# Supplementary material for: Gata2-L359V impairs primitive and definitive hematopoiesis and blocks cell differentiation in murine chronic myelogenous leukemia model
Source: Cell Death Dis. 2021 Jun 2;12(6):568. doi: 10.1038/s41419-021-03826-1 (PMC8173010; doi:10.1038/s41419-021-03826-1)
Supplement: Supplementary file 3 — Supplemental Table S2 [file 41419_2021_3826_MOESM3_ESM.xlsx]

## Sheet: Table S3
Table S2. Genes differentially expressed in Gata2WT/WT, Gata2WT/L359V, and Gata2L359V/L359V yolk sacs at E9.5
GID	Symbol	Gata2WT/L359V_rep1	Gata2WT/L359V_rep2	Gata2WT/L359V_rep3	Gata2L359V/L359V_rep1	Gata2L359V/L359V_rep2	Gata2L359V/L359V_rep3	Gata2WT/WT_rep1	Gata2WT/WT_rep2	Gata2WT/WT_rep3	baseMean	log2FoldChange	lfcSE	stat	pvalue	padj
ENSMUSG00000030530	Furin	1.55474	2.10985	1.14227	0.674421	1.18928	1.36846	7.78841	7.65034	5.24676	1436.04	-3.49278	0.305283	-11.4411	2.60518e-30	2.83233e-26
ENSMUSG00000061904	Slc25a3	8.69702	12.4262	8.6648	5.43312	8.9712	8.45256	24.6937	24.8885	24.9223	3576.26	-2.49108	0.217746	-11.4403	2.62837e-30	2.83233e-26
ENSMUSG00000038214	Bend3	4.20813	4.48773	3.4888	1.89153	2.84185	2.7811	5.88278	6.06784	5.59925	1212.74	-2.00843	0.183767	-10.9293	8.35307e-28	6.00085e-24
ENSMUSG00000014859	E2f4	4.7619	5.56696	4.56988	3.30006	4.21118	4.63036	13.5362	14.2326	10.1071	810.585	-2.43284	0.227298	-10.7033	9.82086e-27	5.29148e-23
ENSMUSG00000030603	Psmc4	38.8895	36.885	34.3255	17.6018	23.8256	29.9175	43.118	44.4417	50.4409	3219.63	-1.73767	0.16513	-10.523	6.76722e-26	2.91694e-22
ENSMUSG00000025374	Nabp2	1.62178	1.57963	1.34597	0.634497	1.18486	0.829446	3.20415	3.12584	3.69696	217.999	-2.67497	0.259677	-10.3011	6.96336e-25	2.14392e-21
ENSMUSG00000038545	Cul7	22.4164	24.314	18.9124	14.028	15.882	22.1019	31.0217	31.2049	34.9267	7502.97	-1.68342	0.163359	-10.305	6.68864e-25	2.14392e-21
ENSMUSG00000018849	Wwc1	4.69106	4.35689	3.40369	1.98696	3.3984	3.06044	7.26795	7.24664	7.0682	1025.17	-2.13968	0.209761	-10.2005	1.97159e-24	5.31147e-21
ENSMUSG00000017929	B4galt5	7.21902	8.98621	5.85238	5.89178	9.17166	6.27494	22.3297	22.1682	22.2624	2433.92	-2.41125	0.237714	-10.1435	3.54187e-24	8.48159e-21
ENSMUSG00000005320	Fgfr4	2.53491	3.12786	2.09407	0.702926	1.71054	1.98431	7.18622	6.28334	7.36652	603.877	-3.05901	0.302097	-10.1259	4.23972e-24	9.13744e-21
ENSMUSG00000001240	Ramp2	1.60673	1.68532	1.10901	0.50283	0.528489	0.9953	2.96343	3.19695	2.56357	252.28	-2.92481	0.291744	-10.0253	1.18009e-23	2.31212e-20
ENSMUSG00000030795	Fus	4.52953	5.69069	3.6066	1.83915	2.62257	4.31709	9.83933	10.1136	10.3886	3106.29	-2.59949	0.260377	-9.98355	1.79914e-23	3.23125e-20
ENSMUSG00000000384	Tbrg4	2.79069	3.21011	2.38578	1.58118	2.91497	2.34047	9.08684	9.78146	6.56896	781.66	-2.68921	0.273551	-9.83075	8.29999e-23	1.37601e-19
ENSMUSG00000007659	Bcl2l1	2.12976	2.21679	1.73536	1.1763	1.92773	1.73209	4.87329	5.1947	3.84428	571.944	-2.31519	0.238157	-9.7213	2.44641e-22	3.76608e-19
ENSMUSG00000037313	Tacc3	39.1916	37.3326	30.9043	9.9885	12.6901	16.8719	21.491	23.7683	26.944	3415.18	-1.65119	0.17179	-9.61166	7.13914e-22	1.02575e-18
ENSMUSG00000045302	Preb	8.64515	8.71667	7.07703	3.48727	5.76537	6.2997	10.0421	10.0588	12.7447	2465.76	-1.86446	0.195206	-9.55124	1.28155e-21	1.68661e-18
ENSMUSG00000045980	Tmem104	1.32435	1.81964	0.95293	0.555081	1.17107	1.06452	4.73567	5.14499	3.54018	494.42	-3.07041	0.321597	-9.54736	1.33038e-21	1.68661e-18
ENSMUSG00000016757	Ttll12	6.91257	8.12872	5.64315	4.6746	7.61704	6.49722	15.0381	15.1853	13.9677	1664.61	-2.01674	0.212062	-9.51013	1.90423e-21	2.16458e-18
ENSMUSG00000031955	Bcar1	2.41599	3.51341	2.11662	2.8747	3.84187	3.27439	10.5943	9.42147	8.97308	1105.35	-2.31094	0.243003	-9.50991	1.90827e-21	2.16458e-18
ENSMUSG00000040010	Slc7a5	4.3034	5.42347	3.73164	1.24966	2.24432	3.45448	8.69195	8.56631	8.53102	853.445	-2.71354	0.28608	-9.48526	2.41782e-21	2.60544e-18
ENSMUSG00000034902	Pip5k1c	7.91211	9.05387	6.68149	3.34334	5.62835	6.66285	19.1963	20.2591	13.2037	2664.15	-2.56588	0.272331	-9.42194	4.42835e-21	4.54476e-18
ENSMUSG00000025227	Mfsd13a	1.773	2.75105	1.7332	0.678282	1.03413	1.76499	6.56435	6.48382	4.56286	401.759	-3.17448	0.337142	-9.41583	4.69345e-21	4.59788e-18
ENSMUSG00000004897	Hdgf	43.0088	37.156	40.6606	11.0011	20.4075	23.5518	53.0375	51.3522	48.0743	4487.67	-2.28071	0.244169	-9.3407	9.57008e-21	8.96758e-18
ENSMUSG00000020935	Dcakd	1.91954	2.09582	1.48207	1.36643	2.17671	2.40809	7.19162	8.17577	5.04499	426.724	-2.58371	0.276889	-9.33119	1.04685e-20	9.40074e-18
ENSMUSG00000034341	Wbp2	2.08987	3.60712	2.25115	2.14425	3.68056	2.34319	9.76467	11.774	10.7179	811.727	-2.74434	0.295917	-9.27402	1.79262e-20	1.54538e-17
ENSMUSG00000041815	Poldip3	13.7288	12.7766	10.0116	5.4661	9.05067	8.48459	14.8641	14.2908	16.4919	2785.77	-1.77129	0.191216	-9.26326	1.98281e-20	1.6436e-17
ENSMUSG00000041926	Rnpep	2.27028	2.55477	1.93455	1.01604	1.81787	2.05051	5.14211	4.77729	3.97077	885.502	-2.31937	0.25128	-9.23023	2.70055e-20	2.15564e-17
ENSMUSG00000046711	Hmga1	16.5975	19.4651	18.4009	9.53596	17.0516	20.0994	58.7313	68.1497	41.7665	2981.14	-2.66924	0.2896	-9.21699	3.0557e-20	2.35202e-17
ENSMUSG00000033170	Card10	1.23551	1.84141	1.08211	0.328203	0.823598	1.25135	4.29915	4.95846	4.39425	528.957	-3.33942	0.362559	-9.2107	3.23997e-20	2.40786e-17
ENSMUSG00000034845	Plvap	10.3032	15.3291	9.15857	6.56099	7.29671	6.17442	19.4569	19.5616	18.4043	1090.29	-2.27676	0.247675	-9.19253	3.83697e-20	2.75648e-17
ENSMUSG00000040701	Ap1g2	1.92972	2.61494	1.967	1.30194	1.76388	2.15422	4.18947	3.68333	4.20363	482.66	-2.00428	0.218339	-9.17968	4.32378e-20	3.00601e-17
ENSMUSG00000005043	Sgsh	0.749884	0.850431	0.750039	0.446548	0.496707	0.763176	1.44025	1.7517	1.57481	192.738	-2.27187	0.247873	-9.16546	4.93347e-20	3.32269e-17
ENSMUSG00000059456	Ptk2b	1.28764	1.42246	0.895018	0.448728	0.726558	0.978154	2.28819	2.13266	2.04262	444.138	-2.39894	0.263106	-9.11776	7.66957e-20	5.00893e-17
ENSMUSG00000049521	Cdc42ep1	1.94199	3.07836	1.89425	1.32377	2.39432	2.12816	9.42306	8.93848	5.94221	501.731	-2.85901	0.316783	-9.02514	1.79464e-19	1.13759e-16
ENSMUSG00000035268	Pkig	0.938983	1.00644	0.79251	0.459334	0.720836	0.729621	1.78474	1.72835	1.54017	190.02	-2.20065	0.244352	-9.00606	2.13599e-19	1.31528e-16
ENSMUSG00000106106	CT010467.1	71.4272	129.991	13605	93.111	87.0818	31.6045	120047	111567	57352.4	4.57979e+06	-11.1399	1.24708	-8.93273	4.15633e-19	2.48826e-16
ENSMUSG00000024427	Spry4	1.199	1.31852	0.678398	0.159992	0.416465	0.393581	1.71006	1.53818	1.54662	209.584	-3.10871	0.348555	-8.91884	4.71186e-19	2.7446e-16
ENSMUSG00000058396	Gpr182	7.65441	7.047	5.49074	0.996997	1.62174	2.06154	3.4711	4.36021	3.89822	631.165	-2.11998	0.237782	-8.91565	4.8498e-19	2.7506e-16
ENSMUSG00000035041	Creb3l3	11.5278	11.3069	10.8328	7.17743	7.87914	11.8174	15.147	16.4906	21.3108	1622.31	-1.75462	0.198977	-8.81823	1.16279e-18	6.42574e-16
ENSMUSG00000030595	Nfkbib	2.8358	2.25388	2.19169	0.526114	1.2282	1.61062	4.10107	3.85381	4.73753	249.727	-2.72813	0.310707	-8.78039	1.62912e-18	8.77768e-16
ENSMUSG00000036180	Gatad2a	32.9505	30.8415	25.2017	8.22893	15.3201	17.7322	34.3265	35.8757	31.2375	6059.28	-2.10649	0.240058	-8.77491	1.71034e-18	8.90362e-16
ENSMUSG00000059323	Tonsl	1.98653	2.73186	1.90341	0.962883	1.39851	2.08949	3.65928	4.19548	4.08579	556.368	-2.22629	0.253758	-8.7733	1.73512e-18	8.90362e-16
ENSMUSG00000050854	Tmem125	3.24533	3.77638	2.95787	1.90715	3.06403	2.68484	5.03555	5.13721	6.46059	384.18	-1.88258	0.214673	-8.76954	1.79405e-18	8.99197e-16
ENSMUSG00000020733	Slc9a3r1	75.0239	81.4559	64.0306	21.6822	48.8031	70.8623	159.709	165.061	200.228	8617.96	-2.71392	0.309888	-8.75773	1.99213e-18	9.75783e-16
ENSMUSG00000024613	Tcof1	6.52315	6.51953	5.12623	2.57413	4.65141	5.57566	13.228	12.5796	9.81404	1734.89	-2.29297	0.262447	-8.7369	2.3959e-18	1.14748e-15
ENSMUSG00000003814	Calr	69.2296	105.68	69.0792	43.4652	68.3099	69.8627	165.741	172.657	134.253	12747.3	-2.17583	0.249419	-8.72358	2.69553e-18	1.26291e-15
ENSMUSG00000026814	Eng	1.62893	2.10363	1.01183	0.657773	0.663917	1.18149	4.13312	4.05246	2.6629	375.461	-2.93292	0.34089	-8.60369	7.71903e-18	3.53958e-15
ENSMUSG00000032120	C2cd2l	2.90394	4.24549	2.7146	2.50048	3.74064	3.22103	7.66743	7.35845	7.00845	1192.78	-1.99848	0.232447	-8.59755	8.14344e-18	3.6564e-15
ENSMUSG00000039474	Wfs1	0.880922	1.26157	0.678081	0.264806	0.516693	0.647931	2.19923	2.53835	1.64933	206.082	-2.97842	0.346558	-8.59431	8.37692e-18	3.68448e-15
ENSMUSG00000076281	Gm24270	37.9512	76.7162	225.254	1.21334	4.54954	89.0138	17616.6	27076.6	43891.8	30511.4	-10.7751	1.26431	-8.5225	1.56152e-17	6.73077e-15
ENSMUSG00000025153	Fasn	5.84314	6.61673	4.48891	2.87141	3.54043	7.00548	14.2639	14.1262	12.5893	3930.98	-2.43018	0.285603	-8.50895	1.75513e-17	7.41697e-15
ENSMUSG00000054808	Actn4	24.1997	32.1501	21.5998	10.9209	22.8361	25.8816	55.2732	55.7306	54.5228	9198.14	-2.28433	0.268673	-8.50225	1.8595e-17	7.70693e-15
ENSMUSG00000028893	Sesn2	2.49191	3.43025	2.52835	0.90555	1.80458	2.04651	4.79337	4.26966	4.46454	451.036	-2.31814	0.273342	-8.48074	2.23774e-17	9.09958e-15
ENSMUSG00000105987	AI506816	5.11628	7.00593	4.65288	3.87569	5.26869	5.84039	10.3645	9.93775	9.35672	1322.54	-1.77405	0.209336	-8.47464	2.35807e-17	9.41132e-15
ENSMUSG00000042724	Map3k9	0.388603	0.3523	0.213949	0.316388	0.32754	0.190255	1.15228	1.20384	1.24605	168.395	-2.83634	0.335	-8.46667	2.52506e-17	9.89457e-15
ENSMUSG00000044367	Slc16a13	4.16345	5.50741	3.61456	1.8347	3.73428	5.05265	12.6376	12.3729	10.4964	787.836	-2.56703	0.304107	-8.4412	3.14091e-17	1.2088e-14
ENSMUSG00000034032	Rpap1	2.35748	2.51742	2.02277	0.771225	1.15814	1.97413	3.84682	4.21976	3.35504	719.634	-2.37252	0.281333	-8.43315	3.36479e-17	1.27224e-14
ENSMUSG00000037351	Actr1b	9.50985	11.4493	9.30025	5.79301	9.21704	11.2291	16.1022	16.9662	16.9946	2167.46	-1.72999	0.206176	-8.39084	4.82671e-17	1.79354e-14
ENSMUSG00000028943	Espn	0.771931	0.838516	0.649085	0.326069	0.421794	0.794363	2.70771	2.80416	1.41273	467.428	-3.00611	0.358833	-8.37746	5.40803e-17	1.97549e-14
ENSMUSG00000029710	Ephb4	3.52467	4.9772	2.94779	1.66193	2.07296	4.27536	11.7148	11.1467	8.33728	1212.57	-2.79277	0.333951	-8.36281	6.12413e-17	2.19979e-14
ENSMUSG00000027940	Tpm3	29.0193	28.6132	24.5146	10.9963	17.1475	24.7002	34.8206	35.2008	45.6113	7191.39	-1.92863	0.230945	-8.35104	6.7666e-17	2.39072e-14
ENSMUSG00000027750	Postn	39.3422	53.5267	33.9746	74.3102	94.4702	125.874	16.6639	17.5185	18.0368	15780.8	1.70769	0.205349	8.31602	9.09695e-17	3.16222e-14
ENSMUSG00000020747	Tmem94	0.76934	1.10731	0.67395	0.268696	0.525656	0.99756	3.14665	2.92985	2.38242	399.208	-3.08827	0.373406	-8.27054	1.33352e-16	4.49064e-14
ENSMUSG00000039713	Plekhg5	1.10995	1.47615	0.965359	0.61136	0.755438	1.20246	3.13565	3.63682	2.05937	414.752	-2.59963	0.314284	-8.27158	1.32195e-16	4.49064e-14
ENSMUSG00000034708	Grn	3.18847	6.23196	2.70318	2.28941	3.42698	2.94495	10.6038	10.7374	9.42464	913.9	-2.608	0.315676	-8.26165	1.4367e-16	4.76367e-14
ENSMUSG00000011306	Sugp1	1.69053	1.61737	1.5129	1.05286	1.26962	1.74278	2.32328	2.29189	2.42414	456.694	-1.58557	0.192563	-8.23407	1.8096e-16	5.90916e-14
ENSMUSG00000011263	Exoc3l2	0.515936	0.663981	0.404259	0.318591	0.428528	0.403871	1.57071	1.45698	1.00341	139.416	-2.60912	0.318288	-8.19737	2.45712e-16	7.90385e-14
ENSMUSG00000005354	Txn2	6.82386	7.59668	6.47813	1.2984	2.7956	5.02065	11.6644	10.6274	14.8192	1396.64	-2.85464	0.348479	-8.19173	2.57498e-16	8.16117e-14
ENSMUSG00000051343	Rab11fip5	3.36	5.00351	3.11715	2.17961	3.34144	3.93202	8.90018	8.12141	6.77756	1353.5	-2.13758	0.261409	-8.17712	2.9071e-16	9.08027e-14
ENSMUSG00000072825	Cep170b	3.84576	6.00915	4.03255	2.38543	4.03914	4.57878	14.5558	14.4155	8.53576	2569.01	-2.58543	0.316654	-8.16483	3.219e-16	9.91083e-14
ENSMUSG00000037098	Rab11fip3	3.52046	4.34972	3.22848	1.69535	2.33199	3.56815	6.32089	6.59914	5.21506	1233.69	-2.06867	0.253862	-8.1488	3.6754e-16	1.11566e-13
ENSMUSG00000018932	Map2k3	4.54764	6.45621	4.21051	2.43125	3.82007	4.75619	10.8332	10.0892	7.93413	898.122	-2.20288	0.270798	-8.13477	4.12733e-16	1.23545e-13
ENSMUSG00000043439	Epop	10.2044	9.79502	10.6845	5.55911	8.50693	10.3522	19.3908	17.4746	15.4988	1200.93	-1.90733	0.234629	-8.12916	4.32281e-16	1.27624e-13
ENSMUSG00000018593	Sparc	20.1131	29.6705	15.8018	11.1646	22.5231	23.3523	62.4858	61.2906	49.5732	5687.9	-2.41542	0.297532	-8.11818	4.73234e-16	1.37826e-13
ENSMUSG00000033706	Smyd5	6.22275	6.03658	4.95815	2.25843	4.64726	3.2992	7.81889	7.52073	8.14687	1411.65	-1.98418	0.244781	-8.10592	5.2348e-16	1.50427e-13
ENSMUSG00000001962	Fam50a	6.40181	6.5071	5.16643	2.37285	4.84274	3.43541	8.23862	7.94608	9.02629	586.535	-2.01888	0.249819	-8.08134	6.40577e-16	1.81654e-13
ENSMUSG00000020439	Smtn	1.85654	1.77023	1.11683	1.05003	1.2218	1.3483	3.81421	4.38938	2.53005	421.52	-2.35776	0.291828	-8.07929	6.51434e-16	1.82334e-13
ENSMUSG00000029480	Dhx37	2.29814	2.5148	1.89243	0.605702	1.04172	2.12743	4.55142	4.70022	4.51174	609.281	-2.70377	0.335915	-8.04898	8.34859e-16	2.30678e-13
ENSMUSG00000025372	Baiap2	0.95021	0.799657	0.720587	0.574949	0.887836	0.916411	1.81645	1.48608	1.75572	240.981	-1.88555	0.234453	-8.04233	8.81466e-16	2.40473e-13
ENSMUSG00000019082	Slc25a22	1.32772	1.35757	1.04836	0.230842	0.550815	1.10356	3.33913	3.29572	2.70686	463.096	-3.16649	0.393958	-8.03764	9.15846e-16	2.46729e-13
ENSMUSG00000025782	Taf3	0.683289	0.854606	0.484966	0.259797	0.335783	0.553297	0.956462	1.25927	1.30875	208.711	-2.40659	0.299559	-8.03379	9.45075e-16	2.5146e-13
ENSMUSG00000017721	Pigt	1.44813	2.66322	1.34565	1.05821	1.69964	2.1355	6.07066	5.41942	4.78107	527.815	-2.54523	0.31689	-8.03191	9.59679e-16	2.52232e-13
ENSMUSG00000038178	Slc43a2	3.07748	5.30447	3.16791	2.42081	3.98158	3.24689	8.33045	8.96906	7.74477	2304.38	-2.15751	0.268979	-8.02111	1.0479e-15	2.721e-13
ENSMUSG00000030397	Mark4	0.555539	0.741252	0.406896	0.362987	0.590887	0.507828	2.85572	2.77556	1.27331	253.578	-3.04602	0.380335	-8.00879	1.15842e-15	2.91042e-13
ENSMUSG00000030602	Pak4	2.11968	2.69178	1.80104	1.30103	1.84064	2.69413	9.75163	7.92146	4.55976	645.395	-2.76075	0.344693	-8.00931	1.15356e-15	2.91042e-13
ENSMUSG00000033294	Noc4l	4.95958	4.61006	5.21155	1.39865	2.69713	4.05311	8.21033	7.44606	8.42105	593.943	-2.38518	0.297831	-8.00848	1.16136e-15	2.91042e-13
ENSMUSG00000013629	Cad	6.71638	8.08551	5.28546	4.3991	6.04425	7.20161	14.9716	14.8883	10.4645	3135.88	-1.99395	0.249164	-8.00256	1.2186e-15	3.01877e-13
ENSMUSG00000024853	Sf3b2	15.2568	16.4435	14.2415	8.50562	10.9546	12.9788	18.0668	18.2874	15.3875	4077.4	-1.46456	0.183825	-7.96713	1.62402e-15	3.97737e-13
ENSMUSG00000037992	Rara	0.600074	0.67271	0.50807	0.190131	0.378062	0.771744	3.13863	3.32729	1.54633	265.579	-3.44793	0.43356	-7.95262	1.82613e-15	4.42211e-13
ENSMUSG00000036555	Iqce	0.63712	0.737772	0.533333	0.393576	0.464173	0.535532	0.851577	0.859363	0.795091	326.851	-1.6344	0.205831	-7.94051	2.01355e-15	4.82177e-13
ENSMUSG00000024870	Rab1b	27.5742	29.1598	25.902	18.4468	25.3596	26.6883	28.5014	31.1804	32.9895	2528.04	-1.17055	0.147444	-7.93897	2.03874e-15	4.82846e-13
ENSMUSG00000084883	Ccdc85c	5.34539	6.0276	4.1642	1.60263	3.54955	4.64118	13.1185	11.5159	8.61779	1279.06	-2.5993	0.330089	-7.87454	3.41998e-15	8.01168e-13
ENSMUSG00000007050	Lsm2	2.6129	3.35373	2.9524	0.976404	2.13161	2.15067	4.40902	4.442	4.57047	417.867	-2.15249	0.273666	-7.86541	3.67904e-15	8.52589e-13
ENSMUSG00000022346	Myc	4.91857	5.02399	4.25304	1.65455	2.17788	3.12257	7.47286	7.11446	4.41234	524.07	-2.27109	0.288854	-7.86242	3.76776e-15	8.5402e-13
ENSMUSG00000038611	Phrf1	10.1356	10.9717	8.85174	4.57886	6.80451	8.56477	10.2243	10.8636	10.92	3540.01	-1.47776	0.187927	-7.86349	3.7357e-15	8.5402e-13
ENSMUSG00000039220	Ppp1r10	1.23061	1.81644	1.04734	1.05776	1.25777	1.89341	4.6231	4.51542	3.08157	590.808	-2.34966	0.298893	-7.86122	3.8041e-15	8.5402e-13
ENSMUSG00000047731	Wbp1l	8.03552	8.48029	6.1817	2.27021	3.26974	5.84269	10.2471	10.067	9.18711	1345.23	-2.19658	0.279837	-7.8495	4.17711e-15	9.28095e-13
ENSMUSG00000035504	Reep6	13.3513	15.5778	11.1023	4.80202	12.8317	13.0773	37.4622	34.6481	28.0197	2173.79	-2.53132	0.32337	-7.82792	4.96009e-15	1.09081e-12
ENSMUSG00000002307	Daxx	7.92598	6.67433	6.11546	3.07281	4.35436	4.40829	6.79548	6.93039	6.13853	749.779	-1.53408	0.196998	-7.78732	6.84462e-15	1.49005e-12
ENSMUSG00000038615	Nfe2l1	16.1917	16.5053	12.4385	5.53561	9.65786	12.1761	16.9916	16.9759	19.5522	3172.1	-1.76944	0.227826	-7.76662	8.06078e-15	1.73726e-12
ENSMUSG00000021451	Sema4d	0.466682	0.654198	0.327495	0.166618	0.322355	0.341199	1.45038	1.26543	0.760912	227.628	-2.89224	0.373219	-7.74945	9.22933e-15	1.96941e-12
ENSMUSG00000024442	Dele1	2.03478	2.69986	2.13344	1.58822	2.15595	2.12985	3.94595	3.53903	3.27572	825.001	-1.66068	0.214799	-7.73133	1.06428e-14	2.24877e-12
ENSMUSG00000025047	Pdcd11	7.47345	7.79868	6.42476	3.51614	4.9803	6.61595	8.37261	8.12886	8.07507	2744.14	-1.50139	0.194272	-7.72828	1.09011e-14	2.28097e-12
ENSMUSG00000032741	Tpcn1	7.60065	11.1887	6.11312	3.46536	7.37168	6.62013	21.7752	22.1271	13.7982	4291.72	-2.5385	0.329761	-7.698	1.38213e-14	2.8642e-12
ENSMUSG00000027533	Fabp5	10.9911	12.4193	14.41	23.1891	27.124	21.0682	2.9704	3.22218	4.40588	1641.15	2.01679	0.262778	7.6749	1.65541e-14	3.3658e-12
ENSMUSG00000077391	Gm24336	56.7225	50.6066	45.9331	72.7129	82.5121	86.8799	10.9701	8.58792	17.2504	239.267	1.97446	0.257256	7.6751	1.65287e-14	3.3658e-12
ENSMUSG00000020238	Ncln	3.7684	5.73969	3.35024	2.44506	4.21831	6.14524	16.2705	17.0375	10.3795	1251.25	-2.60043	0.338901	-7.67314	1.67837e-14	3.38057e-12
ENSMUSG00000045374	Wdr81	4.6123	6.54581	4.30898	3.06592	3.52049	5.02866	7.83187	7.77932	6.95662	1653.42	-1.75268	0.22867	-7.66469	1.7927e-14	3.57743e-12
ENSMUSG00000051378	Kif18b	3.60627	3.96808	3.25879	2.16851	3.12176	3.55108	4.58732	4.79725	4.51253	554.456	-1.44355	0.189672	-7.61076	2.72485e-14	5.35333e-12
ENSMUSG00000060716	Plekhh1	7.27418	8.13226	5.55513	4.67896	7.54481	5.75725	10.7101	10.7317	11.0519	2270.09	-1.62632	0.213697	-7.61041	2.7323e-14	5.35333e-12
ENSMUSG00000021144	Mta1	3.75536	4.66352	3.09719	2.8631	4.70131	5.02437	11.6772	11.4114	7.65952	856.322	-2.0974	0.275903	-7.60195	2.91703e-14	5.66377e-12
ENSMUSG00000017747	Ghdc	0.537329	0.928637	0.626735	0.333983	0.691834	0.6952	2.37068	2.01831	1.75887	138.559	-2.65181	0.349791	-7.58114	3.42545e-14	6.54192e-12
ENSMUSG00000061589	Dot1l	1.35554	1.68022	0.956891	0.671342	1.06161	1.30427	4.98188	5.20932	2.16413	887.228	-2.84938	0.37586	-7.58096	3.43002e-14	6.54192e-12
ENSMUSG00000020400	Tnip1	1.62755	1.98909	1.18734	1.41682	1.76529	1.6217	3.82244	3.30672	3.15976	345.668	-1.88059	0.248221	-7.57629	3.55582e-14	6.72238e-12
ENSMUSG00000029106	Add1	4.76064	7.52642	4.42368	2.71438	5.2046	4.31866	10.0191	9.55646	9.47289	2405.71	-2.0376	0.268988	-7.57508	3.58903e-14	6.72616e-12
ENSMUSG00000015478	Rnf5	3.22052	3.33394	2.61879	0.3964	0.683561	1.68261	3.67198	3.5228	4.07588	164.455	-2.8799	0.380991	-7.55899	4.06222e-14	7.54733e-12
ENSMUSG00000017756	Slc12a7	4.80258	6.77414	4.22803	2.02256	3.15411	5.28185	8.12597	8.63503	9.86031	3230.22	-2.15949	0.286153	-7.54663	4.46681e-14	8.22809e-12
ENSMUSG00000020827	Mink1	0.689303	1.25368	0.708984	0.616126	0.915093	0.833621	3.9591	4.05579	1.82701	498.111	-2.85962	0.379119	-7.54281	4.59946e-14	8.40065e-12
ENSMUSG00000020888	Dvl2	0.709715	0.868214	0.670567	0.301985	0.512823	1.01693	2.12836	2.05721	1.83953	323.822	-2.55997	0.339782	-7.53417	4.91465e-14	8.90089e-12
ENSMUSG00000041638	Gcn1	5.59698	6.12931	3.99846	1.54315	1.99292	4.69226	8.37486	8.90906	8.75945	4340.86	-2.49024	0.33064	-7.53157	5.01354e-14	9.00432e-12
ENSMUSG00000036986	Pml	0.584789	0.878946	0.491415	0.297944	0.423172	0.656934	1.91958	1.81927	1.12117	233.498	-2.65223	0.352305	-7.52821	5.14396e-14	9.16221e-12
ENSMUSG00000020679	Hnf1b	2.30027	2.84391	1.75525	0.724473	1.6439	2.34081	7.47381	6.9919	4.22122	501.355	-2.83537	0.376954	-7.52178	5.40352e-14	9.54563e-12
ENSMUSG00000002227	Mov10	3.73257	5.42382	3.61463	1.75151	2.3083	4.69511	8.00255	8.12486	8.39069	1267.37	-2.30573	0.30665	-7.51907	5.5167e-14	9.66634e-12
ENSMUSG00000035615	Frmpd1	1.22139	1.26257	1.00252	0.779416	1.0583	0.882699	1.74946	1.86443	1.55163	287.364	-1.6975	0.225986	-7.51152	5.84462e-14	1.01583e-11
ENSMUSG00000028430	Nol6	2.2063	2.88257	1.97162	1.16102	2.5095	2.84026	8.0286	7.5943	4.82379	915.777	-2.48001	0.331015	-7.49213	6.77665e-14	1.1684e-11
ENSMUSG00000038967	Pdk2	0.379037	0.388904	0.379089	0.142125	0.163973	0.236671	0.895876	0.693713	0.573304	61.4222	-2.85699	0.381614	-7.4866	7.06809e-14	1.20898e-11
ENSMUSG00000020422	Tns3	4.99379	5.3688	3.3266	2.3153	3.5745	3.46129	4.88466	5.18934	5.80597	2107.31	-1.54163	0.206122	-7.47919	7.47821e-14	1.26906e-11
ENSMUSG00000030867	Plk1	17.7427	16.0816	12.2469	3.74264	7.00064	11.1394	18.8473	18.626	19.6995	1295.37	-2.2089	0.2964	-7.45242	9.16463e-14	1.52103e-11
ENSMUSG00000035569	Ankrd11	5.98048	6.43269	4.18557	3.07633	3.26607	4.82355	6.65352	7.19053	6.07613	3661.95	-1.62468	0.217995	-7.45285	9.13471e-14	1.52103e-11
ENSMUSG00000049643	2310022A10Rik	0.483908	0.755429	0.417341	0.231498	0.463607	0.461127	1.94856	1.96732	0.969485	192.885	-2.90098	0.389275	-7.45227	9.17473e-14	1.52103e-11
ENSMUSG00000006362	Cbfa2t3	0.307382	0.307096	0.243322	0.107379	0.174566	0.198679	0.685684	0.786175	0.33689	134.04	-2.73343	0.367257	-7.44281	9.85657e-14	1.62159e-11
ENSMUSG00000057342	Sphk2	1.96145	2.00742	1.91097	0.873024	0.974965	1.73993	3.1045	3.065	2.32538	357.994	-2.06483	0.277487	-7.44118	9.97921e-14	1.62933e-11
ENSMUSG00000005514	Por	5.58722	6.62761	4.73424	2.96695	4.21546	5.49203	7.28	7.58767	6.91491	959.679	-1.58133	0.212618	-7.43742	1.02674e-13	1.66379e-11
ENSMUSG00000034255	Arhgap27	1.55504	1.76662	1.17607	0.42585	0.790117	1.17342	2.42756	1.97083	2.02584	408.926	-2.25763	0.303682	-7.43419	1.05211e-13	1.69217e-11
ENSMUSG00000007655	Cav1	1.1919	1.25356	1.09377	1.25508	2.05356	2.49965	0.171711	0.091016	0.146258	122.381	2.87782	0.387726	7.42231	1.15092e-13	1.83086e-11
ENSMUSG00000025132	Arhgdia	17.7321	24.3251	17.7823	18.8062	28.7534	20.4258	81.4838	84.311	44.2587	3984.63	-2.41351	0.325192	-7.42181	1.15533e-13	1.83086e-11
ENSMUSG00000028978	Nos3	2.1225	1.64216	1.2532	0.502131	0.348032	0.634092	1.49083	1.16321	1.70667	205.178	-2.34103	0.315766	-7.41382	1.22717e-13	1.93051e-11
ENSMUSG00000027510	Rbm38	3.34076	4.27374	3.78731	0.48212	0.723106	3.05861	11.9466	9.86958	8.74339	699.583	-3.72591	0.503282	-7.40324	1.32901e-13	2.07556e-11
ENSMUSG00000041629	Fam104a	1.45043	1.57572	1.38565	0.792212	1.57526	1.07981	2.78487	3.03206	2.61568	209.215	-2.06179	0.278731	-7.39708	1.39216e-13	2.15855e-11
ENSMUSG00000018459	Slc13a3	4.87774	5.43889	3.82123	1.9097	3.17346	2.44028	4.37055	4.36779	6.51009	884.165	-1.77598	0.240406	-7.38741	1.49716e-13	2.29556e-11
ENSMUSG00000033365	Ipo13	1.47289	1.75625	1.24347	0.682231	0.879785	1.58168	4.0062	3.72545	2.22701	373.33	-2.50106	0.338576	-7.387	1.50183e-13	2.29556e-11
ENSMUSG00000036644	Tbc1d9b	3.31411	4.33903	2.66557	1.64052	3.21592	3.57729	6.44278	6.61471	5.93891	1175.78	-1.98045	0.26819	-7.38448	1.53048e-13	2.32287e-11
ENSMUSG00000031785	Adgrg1	0.368996	0.447974	0.262293	0.146715	0.308765	0.184121	1.58634	1.25283	0.594678	149.53	-3.22865	0.439389	-7.34804	2.01129e-13	3.03128e-11
ENSMUSG00000039262	Prrc2b	4.64467	7.01232	3.46261	3.28544	4.2557	5.15147	17.1599	17.9618	8.45333	4165.56	-2.58728	0.353673	-7.31546	2.56502e-13	3.83899e-11
ENSMUSG00000027933	Ints3	14.1551	15.8639	11.3831	7.0354	9.39341	13.0985	18.1472	18.7733	15.3678	3252.9	-1.62807	0.222861	-7.30533	2.7659e-13	4.11108e-11
ENSMUSG00000020099	Unc5b	4.06999	5.16269	3.07245	2.06663	2.47879	5.15701	8.98523	9.14966	7.95248	1488.54	-2.24881	0.308107	-7.29879	2.90366e-13	4.28628e-11
ENSMUSG00000027185	Nat10	6.6008	6.37737	4.81399	4.4528	5.29854	3.76658	9.08059	8.1859	8.76019	1958.58	-1.69661	0.232908	-7.28448	3.2291e-13	4.73426e-11
ENSMUSG00000037331	Larp1	13.0725	16.3209	10.3843	5.90935	9.85595	8.97052	29.4719	29.3615	14.8406	4693.57	-2.38124	0.327542	-7.27002	3.59425e-13	5.23401e-11
ENSMUSG00000006412	Pfdn2	9.32115	10.4272	8.73761	2.42792	4.40584	5.94733	8.57392	8.03742	9.77776	594.937	-1.85391	0.255713	-7.24995	4.16922e-13	6.03053e-11
ENSMUSG00000032252	Glce	7.55397	6.90404	6.44003	9.36417	10.7931	10.5372	2.51168	2.44842	2.95085	1593.87	1.1954	0.165615	7.21792	5.27893e-13	7.58476e-11
ENSMUSG00000040725	Hnrnpul1	4.36013	5.70681	3.84522	3.18069	4.92256	4.4789	12.3857	11.7116	7.07779	2491.42	-2.10808	0.292339	-7.21106	5.5516e-13	7.92372e-11
ENSMUSG00000040940	Arhgef1	1.725	2.52906	1.42314	0.894466	1.46657	1.75347	4.59858	4.44594	2.68403	830.107	-2.33017	0.323319	-7.20702	5.719e-13	8.10894e-11
ENSMUSG00000039637	Coro7	2.34717	3.2523	2.00844	1.84943	1.95637	3.13188	4.62403	4.95476	4.19363	1011.63	-1.78558	0.24904	-7.16984	7.50856e-13	1.05768e-10
ENSMUSG00000066640	Fbxl18	0.731362	0.860718	0.671455	0.230052	0.443158	0.727081	1.6812	1.76205	1.06766	528.093	-2.5322	0.35402	-7.1527	8.5088e-13	1.19079e-10
ENSMUSG00000036636	Clcn7	7.25461	7.75467	6.33138	4.77102	6.7726	7.94668	8.95086	8.6496	8.87277	1626.48	-1.23388	0.172847	-7.13861	9.428e-13	1.31092e-10
ENSMUSG00000018334	Ksr1	2.87305	2.50498	1.66569	0.701046	1.1882	1.52231	3.50024	2.86848	2.29765	642.153	-2.16911	0.304364	-7.12669	1.02815e-12	1.42042e-10
ENSMUSG00000022443	Myh9	29.231	33.9208	20.9317	10.6645	15.1118	28.2768	46.0656	47.7333	40.5525	16958.1	-2.13765	0.300278	-7.11888	1.08809e-12	1.49366e-10
ENSMUSG00000039917	Rhbdd2	0.417719	0.576198	0.357742	0.192774	0.43495	0.309125	0.758772	0.859856	0.976132	180.393	-2.22922	0.313282	-7.1157	1.11345e-12	1.5188e-10
ENSMUSG00000040434	Large2	0.310326	0.543852	0.432662	0.112561	0.290799	0.463123	1.04269	1.14564	1.24267	166.677	-2.81282	0.395432	-7.1133	1.13297e-12	1.53571e-10
ENSMUSG00000040479	Dgkz	3.84812	4.96548	4.18014	2.92304	4.58338	5.65125	11.1452	10.6986	7.29457	1713.48	-1.9613	0.275801	-7.11128	1.14971e-12	1.54866e-10
ENSMUSG00000028433	Ubap2	3.29993	4.72005	3.00302	1.16659	3.11255	3.11783	13.2439	14.5132	5.62243	1312.31	-3.01431	0.423962	-7.10986	1.16164e-12	1.55501e-10
ENSMUSG00000024660	Incenp	9.38601	9.82808	7.67462	4.11382	6.64388	8.99209	11.2985	10.4511	12.776	1626.5	-1.60821	0.226367	-7.10444	1.20807e-12	1.60718e-10
ENSMUSG00000021806	Nid2	10.7521	20.5552	11.6407	11.0143	16.0568	19.7734	37.7989	39.9649	32.4579	5158.81	-2.03511	0.286643	-7.09982	1.24924e-12	1.65175e-10
ENSMUSG00000020476	Dbnl	21.1025	20.1652	18.3456	4.14194	7.86835	12.3028	19.7355	17.5035	20.2687	1521.28	-2.06548	0.291002	-7.09782	1.26738e-12	1.66552e-10
ENSMUSG00000058290	Espl1	3.2992	4.05471	2.81742	1.41893	1.88621	3.43678	5.6243	5.60111	4.51376	1370.45	-2.04613	0.288371	-7.09549	1.28897e-12	1.68363e-10
ENSMUSG00000022463	Srebf2	4.11405	6.22608	3.96145	2.79663	4.312	5.52274	11.0512	11.0828	7.58651	2005.39	-2.04828	0.288812	-7.09208	1.32115e-12	1.71526e-10
ENSMUSG00000033530	Ttc7b	5.55261	5.47075	4.27054	2.31951	3.59743	4.43155	5.41619	5.48125	5.32612	1392.62	-1.44885	0.20476	-7.07585	1.48533e-12	1.91688e-10
ENSMUSG00000059552	Trp53	2.56119	2.82131	2.06976	0.555675	0.786801	2.46754	5.70782	7.20685	4.58259	596.404	-3.06179	0.433161	-7.06848	1.56645e-12	2.00953e-10
ENSMUSG00000039686	Zer1	1.03756	1.2167	0.914266	0.441794	0.693946	1.05416	1.70499	1.73005	1.36945	474.817	-1.9568	0.277295	-7.05675	1.70441e-12	2.17358e-10
ENSMUSG00000008140	Emc10	6.10025	6.04258	5.27828	2.52504	3.87123	6.43002	9.25813	7.66544	10.5681	801.04	-1.91238	0.271244	-7.05041	1.78387e-12	2.26153e-10
ENSMUSG00000024387	Csnk2b	15.0048	13.6493	12.6338	2.14139	4.2428	9.13456	15.6998	16.7825	20.7625	1083.89	-2.61434	0.371427	-7.03864	1.9413e-12	2.43249e-10
ENSMUSG00000052609	Plekhg3	2.86587	3.28085	2.35893	1.48617	2.11283	2.99314	4.41037	4.96281	3.53933	1559.96	-1.78066	0.252965	-7.03914	1.93431e-12	2.43249e-10
ENSMUSG00000039568	Ubald1	0.317668	0.345362	0.31615	0.237277	0.306499	0.375482	1.08564	1.24523	0.545732	136.702	-2.46265	0.350287	-7.03037	2.05981e-12	2.56607e-10
ENSMUSG00000041958	Pigs	2.12849	3.243	2.12138	1.8804	3.30859	2.95991	7.61579	7.01868	5.11566	444.788	-2.08017	0.296022	-7.02707	2.10921e-12	2.61251e-10
ENSMUSG00000060279	Ap2a1	4.61556	5.78232	4.55291	1.71292	3.21825	4.91323	10.8877	11.2505	6.77081	1146.57	-2.3928	0.340827	-7.02058	2.20946e-12	2.72104e-10
ENSMUSG00000005683	Cs	27.2648	26.7926	22.6306	19.7105	25.3413	18.02	33.07	34.4973	35.7888	6558.11	-1.46557	0.20908	-7.00965	2.38923e-12	2.90919e-10
ENSMUSG00000032387	Rbpms2	6.93173	8.81655	6.28792	3.20135	6.14302	6.60502	16.4401	19.0961	9.56769	1038.61	-2.32009	0.330983	-7.00968	2.38868e-12	2.90919e-10
ENSMUSG00000029381	Shroom3	1.30688	2.09023	1.32168	0.357626	0.774143	1.45043	3.45045	3.18657	2.73777	1104.71	-2.70976	0.38679	-7.00576	2.45655e-12	2.97436e-10
ENSMUSG00000039201	Tbc1d25	1.0914	1.43158	1.16973	0.792099	0.995647	0.907979	1.75499	1.64546	2.05523	157.042	-1.77868	0.254004	-7.00258	2.51295e-12	3.02565e-10
ENSMUSG00000024962	Vegfb	1.4087	1.95314	1.50076	0.517085	1.68917	1.37332	4.68246	3.77583	3.70329	168.195	-2.57898	0.369614	-6.97748	3.00513e-12	3.57827e-10
ENSMUSG00000028581	Laptm5	0.70868	0.706042	0.42579	0.136933	0.155589	0.21958	0.481361	0.606838	0.718067	73.0315	-2.57351	0.368822	-6.97763	3.00192e-12	3.57827e-10
ENSMUSG00000028656	Cap1	10.0291	13.4124	8.47007	4.84952	12.307	10.2959	26.0721	24.4619	20.2119	2257.27	-2.17826	0.312278	-6.9754	3.04997e-12	3.61171e-10
ENSMUSG00000022884	Eif4a2	53.2842	52.5083	51.3799	96.7827	79.0761	91.0379	16.627	16.1878	22.6094	9992.21	1.53004	0.219551	6.96895	3.19323e-12	3.76068e-10
ENSMUSG00000030122	Ptms	1.92373	1.97056	1.43535	0.448537	0.655263	2.41464	6.94012	6.45376	5.04022	234.333	-3.27204	0.470721	-6.95112	3.62394e-12	4.24474e-10
ENSMUSG00000024826	Dpf2	1.56955	2.12656	1.45268	0.946816	1.48318	1.86159	3.45293	3.82522	2.41744	607.105	-1.98964	0.28665	-6.941	3.89327e-12	4.53555e-10
ENSMUSG00000023079	Gtf2ird1	1.1626	1.18823	0.806244	0.683041	1.03687	1.08434	2.25184	2.28401	1.47253	443.118	-1.90451	0.274446	-6.93948	3.93544e-12	4.56003e-10
ENSMUSG00000038000	Acd	1.79385	1.80616	1.41677	1.05887	1.06656	1.57175	2.74614	2.27708	2.02874	270.169	-1.74651	0.251817	-6.93561	4.0448e-12	4.66169e-10
ENSMUSG00000050910	Cdr2l	3.02541	2.48595	2.07634	1.08413	1.10229	1.57362	2.0112	2.25917	2.31435	298.093	-1.5856	0.228856	-6.92839	4.25658e-12	4.87968e-10
ENSMUSG00000020272	Stk10	10.2415	7.8566	5.85484	3.35334	3.79053	3.90468	5.60076	6.32518	6.52581	1229.59	-1.50137	0.216951	-6.9203	4.50691e-12	5.13931e-10
ENSMUSG00000049421	Zfp260	8.91945	8.53377	7.21887	14.3218	14.9959	12.3903	2.9109	2.85127	3.21888	1706.82	1.46848	0.212652	6.90555	5.00105e-12	5.67277e-10
ENSMUSG00000032867	Fbxw8	13.4985	13.6847	12.4165	9.51969	9.19527	12.1039	12.6971	12.3682	13.9854	2711.46	-1.11043	0.1609	-6.90136	5.15064e-12	5.81186e-10
ENSMUSG00000056724	Nbeal2	2.77842	2.81761	2.06803	0.861425	1.0339	2.05026	2.59197	2.92002	2.8681	880.977	-1.89811	0.275181	-6.8977	5.2851e-12	5.93252e-10
ENSMUSG00000041757	Plekha6	1.38687	1.15907	0.763866	0.63199	0.786457	0.836415	2.59974	2.73516	1.27837	763.464	-2.35147	0.341382	-6.88808	5.65495e-12	6.31479e-10
ENSMUSG00000023991	Foxp4	0.765856	1.32592	0.902571	0.224637	0.516867	1.11443	6.40772	5.96035	1.65654	517.993	-3.80613	0.553191	-6.88032	5.97166e-12	6.57371e-10
ENSMUSG00000048756	Foxo3	3.31165	4.27154	3.13667	2.10559	2.93947	2.67515	3.63537	3.72624	3.87214	1018.7	-1.31291	0.19081	-6.88073	5.95482e-12	6.57371e-10
ENSMUSG00000060216	Arrb2	1.69019	1.50913	1.23455	0.607734	1.10209	1.31563	2.6849	2.16685	1.98297	194.966	-2.00523	0.29145	-6.88017	5.97832e-12	6.57371e-10
ENSMUSG00000033871	Ppargc1b	0.231888	0.365978	0.194138	0.0866668	0.212706	0.218886	1.07455	0.89036	0.504973	79.8035	-3.09379	0.449845	-6.87747	6.09253e-12	6.66529e-10
ENSMUSG00000048583	Igf2	0.408727	0.540818	0.49505	0.132931	0.275995	0.632219	2.24317	2.02656	1.02098	238.766	-3.2264	0.469256	-6.87557	6.17432e-12	6.72066e-10
ENSMUSG00000030733	Sh2b1	0.957805	1.21707	0.728638	0.56285	1.49891	1.11058	3.01426	2.94964	2.66459	293.151	-2.242	0.326446	-6.86789	6.51604e-12	7.05697e-10
ENSMUSG00000041096	Tspyl2	1.40019	1.88836	1.21539	0.600859	1.29578	1.28305	3.05821	2.63069	2.28635	215.302	-2.14423	0.313023	-6.85008	7.3811e-12	7.95387e-10
ENSMUSG00000075592	Nynrin	8.46143	13.3568	7.34508	5.62076	8.38197	9.33222	16.5155	16.8863	13.4939	3570.22	-1.80457	0.26358	-6.84636	7.57509e-12	8.12231e-10
ENSMUSG00000031207	Msn	6.57237	7.18481	4.49971	2.36655	3.90865	5.0219	8.99628	9.29759	6.38495	1623.94	-1.94462	0.284272	-6.8407	7.88092e-12	8.40839e-10
ENSMUSG00000037989	Wnk2	0.991841	1.62635	0.933369	0.827704	0.942328	1.07391	5.39818	5.39618	1.68676	857.102	-2.94021	0.429882	-6.83956	7.94378e-12	8.43371e-10
ENSMUSG00000028906	Epb41	4.8007	5.55715	4.84967	1.3063	2.93068	3.42382	6.36989	6.51685	4.96149	3129.76	-2.04504	0.29926	-6.83365	8.27829e-12	8.74577e-10
ENSMUSG00000020696	Rffl	2.5768	3.10907	2.38491	1.5766	2.49602	2.59137	3.32451	2.9818	4.11679	686.227	-1.42598	0.208784	-6.82991	8.49669e-12	8.93271e-10
ENSMUSG00000025555	Farp1	2.36732	3.83878	1.92476	1.59629	2.94899	3.35779	8.0202	8.09561	5.32526	1045.46	-2.25809	0.331264	-6.81659	9.32295e-12	9.7538e-10
ENSMUSG00000031563	Wwc2	5.40015	5.43682	4.04076	2.03958	3.29747	4.50762	5.68283	5.24554	5.86883	2620.05	-1.57728	0.231503	-6.81323	9.54308e-12	9.93587e-10
ENSMUSG00000032643	Fhl3	1.45955	1.92863	1.05292	0.739681	1.06458	1.55679	3.6602	2.98	2.51406	141.505	-2.28282	0.335905	-6.79603	1.07544e-11	1.11432e-09
ENSMUSG00000035202	Lars2	12.5725	2.88991	4150.47	22.4151	21.6105	37.9167	3253.59	3885.46	7440.91	1.15688e+06	-8.23603	1.21268	-6.79161	1.10889e-11	1.14349e-09
ENSMUSG00000075415	Fnbp1	1.02251	1.19398	0.777585	0.424063	0.669875	0.879037	1.84988	1.51052	1.14503	455.747	-2.01795	0.297523	-6.7825	1.18115e-11	1.21219e-09
ENSMUSG00000037570	Mcrs1	8.68454	7.98596	7.29402	1.4696	2.30639	5.24303	7.46383	8.10619	11.0339	974.136	-2.38412	0.351672	-6.77938	1.20689e-11	1.23274e-09
ENSMUSG00000003435	Supt5	10.6451	10.314	8.6984	3.99555	5.94689	9.66837	11.7816	11.6378	12.4093	2266.94	-1.68152	0.248078	-6.77822	1.2167e-11	1.2369e-09
ENSMUSG00000015944	Castor2	2.28654	3.26684	1.92011	0.946835	2.01759	1.61733	6.42086	5.91537	2.89167	1040.27	-2.54967	0.376596	-6.77032	1.28498e-11	1.29918e-09
ENSMUSG00000046352	Gjb2	20.4165	34.202	21.5574	7.41617	13.8941	16.8359	25.1321	25.405	36.5955	2244.58	-1.98593	0.293353	-6.76975	1.29002e-11	1.29918e-09
ENSMUSG00000049562	Ap5b1	1.74518	2.10111	1.27189	0.715744	0.74286	1.5032	2.13901	2.29179	2.45864	228.537	-2.02444	0.299436	-6.76086	1.37175e-11	1.37507e-09
ENSMUSG00000055538	Zcchc24	1.05092	1.34098	0.605419	0.18212	0.398347	0.912627	2.09257	2.06359	2.23282	249.389	-2.95001	0.436607	-6.75668	1.41193e-11	1.40879e-09
ENSMUSG00000035863	Palm	0.64754	0.374705	0.22517	0.0917243	0.212612	0.389776	1.11547	1.44119	0.926365	159.699	-3.17503	0.470004	-6.75532	1.42519e-11	1.41547e-09
ENSMUSG00000030220	Arhgdib	9.44723	6.94588	4.49434	1.41805	1.89207	2.55816	4.31605	3.97869	6.60991	314.675	-2.12072	0.314315	-6.74713	1.50803e-11	1.49088e-09
ENSMUSG00000028962	Slc4a2	3.18896	4.6423	2.87911	1.27151	1.58072	3.30828	5.4273	4.94684	4.84221	1272.34	-2.1287	0.315818	-6.74029	1.58074e-11	1.55562e-09
ENSMUSG00000042870	Tom1	7.04762	8.62529	6.81932	4.46953	6.16023	7.0895	7.16832	9.86746	10.4411	775.656	-1.40053	0.207875	-6.73734	1.61309e-11	1.58024e-09
ENSMUSG00000036046	5031439G07Rik	8.10598	6.59253	5.85689	2.97049	4.7572	5.04049	6.19347	5.63556	7.27979	2254.91	-1.36704	0.202936	-6.73631	1.62461e-11	1.58433e-09
ENSMUSG00000053411	Cbx7	2.65671	3.16003	2.38166	1.17275	3.1581	2.48748	5.352	5.73411	4.8919	982.001	-2.0343	0.303399	-6.70504	2.01349e-11	1.95472e-09
ENSMUSG00000042632	Pla2g6	1.72186	2.09138	1.73988	1.48273	2.13449	2.34193	3.44169	3.38417	2.76235	544.042	-1.48537	0.221665	-6.70095	2.07068e-11	2.00122e-09
ENSMUSG00000040524	Zfp609	1.27273	1.61641	1.12939	0.472611	1.15194	1.35308	5.03657	4.65058	1.93735	804.506	-2.81314	0.419975	-6.69834	2.10802e-11	2.02821e-09
ENSMUSG00000026883	Dab2ip	1.8544	2.41044	1.37491	0.636544	1.15817	1.99342	4.44447	4.22142	2.78167	869.73	-2.44007	0.364521	-6.69389	2.17312e-11	2.07235e-09
ENSMUSG00000039117	Taf4	0.768464	1.0648	0.647552	0.463961	0.841778	0.890987	2.49018	2.60029	1.30806	260.338	-2.36345	0.353044	-6.69449	2.16423e-11	2.07235e-09
ENSMUSG00000024927	Rela	1.02657	1.28653	0.863536	1.15942	1.44273	1.01534	2.89558	2.89106	2.22997	227.151	-1.91389	0.285995	-6.69204	2.20075e-11	2.08946e-09
ENSMUSG00000021256	Vash1	0.421178	0.479406	0.273546	0.199577	0.253981	0.384041	1.01444	1.08547	0.697714	63.4463	-2.57359	0.385353	-6.67853	2.41346e-11	2.28136e-09
ENSMUSG00000074227	Spint2	3.04048	4.62478	3.61002	1.50282	2.19915	4.99316	8.89675	8.48551	7.96031	1030.06	-2.38187	0.356728	-6.67698	2.43922e-11	2.29564e-09
ENSMUSG00000020741	Cluh	11.408	13.5776	10.2113	5.40347	8.07464	12.3128	16.1099	15.2021	14.6109	3234.93	-1.64573	0.246542	-6.67523	2.46842e-11	2.31302e-09
ENSMUSG00000078676	Casc3	4.78042	5.4334	3.95544	2.45106	3.72552	5.3254	7.59314	6.24053	6.64903	931.717	-1.64673	0.246835	-6.67138	2.53415e-11	2.36433e-09
ENSMUSG00000001583	Tnk1	0.293589	0.414807	0.293248	0.238913	0.573616	0.399768	1.83564	2.1343	0.877598	126.784	-2.80268	0.420404	-6.66663	2.61744e-11	2.43151e-09
ENSMUSG00000046574	Prr12	0.248477	0.336886	0.254017	0.139572	0.187024	0.341505	2.59951	1.87596	0.392593	259.533	-3.73191	0.560009	-6.66403	2.66424e-11	2.46436e-09
ENSMUSG00000031803	B3gnt3	3.47008	3.81611	3.85196	1.32434	1.77487	2.92684	3.3069	4.41203	4.18797	408.514	-1.77877	0.267477	-6.65019	2.92713e-11	2.69596e-09
ENSMUSG00000022150	Dab2	47.6282	67.92	44.9448	21.0768	51.9213	43.3387	94.8467	97.2996	77.6903	19395.7	-2.02393	0.304527	-6.64614	3.00882e-11	2.75941e-09
ENSMUSG00000021493	Pdlim7	0.83311	1.018	0.711202	0.506328	0.821645	1.22647	2.32227	2.17635	1.53741	268.603	-2.07505	0.313088	-6.62768	3.41011e-11	3.11418e-09
ENSMUSG00000044562	Rasip1	5.05467	4.31011	3.06536	0.90716	0.986582	1.6625	2.8011	2.61053	2.13943	329.537	-1.9062	0.287877	-6.62155	3.5544e-11	3.21868e-09
ENSMUSG00000031790	Mmp15	0.86321	0.994042	0.762853	0.602284	0.716376	1.38705	2.78501	2.92337	1.6053	346.587	-2.26973	0.342855	-6.62009	3.58987e-11	3.23719e-09
ENSMUSG00000039844	Rapgef1	2.50531	2.30504	1.58352	1.16422	1.60631	2.01136	5.53711	5.33251	2.47649	918.938	-2.29922	0.347438	-6.61765	3.64959e-11	3.27733e-09
ENSMUSG00000020802	Ube2o	1.53405	1.44076	0.87289	0.738946	1.15021	1.36059	3.6066	3.16146	1.84796	415.884	-2.22932	0.337182	-6.61162	3.80131e-11	3.39941e-09
ENSMUSG00000015468	Notch4	0.560962	0.627135	0.292231	0.20591	0.140379	0.355986	0.758074	0.764756	0.712356	172.596	-2.48126	0.37635	-6.59295	4.31163e-11	3.83984e-09
ENSMUSG00000017639	Rab11fip4	12.4386	16.5199	10.5556	5.3093	8.27067	12.313	14.7691	16.0986	16.5628	3879.24	-1.68053	0.255443	-6.57889	4.73973e-11	4.20373e-09
ENSMUSG00000031778	Cx3cl1	1.17714	1.25605	0.758709	0.765513	1.10376	0.698431	1.94992	2.07378	1.79439	221.491	-1.93659	0.294542	-6.57491	4.86817e-11	4.29995e-09
ENSMUSG00000003500	Impdh1	4.40711	3.78979	3.54026	1.44871	2.45482	3.82553	5.03432	6.59781	4.95453	562.003	-1.91996	0.29228	-6.5689	5.06884e-11	4.45892e-09
ENSMUSG00000026176	Ctdsp1	2.73019	3.8681	2.72121	1.30687	2.64457	2.99377	9.21616	7.80357	4.10946	630.916	-2.44051	0.371701	-6.5658	5.17545e-11	4.5342e-09
ENSMUSG00000015016	Acsf3	0.848592	1.03994	0.690983	0.590639	1.18913	0.998921	1.94651	2.03563	1.77448	203.837	-1.84023	0.280671	-6.55653	5.50757e-11	4.80563e-09
ENSMUSG00000032788	Pdxk	4.22912	5.30401	4.33135	2.19129	2.70388	3.90686	4.40579	4.16242	4.55458	868.26	-1.37246	0.209433	-6.55322	5.63099e-11	4.89351e-09
ENSMUSG00000022442	Ttll1	3.51415	3.08341	2.5334	0.700867	1.6683	1.77154	2.97108	3.48168	2.83781	302.409	-1.97405	0.301273	-6.55237	5.66305e-11	4.90161e-09
ENSMUSG00000024604	Rbm22	3.81447	3.34365	2.85455	2.37098	3.59497	3.23327	4.26061	4.36502	4.26522	787.465	-1.26562	0.193439	-6.54271	6.04154e-11	5.20829e-09
ENSMUSG00000029528	Pxn	6.59961	6.42434	4.99667	1.87931	2.91698	5.32115	7.81858	8.45224	6.49653	2100.01	-2.00049	0.305855	-6.54064	6.12554e-11	5.25967e-09
ENSMUSG00000079259	Trim71	18.9725	22.5124	14.451	5.35821	12.0754	13.0265	23.0641	21.9901	19.2157	6530.74	-1.89539	0.289842	-6.5394	6.17647e-11	5.28235e-09
ENSMUSG00000025509	Pnpla2	2.0928	1.77907	1.44058	0.160305	0.3747	1.22562	3.01071	3.35602	2.63531	242.045	-3.23824	0.49547	-6.53568	6.33193e-11	5.3939e-09
ENSMUSG00000039515	Ptpa	5.41554	6.20299	5.1583	2.71948	4.49868	7.01423	8.69636	9.48595	8.75766	1424.99	-1.73799	0.266202	-6.52884	6.62807e-11	5.62394e-09
ENSMUSG00000021279	Cdc42bpb	11.3608	12.4633	8.57379	5.82821	8.70753	10.2688	15.536	15.1169	11.4061	3408.71	-1.56659	0.239993	-6.52764	6.68125e-11	5.63217e-09
ENSMUSG00000029050	Ski	3.047	4.91408	2.75676	1.05692	2.31849	4.26203	9.88366	10.5952	6.57487	1288.51	-2.67942	0.410485	-6.52745	6.69003e-11	5.63217e-09
ENSMUSG00000045078	Rnf216	6.2744	6.13168	4.87415	2.86001	3.96854	4.32561	5.41047	5.31016	4.57281	1401.37	-1.24818	0.191857	-6.50579	7.72864e-11	6.48123e-09
ENSMUSG00000022175	Lrp10	10.8868	10.8933	8.35718	2.65762	4.63786	8.19095	11.5556	12.2911	10.9478	1669.52	-1.99799	0.307213	-6.50361	7.84167e-11	6.55053e-09
ENSMUSG00000000131	Xpo6	1.61314	2.33254	1.36151	1.20376	1.6678	1.86312	3.54899	3.82252	2.3697	1623.35	-1.84077	0.283596	-6.49081	8.53769e-11	7.10441e-09
ENSMUSG00000002546	Golga2	3.27326	4.42405	2.75503	1.69757	2.73897	3.60685	6.56781	5.87024	4.41434	932.265	-1.88766	0.290988	-6.48706	8.75303e-11	7.25559e-09
ENSMUSG00000027247	Arhgap1	14.9656	20.9515	14.801	11.4054	19.1301	17.8319	25.1073	23.9036	25.2621	3452.42	-1.40586	0.216972	-6.47948	9.20418e-11	7.60032e-09
ENSMUSG00000061479	Snrpa	3.74588	4.53571	3.4726	1.19	2.6486	4.3216	7.62325	7.29713	6.45783	597.31	-2.23072	0.344482	-6.47558	9.44473e-11	7.76919e-09
ENSMUSG00000025034	Trim8	3.63644	2.83083	2.40317	0.717893	0.908927	2.26499	4.44445	4.14114	3.04209	433.025	-2.42918	0.375926	-6.46185	1.03432e-10	8.47595e-09
ENSMUSG00000031993	Snx19	4.44232	5.10628	3.58333	2.05167	3.11294	4.23614	4.67894	4.72325	5.18317	1135.07	-1.43385	0.221929	-6.46082	1.04134e-10	8.50114e-09
ENSMUSG00000007670	Khsrp	6.97585	9.31428	6.20354	3.98724	7.32519	8.04999	27.2249	26.7566	10.0999	2370.53	-2.55678	0.396974	-6.44068	1.18936e-10	9.63652e-09
ENSMUSG00000021819	Zswim8	5.89677	6.66582	4.39516	1.42909	2.84326	5.34016	9.773	9.84045	7.47064	2234.74	-2.34155	0.363632	-6.43933	1.20002e-10	9.68643e-09
ENSMUSG00000029860	Zyx	1.75767	1.5784	0.942993	0.808365	1.23342	1.39657	5.10638	5.44725	1.83168	564.678	-2.67135	0.414895	-6.43861	1.20569e-10	9.69591e-09
ENSMUSG00000063576	Klhdc3	7.40777	9.54604	6.00329	5.00097	10.801	6.68815	14.9857	15.7556	16.0457	1162.35	-1.83402	0.284944	-6.43642	1.22321e-10	9.80021e-09
ENSMUSG00000031077	Fadd	0.390643	0.750306	0.489368	0.0885987	0.422814	0.309009	1.23739	1.25823	1.05827	119.169	-2.91983	0.453941	-6.43219	1.25775e-10	1.00396e-08
ENSMUSG00000078249	Hmga1b	0.104187	0.156185	0.0783109	0.48914	0.463958	0.383657	1.56087	1.79927	1.23914	56.148	-2.54274	0.395959	-6.42174	1.34729e-10	1.07147e-08
ENSMUSG00000030123	Plxnd1	6.2944	8.40465	4.98364	4.95896	4.46893	5.05828	11.6334	10.6046	7.46494	2235.1	-1.80764	0.281586	-6.41949	1.36728e-10	1.0794e-08
ENSMUSG00000034254	Agpat1	9.52933	9.99358	8.88209	1.48645	2.71806	6.51335	11.7167	11.1763	10.3058	1025.93	-2.48458	0.387004	-6.42005	1.3623e-10	1.0794e-08
ENSMUSG00000015087	Rabl6	2.77932	3.40761	2.89772	2.29305	3.28918	3.7944	4.68938	4.8484	4.12192	955.322	-1.33911	0.208649	-6.418	1.38074e-10	1.08605e-08
ENSMUSG00000026234	Ncl	53.7861	53.1905	44.788	16.2141	27.0412	47.5238	61.0304	63.5861	61.2285	20313	-1.85869	0.289709	-6.41572	1.40158e-10	1.09843e-08
ENSMUSG00000022564	Grina	3.7575	4.89531	3.3317	0.970316	2.30388	3.33995	4.7922	5.30773	7.70066	358.115	-2.23611	0.348601	-6.41454	1.41252e-10	1.10299e-08
ENSMUSG00000040856	Dlk1	1.87743	4.51871	2.46099	2.49402	2.62545	6.04307	18.2027	17.9346	8.45899	1971.82	-2.8364	0.442718	-6.40679	1.48617e-10	1.15632e-08
ENSMUSG00000026283	Ing5	10.2524	10.4887	9.57896	4.97239	7.44287	7.65986	7.34681	8.48441	9.16032	1569.87	-1.09141	0.170573	-6.39849	1.56917e-10	1.2165e-08
ENSMUSG00000022091	Sorbs3	0.597723	0.594665	0.350781	0.352469	0.389668	0.492645	1.81919	1.69826	0.693817	131.382	-2.59484	0.405633	-6.39701	1.58454e-10	1.22401e-08
ENSMUSG00000004040	Stat3	8.95322	7.7354	6.79861	2.69323	4.91443	4.56612	5.9642	5.46176	6.87335	2269.11	-1.37419	0.214884	-6.39503	1.60513e-10	1.23549e-08
ENSMUSG00000025158	Rfng	0.641363	0.730165	0.426321	0.569619	0.833504	0.668355	1.83145	1.51125	1.4571	108	-2.00463	0.313881	-6.3866	1.69615e-10	1.3009e-08
ENSMUSG00000052305	Hbb-bs	4.36078	2.38705	4.04826	0	0.184179	1.19133	5.48636	7.3467	4.06642	113.485	-4.57413	0.716905	-6.38038	1.76646e-10	1.35003e-08
ENSMUSG00000024824	Rad9a	3.99716	4.42839	3.39179	2.04962	3.30368	3.73274	4.45448	4.29093	4.81959	370.987	-1.37167	0.215036	-6.37877	1.78516e-10	1.35385e-08
ENSMUSG00000025504	Eps8l2	3.1797	4.51049	3.45153	3.10623	4.78776	4.13796	6.10856	5.55758	6.93223	1056.28	-1.40097	0.219645	-6.37833	1.79031e-10	1.35385e-08
ENSMUSG00000038366	Lasp1	10.5395	10.5803	6.85843	2.92293	6.72583	8.09357	15.7631	17.6316	10.9816	2825.43	-2.15404	0.337666	-6.3792	1.78012e-10	1.35385e-08
ENSMUSG00000017774	Myo1c	13.9378	15.8133	13.3973	10.2716	17.0591	13.8186	20.805	20.9449	18.7715	4431.98	-1.33955	0.210038	-6.37764	1.79839e-10	1.35521e-08
ENSMUSG00000027230	Creb3l1	1.15396	2.60677	1.42677	0.690804	0.787943	2.62024	11.5014	12.3232	3.3284	528.114	-3.60735	0.566172	-6.37148	1.87216e-10	1.40588e-08
ENSMUSG00000071074	Yipf3	13.7428	11.9676	9.57878	2.56814	5.05989	7.73702	9.66221	10.3982	13.5046	1029.52	-1.93918	0.304754	-6.3631	1.97721e-10	1.47961e-08
ENSMUSG00000041936	Agrn	13.9206	19.8314	11.7677	7.53425	11.4079	16.8459	24.9324	24.172	20.2244	6626.23	-1.76957	0.278209	-6.36059	2.00979e-10	1.49879e-08
ENSMUSG00000034613	Ppm1h	3.05078	3.59401	2.42709	1.33573	2.23161	1.81792	2.51079	2.82009	2.87666	1038.16	-1.38021	0.217164	-6.35562	2.0759e-10	1.54275e-08
ENSMUSG00000019929	Dcn	4.71547	6.06291	4.05869	7.26193	7.2768	9.67404	1.89932	1.61079	2.01898	1011.05	1.34992	0.212716	6.34612	2.20816e-10	1.63541e-08
ENSMUSG00000024913	Lrp5	7.25375	9.74702	5.71528	6.98135	8.60394	6.9015	20.4249	21.0411	11.4729	4779.44	-2.01233	0.317482	-6.3384	2.32162e-10	1.71355e-08
ENSMUSG00000027244	Atg13	1.63191	1.85504	1.18549	0.775835	1.62995	1.13302	2.49902	2.60738	2.23718	324.495	-1.83702	0.28996	-6.33544	2.36669e-10	1.73493e-08
ENSMUSG00000036078	Sigmar1	3.88533	4.41854	3.79307	1.96277	4.0369	3.39497	7.99087	8.29627	4.81866	650.142	-1.9776	0.312127	-6.33589	2.35968e-10	1.73493e-08
ENSMUSG00000039804	Ncoa5	4.99643	4.99563	4.22944	3.47931	4.79781	4.62093	5.56561	5.55449	5.14858	862.219	-1.11726	0.176648	-6.32479	2.53572e-10	1.85254e-08
ENSMUSG00000018401	Mtmr4	11.4902	13.929	9.63674	7.29839	12.0632	8.41765	14.9738	14.7018	14.9983	3107.88	-1.45633	0.230295	-6.32378	2.55244e-10	1.85845e-08
ENSMUSG00000034993	Vat1	10.7158	12.4695	8.70066	5.11325	11.8301	10.6001	21.9502	21.6075	15.3699	1588.58	-1.91232	0.30263	-6.31902	2.63235e-10	1.91018e-08
ENSMUSG00000028073	Pear1	0.220041	0.318336	0.165872	0.173385	0.128635	0.312787	0.548697	0.677983	0.579405	106.774	-2.3617	0.374194	-6.31143	2.76477e-10	1.99954e-08
ENSMUSG00000024392	Bag6	5.51347	7.21469	4.67299	3.70004	5.54569	6.59124	15.934	15.6015	7.58606	2246.45	-2.12209	0.336264	-6.31078	2.77626e-10	2.00114e-08
ENSMUSG00000001910	Nacc1	6.5715	8.60189	6.49883	3.73699	7.26468	7.71606	15.5605	15.4952	9.52879	1844.11	-1.93598	0.30685	-6.3092	2.80479e-10	2.01496e-08
ENSMUSG00000033128	Gga1	0.718201	1.30688	0.679225	0.982754	1.49652	1.40285	4.09038	4.07955	2.27439	332.664	-2.23048	0.353568	-6.3085	2.81754e-10	2.01739e-08
ENSMUSG00000049739	Zfp646	1.95478	2.60539	1.82691	1.14876	1.92275	2.03601	3.10445	2.99822	2.46597	909.764	-1.55045	0.245936	-6.30428	2.89532e-10	2.06622e-08
ENSMUSG00000029859	Epha1	6.16738	5.66522	5.00571	2.87874	3.59505	4.02332	3.91437	3.99006	4.64214	683.243	-1.02934	0.163472	-6.29674	3.03969e-10	2.1621e-08
ENSMUSG00000024773	Atg2a	0.587796	0.634439	0.42759	0.445005	0.674181	0.518977	1.6111	1.79283	0.825004	292.785	-2.16033	0.343722	-6.28509	3.27668e-10	2.32299e-08
ENSMUSG00000038970	Lmtk2	12.744	17.763	11.3592	6.53331	10.1342	12.6856	16.1405	17.1783	14.7004	4437.68	-1.51374	0.240943	-6.28257	3.33011e-10	2.35314e-08
ENSMUSG00000045180	Shroom2	5.20324	5.91303	3.99485	3.54678	4.63616	4.20105	5.16347	5.58924	5.50924	1655.27	-1.16039	0.184734	-6.28142	3.35503e-10	2.36299e-08
ENSMUSG00000021760	Gpx8	19.0995	21.4307	18.3163	52.86	41.9309	35.4771	6.30119	6.38085	9.51667	866.241	1.84377	0.293756	6.27653	3.46223e-10	2.43055e-08
ENSMUSG00000044700	Tmem201	1.30475	1.63178	1.02149	0.452356	0.864553	1.5949	2.98914	3.23599	2.03872	672.412	-2.3535	0.375025	-6.27559	3.48306e-10	2.43724e-08
ENSMUSG00000040463	Mybbp1a	43.415	38.1395	30.3285	8.58096	19.9267	29.8278	44.7418	46.4184	45.0849	8315.26	-2.05579	0.327755	-6.27233	3.55684e-10	2.48081e-08
ENSMUSG00000065037	Rn7sk	12506.4	12051.7	11088.4	45218.6	21926	25609.2	3172.74	3558.85	5391.99	181684	2.24632	0.358631	6.26358	3.76243e-10	2.61573e-08
ENSMUSG00000066554	Gm10167	0.0528659	0.0912202	0.0573962	0.0467614	0.0796987	0	0.516467	0.84776	0.953611	22.589	-4.7136	0.752648	-6.26268	3.78412e-10	2.62236e-08
ENSMUSG00000008604	Ubqln4	5.12051	5.91911	5.03306	3.51888	6.45225	5.45553	10.1545	10.8845	7.23925	1190.32	-1.67317	0.268349	-6.23506	4.516e-10	3.11902e-08
ENSMUSG00000045659	Plekha7	4.21434	4.0408	3.27942	1.13101	1.87753	3.33466	4.05435	3.99913	4.65036	1817.35	-1.82235	0.292297	-6.23459	4.52976e-10	3.11902e-08
ENSMUSG00000019842	Traf3ip2	1.70183	1.73704	1.31524	0.600251	0.997473	1.02646	1.50369	1.3036	1.55745	194.86	-1.53063	0.245585	-6.23257	4.58837e-10	3.14932e-08
ENSMUSG00000043940	Wdfy3	5.30438	7.44177	3.70276	3.56256	4.89748	4.77782	9.18277	9.52538	6.7354	4028.11	-1.73067	0.278029	-6.22478	4.82247e-10	3.29949e-08
ENSMUSG00000030469	Zfp719	2.91311	3.15693	2.80273	6.06217	5.82108	4.68378	0.874407	0.954721	1.32724	525.147	1.67832	0.269831	6.21991	4.97425e-10	3.39257e-08
ENSMUSG00000042790	Rnf214	1.15416	1.39107	0.877263	0.448336	0.686724	1.02238	1.5351	1.12597	1.57754	270.69	-1.79193	0.289008	-6.20029	5.63602e-10	3.83178e-08
ENSMUSG00000001156	Mxd1	1.60498	1.38815	0.994793	0.547648	0.876725	0.811538	1.11844	1.30017	1.29631	316.52	-1.50182	0.242358	-6.19672	5.76534e-10	3.89896e-08
ENSMUSG00000024130	Abca3	8.46961	13.6703	8.52829	4.90628	8.43505	9.08166	12.5726	12.5397	12.8104	3940.26	-1.55458	0.250878	-6.19656	5.77101e-10	3.89896e-08
ENSMUSG00000062031	Pgghg	1.70585	1.91644	1.37951	0.837115	1.31754	1.54123	2.06933	2.02977	1.89682	226.277	-1.50341	0.242844	-6.19086	5.98376e-10	4.03006e-08
ENSMUSG00000027412	Lpin3	2.6264	2.31597	2.29228	0.65528	0.784979	1.95896	2.84159	2.26283	3.51807	332.665	-2.16822	0.35064	-6.18361	6.26537e-10	4.20658e-08
ENSMUSG00000002812	Flii	6.72261	8.41494	6.23106	5.07824	8.86573	8.2533	9.68211	10.0775	11.8755	1752.87	-1.29243	0.209247	-6.17658	6.55055e-10	4.38439e-08
ENSMUSG00000030278	Cidec	1.93787	1.85576	1.29209	1.60231	2.59121	1.38927	3.92973	3.71557	4.66801	210.624	-1.88382	0.305174	-6.17295	6.70267e-10	4.47232e-08
ENSMUSG00000058748	Zfp958	6.61495	7.63738	6.59829	11.5852	13.383	8.72582	1.99083	2.07735	2.08814	556.487	1.70818	0.277339	6.15918	7.31215e-10	4.86393e-08
ENSMUSG00000049807	Arhgap23	1.37049	2.1356	1.20069	0.620013	0.912874	1.29709	3.64948	3.1486	1.50271	520.371	-2.38743	0.387748	-6.15717	7.40545e-10	4.91084e-08
ENSMUSG00000000568	Hnrnpd	6.84089	7.66529	6.05155	1.30251	2.9108	6.3508	10.1021	10.9829	10.4934	2225.53	-2.43064	0.395725	-6.14224	8.13655e-10	5.34631e-08
ENSMUSG00000022272	Myo10	8.13082	8.08434	5.39467	2.36068	3.68692	6.12609	7.82643	7.78332	7.2954	2625.02	-1.73246	0.282016	-6.14312	8.0917e-10	5.34631e-08
ENSMUSG00000023944	Hsp90ab1	817.375	673.536	600.613	196.711	380.916	424.87	484.905	498.113	664.65	62854.5	-1.5117	0.246095	-6.14272	8.11197e-10	5.34631e-08
ENSMUSG00000038267	Slc22a23	13.0825	15.236	11.3539	4.60815	8.5351	11.2795	14.4231	14.742	13.0779	3101.65	-1.60755	0.261748	-6.14162	8.16848e-10	5.35098e-08
ENSMUSG00000004947	Dtx2	0.722734	0.708747	0.582465	0.290134	0.536402	0.585502	0.826956	0.787511	0.80227	189.505	-1.57977	0.257398	-6.13744	8.38597e-10	5.4768e-08
ENSMUSG00000003316	Glg1	22.7425	29.0269	17.9102	15.7878	20.3861	20.7942	27.1879	26.6153	24.5106	6606.49	-1.23867	0.201893	-6.13525	8.50233e-10	5.51935e-08
ENSMUSG00000039202	Abhd2	10.0087	11.9046	7.38554	4.18964	8.14519	7.75677	10.9511	10.752	10.8241	3953.05	-1.49268	0.243279	-6.13568	8.4795e-10	5.51935e-08
ENSMUSG00000000303	Cdh1	58.8011	68.9651	49.9818	27.7381	46.1705	53.2721	53.9192	56.1494	66.6475	9864.95	-1.26643	0.206442	-6.13453	8.54115e-10	5.5279e-08
ENSMUSG00000002603	Tgfb1	0.317903	0.377762	0.218873	0.034292	0.219758	0.280445	1.71535	1.61641	0.439573	144.96	-3.70479	0.604429	-6.1294	8.82108e-10	5.65809e-08
ENSMUSG00000022711	Pmm2	19.5271	16.3889	15.2865	8.67784	11.406	12.4893	11.5963	12.7326	16.8116	3032.48	-1.10351	0.180025	-6.12976	8.80096e-10	5.65809e-08
ENSMUSG00000063382	Bcl9l	0.299798	0.424691	0.257384	0.16862	0.315393	0.519985	2.58173	2.06412	0.529029	316.623	-3.23628	0.527938	-6.13004	8.78572e-10	5.65809e-08
ENSMUSG00000021266	Wars	16.1901	12.9253	12.6121	5.91884	9.39029	10.8948	11.3445	12.034	12.6841	1590.85	-1.25302	0.204652	-6.12268	9.20144e-10	5.88455e-08
ENSMUSG00000035621	Midn	1.91372	2.25537	1.22938	0.899226	1.85556	2.20157	6.94533	6.52585	2.6665	591.164	-2.54455	0.415689	-6.12129	9.28233e-10	5.91872e-08
ENSMUSG00000033124	Atg9a	0.992851	1.44344	0.769776	0.468109	0.838746	0.844471	2.0099	1.86777	1.1889	290.057	-2.05267	0.335369	-6.12064	9.32021e-10	5.92534e-08
ENSMUSG00000024042	Sik1	5.0699	7.09044	5.36655	1.91999	4.22998	6.10903	9.17357	9.6283	8.43934	1397.6	-1.98248	0.323955	-6.1196	9.38083e-10	5.9289e-08
ENSMUSG00000024393	Prrc2a	2.50349	3.25101	2.29437	1.46821	2.45604	4.29454	19.0801	19.361	3.8549	2469.65	-3.22583	0.527109	-6.11986	9.3658e-10	5.9289e-08
ENSMUSG00000054008	Ndst1	4.50253	6.13401	3.73613	1.92552	3.02125	4.56121	6.62516	6.80253	5.1594	1645.16	-1.78843	0.292272	-6.11908	9.41166e-10	5.931e-08
ENSMUSG00000087943	Gm24245	0.571555	0.835385	3.16472	0	0	0	732.73	75.1569	19.4415	304.772	-12.2023	1.99461	-6.11764	9.49704e-10	5.96735e-08
ENSMUSG00000005469	Prkaca	12.4003	14.3986	10.8457	6.6297	14.7059	10.6478	24.7989	24.7777	16.7229	1636.02	-1.85472	0.303251	-6.11613	9.58764e-10	6.00677e-08
ENSMUSG00000017478	Zc3h18	10.8846	9.41372	8.45195	2.78823	4.23271	7.74295	8.74616	9.20936	9.8769	2973.52	-1.73295	0.283777	-6.10671	1.01705e-09	6.35345e-08
ENSMUSG00000047417	Rexo1	1.48345	1.89004	1.31694	0.367308	0.8369	1.97044	4.20834	4.78987	2.74559	716.939	-2.75864	0.4519	-6.10454	1.03097e-09	6.41582e-08
ENSMUSG00000058301	Upf1	13.0949	13.2258	9.58172	3.48946	7.02448	11.5723	18.6538	20.2502	13.8526	2444.02	-2.0973	0.343582	-6.10423	1.03298e-09	6.41582e-08
ENSMUSG00000038763	Alpk3	0.701616	0.744977	0.79851	0.182424	0.35847	0.606565	1.07432	1.13484	0.765922	195.911	-2.2212	0.363941	-6.10319	1.03971e-09	6.43902e-08
ENSMUSG00000038539	Atf5	0.774825	0.740655	0.63358	0.312314	0.72156	0.626017	1.50835	1.41552	1.1626	77.1381	-2.10704	0.345316	-6.10179	1.04885e-09	6.477e-08
ENSMUSG00000028134	Ptbp2	3.32	3.09056	2.71784	3.73502	4.31414	5.11299	1.23538	1.27547	1.15291	936.288	1.05775	0.173613	6.09255	1.11125e-09	6.82327e-08
ENSMUSG00000042670	Immp1l	22.9995	21.5315	23.4667	53.5176	44.7799	36.1884	7.17283	8.97161	7.70071	846.878	1.77025	0.290676	6.09011	1.12834e-09	6.90851e-08
ENSMUSG00000051375	Pcdh1	5.84541	8.2916	4.65722	4.17854	5.7269	5.93782	10.8819	11.6756	7.3292	2709.15	-1.70986	0.280936	-6.0863	1.15546e-09	7.05455e-08
ENSMUSG00000021457	Syk	0.381395	0.495904	0.270889	0.214232	0.287069	0.159921	0.555345	0.49107	0.57032	153.225	-2.03417	0.334548	-6.08036	1.19912e-09	7.30041e-08
ENSMUSG00000013415	Igf2bp1	26.9532	29.1044	18.5163	12.8541	22.7519	20.0769	33.0643	34.3612	25.9087	10039.5	-1.54143	0.253581	-6.07864	1.21208e-09	7.3388e-08
ENSMUSG00000024969	Mark2	1.47839	2.20638	1.2813	1.57618	2.16989	1.5919	6.00654	6.17025	2.68916	1029.64	-2.26384	0.372427	-6.07862	1.21224e-09	7.3388e-08
ENSMUSG00000067924	Rtl8b	5.1671	4.01317	3.34182	0.47716	1.10986	2.56552	4.52009	4.0709	5.23336	175.919	-2.58878	0.425966	-6.07744	1.22116e-09	7.37213e-08
ENSMUSG00000019054	Fis1	6.02914	7.33423	7.02662	4.55957	5.07534	8.73502	9.77568	8.90024	12.1666	558.553	-1.54059	0.253733	-6.07171	1.26557e-09	7.61885e-08
ENSMUSG00000035203	Epn1	9.2194	10.156	8.36051	5.0701	7.7772	11.1593	16.959	17.6251	11.1139	1309.26	-1.75135	0.288502	-6.07049	1.27523e-09	7.65563e-08
ENSMUSG00000022847	Thpo	0.0991739	0.157032	0.104981	0.105267	0.188384	0.0949507	0.881356	0.71566	0.383342	39.5703	-3.13908	0.517369	-6.06739	1.30009e-09	7.77396e-08
ENSMUSG00000024201	Kdm4b	2.17901	2.24385	1.74504	1.29984	1.94571	3.06709	3.49849	3.77816	3.35464	534.986	-1.56704	0.258283	-6.06713	1.30215e-09	7.77396e-08
ENSMUSG00000051169	Rpusd3	0.579444	0.64695	0.565206	0.384401	0.611484	0.385256	0.90162	1.35508	1.49317	73.7957	-2.12819	0.350958	-6.06394	1.32829e-09	7.90809e-08
ENSMUSG00000046841	Ckap4	20.9372	35.2721	15.9493	14.0156	22.1554	25.3381	50.8364	51.4821	34.2765	4067.64	-1.95967	0.323611	-6.05564	1.39862e-09	8.30387e-08
ENSMUSG00000031826	Usp10	7.07466	7.79087	5.92332	3.72245	7.23351	4.25499	8.90604	8.87571	9.10568	2802.85	-1.59349	0.263337	-6.05115	1.43813e-09	8.49169e-08
ENSMUSG00000032035	Ets1	3.17176	4.13662	2.01056	1.995	2.71462	1.83507	4.37807	4.65973	4.05298	1161.03	-1.75975	0.29087	-6.04994	1.44904e-09	8.53272e-08
ENSMUSG00000087166	L1td1	24.0552	25.7638	20.5269	12.4092	14.855	23.8079	22.8006	21.7268	30.9781	2822.49	-1.3513	0.223463	-6.04708	1.47491e-09	8.66137e-08
ENSMUSG00000020902	Ntn1	4.913	2.52359	2.10126	1.01366	0.961474	1.23897	2.32783	2.6467	2.29507	563.074	-1.9488	0.322511	-6.04257	1.51676e-09	8.88294e-08
ENSMUSG00000045817	Zfp36l2	8.49628	8.68931	6.79052	3.01718	5.8236	6.77431	8.7882	8.96866	7.84819	1049.14	-1.52589	0.252548	-6.04197	1.52241e-09	8.89184e-08
ENSMUSG00000013833	Med16	5.19525	4.48122	3.60455	0.912148	1.60772	3.62104	5.00419	5.6467	5.33633	774.135	-2.22206	0.368168	-6.03545	1.58517e-09	9.23341e-08
ENSMUSG00000032966	Fkbp1a	29.6662	27.4093	22.1191	17.5456	29.4487	24.0344	31.6167	33.1312	31.7611	4345.58	-1.2226	0.202706	-6.03137	1.62572e-09	9.44406e-08
ENSMUSG00000003868	Ruvbl2	17.8992	15.1285	16.9332	10.0571	11.5194	16.3086	16.1241	16.5983	16.9408	1792.11	-1.17797	0.195432	-6.02753	1.66489e-09	9.61974e-08
ENSMUSG00000029064	Gnb1	43.5628	47.1223	40.4655	8.08597	18.8135	38.9672	62.1843	64.7532	60.568	7863.21	-2.36083	0.391736	-6.0266	1.67448e-09	9.64928e-08
ENSMUSG00000024565	Sall3	0.0897319	0.111356	0.0441154	0.040434	0.0490059	0.054032	0.300923	0.502273	0.104708	54.3041	-3.45972	0.574152	-6.02579	1.68287e-09	9.67181e-08
ENSMUSG00000006134	Crkl	12.039	12.8707	9.38207	5.67876	9.75819	10.8714	11.1718	12.1231	12.9874	2198.45	-1.2571	0.20864	-6.0252	1.68899e-09	9.68115e-08
ENSMUSG00000037364	Srrt	11.5864	11.9436	12.0903	4.97863	7.35029	12.1577	14.0541	13.2501	13.8703	2440.36	-1.56464	0.259729	-6.02413	1.70021e-09	9.7196e-08
ENSMUSG00000074575	Kcng1	0.170554	0.0950649	0.188308	0.0690374	0.104591	0.156833	0.513799	0.556272	0.312864	51.3218	-2.90447	0.482174	-6.0237	1.70472e-09	9.71961e-08
ENSMUSG00000044927	H1fx	0.235573	0.404307	0.270292	0	0.0387426	0.205037	1.57926	0.686846	0.745012	27.73	-4.67975	0.777184	-6.02142	1.72891e-09	9.83152e-08
ENSMUSG00000020918	Kat2a	7.44066	7.1243	6.263	2.65313	5.98179	7.67234	11.3502	12.07	9.43734	1159.66	-1.83897	0.305755	-6.01452	1.80423e-09	1.02328e-07
ENSMUSG00000070738	Dgkd	6.24653	7.25029	5.9066	4.61909	5.90577	6.82414	8.00725	8.60297	6.60339	1876.96	-1.21079	0.201329	-6.01401	1.80993e-09	1.02382e-07
ENSMUSG00000029020	Mfn2	6.67128	10.9584	6.91746	3.18904	7.53906	7.85488	13.9237	14.3432	11.6763	2067.67	-1.92259	0.320005	-6.00801	1.87813e-09	1.05962e-07
ENSMUSG00000024891	Slc29a2	1.99919	1.69873	1.90916	0.401028	1.07017	1.48825	2.2779	2.38885	2.53691	224.313	-2.1082	0.351165	-6.00345	1.93171e-09	1.08136e-07
ENSMUSG00000027463	Slc52a3	0.835953	0.851839	0.789986	0.249946	0.545281	0.526055	1.01518	0.755232	1.85683	97.752	-2.21223	0.368491	-6.00347	1.93147e-09	1.08136e-07
ENSMUSG00000032194	Kank2	4.12725	4.70712	4.20188	1.3079	1.99947	4.98902	7.04619	6.96576	7.23573	1074.22	-2.19848	0.366327	-6.0014	1.95628e-09	1.09227e-07
ENSMUSG00000114251	Tmed10-ps	0.552849	0.685396	0.401937	0.26197	0.357195	0.504102	1.5307	1.2665	4.73183	35.996	-3.46859	0.57821	-5.99884	1.98733e-09	1.10675e-07
ENSMUSG00000003033	Ap1m1	6.46252	8.4895	6.75526	2.2047	5.54573	6.94882	9.67355	10.7637	10.8526	1018.07	-1.91081	0.318733	-5.99502	2.03457e-09	1.13013e-07
ENSMUSG00000030583	Sipa1l3	0.249924	0.339402	0.224337	0.190081	0.327528	0.346675	1.62385	1.69147	0.371203	482.475	-2.92573	0.488171	-5.99325	2.05691e-09	1.1396e-07
ENSMUSG00000027835	Pdcd10	29.8362	28.0695	28.8584	73.5724	64.9813	38.6168	7.71325	8.60351	11.6201	3349.88	1.96107	0.327249	5.99261	2.06499e-09	1.14114e-07
ENSMUSG00000030084	Plxna1	5.64063	7.57152	4.39376	2.79192	3.98122	7.07379	11.893	13.0175	7.48835	2818.6	-2.05839	0.343638	-5.98999	2.09852e-09	1.15671e-07
ENSMUSG00000002617	Zfp40	2.07451	2.51436	1.97449	3.04755	3.65037	3.08062	0.681709	0.676061	0.76422	321.43	1.44449	0.241243	5.98768	2.12853e-09	1.17025e-07
ENSMUSG00000029602	Rasal1	3.01207	2.27612	1.95192	1.64155	1.58543	1.86848	3.62749	3.36577	2.3627	360.92	-1.66684	0.278574	-5.98348	2.18421e-09	1.19782e-07
ENSMUSG00000030689	Ino80e	0.384431	0.464085	0.380357	0.244286	0.231308	0.538625	0.851005	0.779137	0.645783	168.031	-2.00467	0.335156	-5.98131	2.21345e-09	1.21077e-07
ENSMUSG00000020994	Pnn	5.56245	6.57674	4.35347	3.10873	4.48422	6.18557	6.47443	6.58253	6.80123	1316.77	-1.32761	0.222395	-5.9696	2.37839e-09	1.29442e-07
ENSMUSG00000022540	Rogdi	1.69359	2.24231	1.8206	0.590355	0.895504	2.07676	2.61864	2.94328	3.65475	208.252	-2.19609	0.367873	-5.9697	2.37686e-09	1.29442e-07
ENSMUSG00000098973	Mir6236	106.371	214.47	48384.6	251.9	175.183	63.566	169943	156383	77169.3	333432	-10.3891	1.74128	-5.96637	2.42597e-09	1.31699e-07
ENSMUSG00000003813	Rad23a	6.58905	8.68758	7.06585	3.40836	5.14128	7.45589	9.51388	8.31188	8.40495	765.336	-1.52749	0.256061	-5.96531	2.44166e-09	1.31886e-07
ENSMUSG00000030782	Tgfb1i1	0.397827	0.606757	0.393286	0.142407	0.198392	0.521251	0.99709	0.879295	0.757596	134.99	-2.47729	0.415268	-5.96552	2.43863e-09	1.31886e-07
ENSMUSG00000012296	Tjap1	1.09774	1.54469	0.979628	1.05189	1.55962	1.63664	2.64698	3.06725	1.97155	354.765	-1.65256	0.277052	-5.96482	2.449e-09	1.31952e-07
ENSMUSG00000002014	Ssr4	28.9083	30.1425	26.8637	42.8342	45.5279	38.7138	8.9457	7.82973	12.7229	2934.66	1.36988	0.229878	5.95914	2.53567e-09	1.36281e-07
ENSMUSG00000042572	Ube2q1	6.55988	6.69009	5.77388	3.05791	4.2151	6.14061	5.81717	5.74953	6.53515	1397.68	-1.23086	0.206669	-5.9557	2.58959e-09	1.38833e-07
ENSMUSG00000020680	Taf15	7.73449	9.71969	7.05227	2.17976	4.07048	8.66247	11.7082	12.2062	13.1838	1065.54	-2.1532	0.362029	-5.94759	2.72126e-09	1.4553e-07
ENSMUSG00000040687	Madd	0.59951	0.683911	0.62597	0.304469	0.202382	0.393639	0.615605	0.586485	0.565469	190.005	-1.76954	0.297828	-5.94149	2.82442e-09	1.50673e-07
ENSMUSG00000011752	Pgam1	12.1997	10.711	9.89908	7.08351	15.3677	15.1707	18.8968	28.6784	21.3988	1332.33	-1.67609	0.282208	-5.93918	2.8645e-09	1.52434e-07
ENSMUSG00000018921	Pelp1	2.21216	3.26717	1.9786	1.82563	2.52233	2.873	8.88469	8.06901	3.2534	635.826	-2.30283	0.388001	-5.9351	2.93665e-09	1.55382e-07
ENSMUSG00000066036	Ubr4	4.44845	6.00823	2.83718	2.31533	3.26174	5.54836	11.2242	10.8858	6.1295	4699.16	-2.17572	0.366601	-5.93483	2.94153e-09	1.55382e-07
ENSMUSG00000088609	Gm24187	76.817	165.128	2062.84	3.03334	4.13595	316.656	15208.8	35780.2	53859.9	36437.9	-9.24547	1.55781	-5.93491	2.94013e-09	1.55382e-07
ENSMUSG00000018974	Sart3	9.34685	7.99648	7.32106	2.68352	4.22156	7.2414	7.77501	8.29316	8.8864	1637.14	-1.63464	0.275954	-5.92359	3.14988e-09	1.6583e-07
ENSMUSG00000063146	Clip2	1.77119	1.55755	0.916481	0.426668	0.622664	1.22673	2.45122	3.1223	1.35954	341.828	-2.45223	0.413994	-5.92334	3.15472e-09	1.6583e-07
ENSMUSG00000070462	Tlnrd1	2.58542	2.74087	2.12318	0.499239	1.11147	1.71682	2.75142	3.13483	2.0453	385.156	-2.0951	0.353773	-5.92217	3.1773e-09	1.66611e-07
ENSMUSG00000054874	Pcnx3	2.1414	2.91455	1.91817	1.02275	1.18992	2.64053	5.34623	4.88009	2.68048	1067.82	-2.25317	0.380519	-5.9213	3.19413e-09	1.67087e-07
ENSMUSG00000030339	Ltbr	22.2376	29.2229	22.5701	13.8232	18.3972	26.6067	24.3788	27.0759	32.6107	2314.09	-1.30379	0.220304	-5.91811	3.25658e-09	1.69941e-07
ENSMUSG00000037157	Il22ra1	5.91462	5.93436	4.6385	2.30175	3.56973	4.59755	5.10266	4.31123	6.39197	492.123	-1.38811	0.234579	-5.91743	3.27014e-09	1.70237e-07
ENSMUSG00000035781	R3hdm4	2.26253	2.87231	1.82806	0.730739	1.39744	1.89174	3.13742	3.01259	2.16495	502.774	-1.88002	0.317981	-5.91237	3.37224e-09	1.74708e-07
ENSMUSG00000089281	Scarna6	22.9157	34.3201	28.5099	230.708	79.6209	196.486	17.8527	19.7144	10.2643	656.997	2.65027	0.448485	5.90938	3.434e-09	1.77481e-07
ENSMUSG00000021944	Gata4	3.70181	5.40732	3.43557	1.67409	4.44445	4.75113	12.7557	12.472	6.08995	1083.06	-2.36843	0.401161	-5.90394	3.54911e-09	1.82992e-07
ENSMUSG00000040712	Camta2	0.361637	0.388654	0.181369	0.106257	0.230904	0.367403	1.2351	1.10366	0.464339	120.963	-2.86211	0.484831	-5.90332	3.56257e-09	1.83247e-07
ENSMUSG00000015149	Sirt2	4.31319	4.08866	4.16015	1.11947	2.14913	3.84084	5.17768	4.29567	6.2026	830.559	-1.9666	0.333539	-5.89617	3.72038e-09	1.90909e-07
ENSMUSG00000062234	Gak	7.14109	9.93037	6.60003	6.41764	10.1161	8.8163	12.7737	13.6308	11.3431	2619.92	-1.35882	0.230546	-5.89391	3.77152e-09	1.93073e-07
ENSMUSG00000028066	Pmf1	3.12396	4.1468	3.57535	2.08519	2.9824	3.68492	4.67581	3.96035	4.23995	604.552	-1.36003	0.230778	-5.89323	3.7871e-09	1.93412e-07
ENSMUSG00000045216	Hs6st1	1.20509	2.01626	1.1871	0.667641	1.08899	1.70346	3.81478	3.09198	1.96322	459.135	-2.20037	0.373702	-5.88804	3.90807e-09	1.99117e-07
ENSMUSG00000037991	Rmi2	0.152203	0.234819	0.0991474	0.0923161	0.131117	0.111026	0.575584	0.813576	0.224121	58.412	-3.05987	0.519829	-5.8863	3.94938e-09	2.00748e-07
ENSMUSG00000020121	Srgap1	0.90187	1.23753	0.772711	0.583151	0.753818	0.737771	2.56604	2.09385	0.926669	481.394	-2.23723	0.380389	-5.88143	4.06729e-09	2.05771e-07
ENSMUSG00000042492	Tbc1d10b	4.81326	5.50089	4.56441	0.883647	1.72193	5.42881	9.21394	9.61204	9.73955	1198.1	-2.69502	0.458213	-5.88158	4.06375e-09	2.05771e-07
ENSMUSG00000009035	Tmem184b	1.51877	1.94606	1.07872	0.845748	1.13312	2.07854	3.18618	2.82215	2.44249	387.085	-1.88891	0.321248	-5.87992	4.10467e-09	2.07175e-07
ENSMUSG00000024180	Tmem8	0.896865	1.56211	0.737594	0.801236	1.00054	1.27847	2.35721	2.20526	1.82579	268.669	-1.85558	0.315769	-5.87638	4.19329e-09	2.11154e-07
ENSMUSG00000069631	Strada	1.07991	1.13435	1.02129	0.291841	0.533388	0.911076	0.973407	1.33211	1.4291	224.27	-1.90944	0.32546	-5.86692	4.43976e-09	2.23044e-07
ENSMUSG00000096696	Zfp960	1.21666	1.53545	1.2493	3.00809	3.42972	2.94721	0.56358	0.548485	0.566604	156.328	1.70744	0.291065	5.86616	4.45994e-09	2.23536e-07
ENSMUSG00000029192	Tbc1d14	2.91685	3.15357	2.22247	2.36719	3.1074	2.66027	3.68526	3.26187	3.61776	1210.45	-1.14653	0.195541	-5.86337	4.53575e-09	2.26809e-07
ENSMUSG00000006800	Sulf2	3.12635	3.63082	1.94293	1.24279	2.8269	3.06016	7.46223	7.52815	3.77504	1011.78	-2.22994	0.3807	-5.85746	4.69991e-09	2.34473e-07
ENSMUSG00000028868	Wasf2	3.35573	4.37389	2.4705	1.64114	3.3151	2.56522	7.33151	7.44662	3.68647	1111.61	-2.10519	0.359456	-5.85659	4.72465e-09	2.34621e-07
ENSMUSG00000037336	Mfsd2b	0.498678	0.642847	0.620425	0.154495	0.233551	0.323142	0.612661	0.527709	0.450091	95.8524	-2.00471	0.342381	-5.85519	4.76456e-09	2.36059e-07
ENSMUSG00000020605	Hs1bp3	2.55727	3.52953	2.63865	0.817305	2.53485	3.80719	7.02139	6.67822	6.13709	533.61	-2.31843	0.396159	-5.85227	4.84897e-09	2.3969e-07
ENSMUSG00000039901	Armh3	1.84996	3.12741	1.86572	1.08038	2.05373	2.18138	3.34908	3.26446	3.28532	454.652	-1.69918	0.290401	-5.85114	4.88217e-09	2.4023e-07
ENSMUSG00000058806	Col13a1	1.74885	2.34035	1.65676	0.150185	0.343001	0.686367	0.9899	1.02104	1.20322	202.525	-2.28515	0.390541	-5.85124	4.87915e-09	2.4023e-07
ENSMUSG00000015027	Galns	6.20838	8.41233	6.05835	3.94082	4.83063	7.09357	6.97372	7.13662	10.1883	734.534	-1.39426	0.238436	-5.84752	4.98944e-09	2.43838e-07
ENSMUSG00000032562	Gnai2	12.4556	14.7677	10.4567	10.2853	16.0576	19.259	29.1917	31.769	19.1941	2990.52	-1.62556	0.277974	-5.84787	4.97897e-09	2.43838e-07
ENSMUSG00000034247	Plekhm1	1.75776	2.20345	1.64288	0.446157	0.987554	2.13238	3.25347	3.72916	3.07223	560.272	-2.34904	0.401704	-5.84769	4.98453e-09	2.43838e-07
ENSMUSG00000053347	Zfp943	2.61391	3.01959	2.77361	4.06782	3.78794	3.62356	0.736228	0.807772	0.96827	417.4	1.46316	0.250246	5.84688	5.00868e-09	2.44224e-07
ENSMUSG00000020823	Sec14l1	2.13014	1.65337	1.60882	0.954132	1.36995	1.83137	3.03885	2.82474	1.82504	584.99	-1.70839	0.292301	-5.84463	5.07708e-09	2.46554e-07
ENSMUSG00000027007	Itprid2	9.27726	11.0758	7.16	5.04589	7.09057	6.78903	9.53228	9.27482	7.75493	1839.8	-1.27517	0.21818	-5.84455	5.07934e-09	2.46554e-07
ENSMUSG00000026000	Lancl1	2.92035	3.1326	2.66245	4.01074	3.92629	4.34488	1.08069	1.09617	1.17432	658.568	1.11125	0.190197	5.8426	5.13917e-09	2.48897e-07
ENSMUSG00000043789	Vwce	0.656366	1.07043	0.738635	0.763227	0.604826	0.753157	1.7338	1.43888	1.21628	231.273	-1.83203	0.313647	-5.84107	5.18676e-09	2.50639e-07
ENSMUSG00000027547	Sall4	16.6165	14.6137	12.1867	2.74217	5.82985	10.8478	15.4582	15.8353	14.4489	2776.05	-2.07896	0.356062	-5.83877	5.25862e-09	2.53543e-07
ENSMUSG00000020473	Aebp1	1.1657	1.33769	0.805379	0.553895	0.946946	1.84473	3.01782	2.67782	2.28395	294.128	-2.1016	0.360576	-5.82845	5.59448e-09	2.68776e-07
ENSMUSG00000045671	Spred2	0.77726	1.27487	0.578914	0.838486	0.87787	0.702294	2.67796	2.96335	1.35224	284.754	-2.30342	0.395213	-5.8283	5.59949e-09	2.68776e-07
ENSMUSG00000018931	Natd1	1.87632	2.99732	1.42914	1.48189	2.0483	1.72347	4.71111	4.0594	2.79905	479.347	-1.92913	0.331235	-5.82405	5.74384e-09	2.75092e-07
ENSMUSG00000048429	Timm29	7.58044	8.84994	7.04284	3.7089	6.03874	6.82207	7.53983	6.85589	7.65895	878.284	-1.21034	0.20789	-5.82202	5.81415e-09	2.77842e-07
ENSMUSG00000030291	Med21	7.19818	7.0824	7.21063	12.3676	11.7908	8.90084	2.07727	1.60155	2.63079	834.301	1.65723	0.284676	5.82144	5.83435e-09	2.7819e-07
ENSMUSG00000060989	Gm11847	0.349369	0.489361	0.274998	0	0	0	1.36525	0.280124	0.450144	19.1074	-7.94703	1.36537	-5.8204	5.87063e-09	2.79302e-07
ENSMUSG00000022385	Gtse1	7.46148	9.77693	7.26371	3.0267	5.18441	7.70493	9.88495	8.99299	8.8177	857.572	-1.62088	0.278684	-5.81619	6.02039e-09	2.85796e-07
ENSMUSG00000042121	Ssh1	1.01121	1.10938	0.67304	0.657224	0.97831	0.95412	2.35542	2.39712	1.12162	495.284	-1.9893	0.342106	-5.81488	6.06778e-09	2.87413e-07
ENSMUSG00000035011	Zbtb7a	0.756084	0.985026	0.607864	0.15238	0.29434	0.629202	1.44774	1.15107	0.754678	223.484	-2.515	0.432792	-5.81112	6.2058e-09	2.92025e-07
ENSMUSG00000017493	Igfbp4	37.0051	44.7954	36.8794	18.4881	30.3868	47.6722	54.6822	51.8883	53.2683	7683.11	-1.54501	0.265914	-5.81017	6.24078e-09	2.93031e-07
ENSMUSG00000020961	Ston2	1.30335	1.55178	1.53183	0.397249	0.740503	0.718309	1.40147	1.56965	0.841676	571.32	-1.8511	0.318707	-5.80818	6.31573e-09	2.95906e-07
ENSMUSG00000050271	Prag1	0.885178	1.61681	0.768826	0.565175	1.15592	1.48932	3.37312	3.67649	1.86676	750.677	-2.30965	0.39791	-5.80445	6.45765e-09	3.01898e-07
ENSMUSG00000032481	Smarcc1	5.20542	7.69601	4.5455	2.11931	4.08467	5.66053	11.8263	10.566	6.21278	2199.53	-2.10812	0.363249	-5.80351	6.49393e-09	3.02938e-07
ENSMUSG00000078878	Gm14305	1.99642	2.09515	1.9864	3.45801	3.63996	3.37698	0.719502	0.585124	0.523859	177.558	1.68288	0.290177	5.79951	6.65095e-09	3.09592e-07
ENSMUSG00000028961	Pgd	18.4173	14.2166	13.5194	5.76066	9.97554	10.3858	10.9386	11.4421	15.4699	3135.13	-1.3173	0.227158	-5.79906	6.66874e-09	3.09751e-07
ENSMUSG00000075012	Fjx1	0.723507	0.521649	0.518029	0.154474	0.233191	0.464452	0.904165	0.833491	0.610753	74.405	-2.33283	0.402556	-5.79505	6.83001e-09	3.1656e-07
ENSMUSG00000024661	Fth1	192.54	147.143	164.128	83.7039	115.34	78.2615	136.379	144.335	143.171	18733.1	-1.36896	0.236277	-5.79388	6.87801e-09	3.18101e-07
ENSMUSG00000072872	Rybp	6.27791	6.33386	5.40406	2.61174	5.41626	5.1152	5.85341	6.4808	7.39626	1093.71	-1.37547	0.237447	-5.79276	6.9238e-09	3.19533e-07
ENSMUSG00000021136	Smoc1	8.46336	7.7432	6.10079	4.73794	8.4697	6.37625	10.1846	11.8055	8.9619	1187.37	-1.44408	0.249413	-5.78992	7.04205e-09	3.23604e-07
ENSMUSG00000030410	Dmwd	2.37839	2.45288	1.95949	0.541159	0.728645	3.15655	6.04444	6.45886	4.96616	375.149	-2.85978	0.493918	-5.78999	7.03925e-09	3.23604e-07
ENSMUSG00000051695	Pcbp1	47.6823	56.7327	40.8789	14.5123	43.9678	42.6792	71.3497	75.9953	67.9872	4007.34	-1.91235	0.330404	-5.78791	7.12658e-09	3.26098e-07
ENSMUSG00000078870	Gm14410	2.37207	2.28686	1.95585	5.1625	4.30601	3.39922	0.657627	0.435723	0.798207	198.165	2.01493	0.348124	5.78796	7.12454e-09	3.26098e-07
ENSMUSG00000043190	Rfesd	6.90723	7.28262	11.3312	16.2697	11.5661	10.319	1.83085	1.62559	1.97269	997.264	2.08903	0.361039	5.78618	7.20068e-09	3.2879e-07
ENSMUSG00000039473	Ubn1	4.89073	5.62496	3.79189	3.61184	4.14385	4.6606	5.82649	5.242	4.88366	1599.68	-1.14424	0.197774	-5.78559	7.22595e-09	3.29246e-07
ENSMUSG00000034427	Myo15b	1.05566	2.10622	1.26167	1.38222	1.81051	1.80159	3.13974	2.79846	2.93325	868.506	-1.60761	0.278171	-5.7792	7.50577e-09	3.41275e-07
ENSMUSG00000028458	Tesk1	0.51873	0.712357	0.603068	0.210569	0.478516	0.553386	1.0892	1.31963	0.704332	133.804	-2.15064	0.372379	-5.77541	7.67676e-09	3.48315e-07
ENSMUSG00000022568	Scrib	1.4108	2.07998	1.51635	0.900411	1.1254	2.90062	6.66423	6.0891	2.87299	854.014	-2.52519	0.438019	-5.76501	8.16535e-09	3.69705e-07
ENSMUSG00000028049	Scamp3	3.81184	4.33517	3.62274	0.792143	1.20471	4.41533	7.0665	7.64086	7.45581	452.7	-2.65443	0.461257	-5.75478	8.67568e-09	3.91988e-07
ENSMUSG00000001228	Uhrf1	28.3409	25.7818	25.1961	9.19916	16.7886	25.0273	28.1986	27.4771	29.5674	4183.04	-1.55862	0.27088	-5.75392	8.71974e-09	3.93154e-07
ENSMUSG00000030956	Fam53b	0.382779	0.268711	0.21342	0.195141	0.146682	0.174514	0.388628	0.619873	0.364427	92.6352	-2.15709	0.37503	-5.75178	8.83104e-09	3.97341e-07
ENSMUSG00000006342	Susd2	2.56266	3.41936	2.50528	0.674488	1.24223	2.38513	2.79761	3.37642	3.49005	357.104	-1.99387	0.346789	-5.74952	8.94946e-09	4.01831e-07
ENSMUSG00000056394	Lig1	16.2038	15.1155	14.7482	5.70393	8.66107	12.5408	13.14	12.6079	12.7462	2111.12	-1.326	0.23066	-5.74873	8.99138e-09	4.02874e-07
ENSMUSG00000025793	Hgs	2.03644	2.61345	1.75429	2.22648	3.16229	1.7991	7.40371	5.78144	3.85131	461.898	-2.02083	0.351822	-5.74391	9.25123e-09	4.13657e-07
ENSMUSG00000011877	Git1	2.92386	4.21578	2.57711	2.6732	3.96163	3.68777	9.49356	9.61068	4.43532	1054.96	-1.99273	0.346987	-5.74295	9.30388e-09	4.14292e-07
ENSMUSG00000041605	Inava	0.179356	0.406615	0.221731	0.173699	0.189471	0.359313	0.91096	1.23864	0.465556	107.961	-2.68763	0.467967	-5.7432	9.29059e-09	4.14292e-07
ENSMUSG00000042644	Itpr3	7.4773	8.35853	6.29326	2.03593	3.56538	6.82457	8.21258	8.16753	8.66791	2477.62	-1.84221	0.321311	-5.73342	9.84275e-09	4.37383e-07
ENSMUSG00000031506	Ptpn7	0.783766	0.730928	0.565162	0.209679	0.301351	0.204466	0.476496	0.376713	0.610859	115.029	-1.77852	0.310245	-5.73264	9.88802e-09	4.38491e-07
ENSMUSG00000024608	Rps14	263.321	238.274	269.533	1039.16	569.845	563.285	108.844	112.91	126.748	31252.7	1.93707	0.33801	5.73081	9.99538e-09	4.42342e-07
ENSMUSG00000022099	Dmtn	0.607443	0.790054	0.915648	0.211628	0.1563	0.301181	0.555441	0.511561	0.431576	195.657	-1.97315	0.344549	-5.72675	1.02374e-08	4.52125e-07
ENSMUSG00000039477	Tnrc18	0.745808	1.02162	0.479257	0.431335	0.447819	1.0748	3.95541	3.2455	0.960935	810.46	-2.91809	0.509619	-5.72601	1.02818e-08	4.53157e-07
ENSMUSG00000097451	Rian	31.3472	31.2868	24.0525	47.6213	43.8466	48.9708	12.7791	13.6011	15.0416	34224.3	1.01006	0.176416	5.72542	1.03176e-08	4.53804e-07
ENSMUSG00000023018	Smarcd1	1.87574	2.35562	1.58666	1.83809	2.55892	1.57015	6.2305	5.86536	2.85261	545.79	-2.10398	0.367608	-5.72343	1.04393e-08	4.58224e-07
ENSMUSG00000008036	Ap2s1	37.5894	36.7425	33.3905	16.2799	19.2187	33.0843	30.5997	29.5997	38.9418	1808.77	-1.32574	0.231681	-5.72227	1.05112e-08	4.60443e-07
ENSMUSG00000019948	Actr6	12.4663	12.3825	13.2759	19.4437	21.4231	15.981	3.52894	3.95183	4.97869	832.783	1.46211	0.255735	5.7173	1.08231e-08	4.73143e-07
ENSMUSG00000039623	Ap5z1	0.888358	1.03241	0.697369	0.432324	0.462018	0.892334	1.303	1.51813	0.885047	227.832	-1.87801	0.328743	-5.71269	1.11201e-08	4.85144e-07
ENSMUSG00000004038	Gstm3	6.48093	8.12987	5.60909	2.0574	3.7763	4.25084	5.14988	4.86169	8.22228	285.08	-1.63	0.285767	-5.70396	1.17055e-08	5.09651e-07
ENSMUSG00000023048	Prr13	1.80622	2.70297	2.26217	2.39094	2.53558	2.68913	4.73249	4.01356	4.06322	203.935	-1.53654	0.269739	-5.69642	1.2235e-08	5.31628e-07
ENSMUSG00000087968	Gm25395	13.271	19.2569	11.7034	144.168	44.6363	129.352	8.69664	11.1401	13.3335	417.126	2.55241	0.448123	5.69577	1.22813e-08	5.32569e-07
ENSMUSG00000021262	Evl	0.886493	1.00147	0.819295	0.905668	1.1146	1.23068	2.59815	2.91425	1.30211	187.351	-1.87445	0.32928	-5.69257	1.25144e-08	5.41587e-07
ENSMUSG00000028582	Cc2d1b	4.52864	6.55386	5.1977	3.15287	4.07162	7.22632	7.59718	8.08122	8.44621	1222.85	-1.54699	0.271813	-5.69136	1.26033e-08	5.44342e-07
ENSMUSG00000095432	Zfp748	4.8609	5.29264	5.18	8.38545	8.21915	6.83836	1.84521	1.51323	1.88602	977.991	1.4086	0.247644	5.68801	1.28531e-08	5.54022e-07
ENSMUSG00000029028	Lrrc47	6.215	5.88768	5.06371	0.78815	1.67241	3.91002	5.58798	5.59642	5.99861	659.124	-2.28293	0.401469	-5.68644	1.29714e-08	5.58004e-07
ENSMUSG00000029427	Zcchc8	2.99666	4.19554	3.09786	3.04905	4.0586	3.26308	5.75304	6.02921	4.52774	917.46	-1.42703	0.251049	-5.68427	1.3137e-08	5.64002e-07
ENSMUSG00000033191	Tie1	6.27985	7.12753	4.2082	2.03247	2.21509	4.78728	5.45729	6.09876	5.53191	975.664	-1.73378	0.305075	-5.68314	1.32248e-08	5.65516e-07
ENSMUSG00000048897	Zfp710	1.0894	1.70846	1.218	0.299567	0.779476	1.45914	2.90662	2.70041	1.9491	482.771	-2.43747	0.428878	-5.68337	1.32064e-08	5.65516e-07
ENSMUSG00000021466	Ptch1	5.53182	5.36481	3.36624	2.4256	3.23417	4.73495	5.61424	5.61288	4.78676	2630.79	-1.42984	0.251619	-5.68256	1.3269e-08	5.66283e-07
ENSMUSG00000028973	Abcb8	5.2618	6.19452	4.70436	1.99935	3.60165	5.73058	5.96904	6.30578	8.01431	1043.87	-1.65187	0.290791	-5.68062	1.34205e-08	5.71617e-07
ENSMUSG00000037242	Clic4	23.7657	29.0204	20.8089	17.169	29.8237	22.8951	29.9307	30.8435	34.153	7173.19	-1.21642	0.214206	-5.67875	1.35684e-08	5.76779e-07
ENSMUSG00000028986	Klhl7	10.8573	11.5224	10.5441	14.2897	15.2323	14.6016	3.697	3.45737	4.96204	1389.55	1.11796	0.19727	5.66716	1.45187e-08	6.15959e-07
ENSMUSG00000022895	Ets2	5.24527	6.62216	3.17416	4.03833	5.92227	3.98615	9.86898	10.7198	7.40751	1596.96	-1.77691	0.313717	-5.66403	1.47855e-08	6.26047e-07
ENSMUSG00000059436	Max	4.33718	5.07755	3.98728	2.32584	3.84615	3.90686	5.84167	6.24363	4.05993	659.252	-1.48498	0.262224	-5.66305	1.48708e-08	6.28422e-07
ENSMUSG00000054580	Pla2r1	0.619868	0.500032	0.325461	0.744237	1.0932	1.40098	0.1614	0.184682	0.188538	190.264	1.81723	0.320985	5.6614	1.5014e-08	6.3323e-07
ENSMUSG00000059273	Zc3h4	3.83806	4.6175	3.58229	1.44792	2.1495	4.18294	5.91027	6.61393	4.05304	1576.38	-1.92945	0.340905	-5.65977	1.51573e-08	6.38029e-07
ENSMUSG00000026843	Fubp3	12.8827	12.0881	10.5089	3.88251	7.47428	8.18547	8.72874	8.49813	10.5955	2154.74	-1.30632	0.23089	-5.65776	1.53359e-08	6.44288e-07
ENSMUSG00000037326	Capn15	0.677845	0.653843	0.483418	0.229367	0.469111	0.980002	1.84513	1.75086	1.10783	236.928	-2.35391	0.416596	-5.65035	1.60124e-08	6.71398e-07
ENSMUSG00000043300	B3galnt1	21.3239	21.8597	18.6218	38.8258	35.9901	29.5507	6.36667	6.13111	9.93513	1499.05	1.49829	0.265186	5.64997	1.60471e-08	6.71549e-07
ENSMUSG00000029713	Gnb2	23.4773	23.7245	20.3895	10.1545	15.4186	23.7648	23.5685	23.6185	24.312	2895.25	-1.34587	0.238294	-5.64794	1.62381e-08	6.78062e-07
ENSMUSG00000034595	Ppp1r18	0.642969	0.619524	0.464559	0.304388	0.46418	0.578018	1.26142	1.08916	0.60674	126.43	-1.97978	0.35055	-5.64765	1.62657e-08	6.78062e-07
ENSMUSG00000028830	AU040320	2.59317	4.32247	2.75493	1.61878	2.2637	3.18275	4.25175	4.44055	3.47664	839.939	-1.59372	0.28247	-5.64209	1.67996e-08	6.98967e-07
ENSMUSG00000032312	Csk	2.23526	3.11755	1.87689	1.08265	1.96825	2.77108	6.31012	6.71039	2.6958	538.014	-2.27517	0.403457	-5.63919	1.70851e-08	7.09446e-07
ENSMUSG00000050966	Lin28a	105.222	83.5223	79.2462	40.6376	73.1907	55.1494	73.4959	74.7826	89.0696	12004.4	-1.26385	0.224144	-5.63856	1.71477e-08	7.09446e-07
ENSMUSG00000070576	Mn1	0.195284	0.295033	0.159014	0.149482	0.281948	0.329591	0.518373	0.647394	0.508066	105.869	-1.93331	0.342875	-5.63854	1.71502e-08	7.09446e-07
ENSMUSG00000025135	Anapc11	0.757612	1.00281	0.7428	0.42396	0.428889	1.20892	1.69565	1.50831	1.61363	230.699	-2.06255	0.365873	-5.63733	1.72704e-08	7.13049e-07
ENSMUSG00000015305	Sash1	1.62817	2.40178	1.12948	1.08567	1.43629	1.28144	2.75221	2.80484	1.85776	665.816	-1.74767	0.310232	-5.63344	1.76649e-08	7.26552e-07
ENSMUSG00000037058	Paip2	37.5119	34.9541	36.5471	44.2578	51.4107	45.1588	13.2075	12.0981	14.7088	4050.77	1.05866	0.187921	5.63353	1.76562e-08	7.26552e-07
ENSMUSG00000015143	Actn1	13.4036	20.7935	12.8664	14.1558	24.6316	18.7309	36.865	40.3933	26.9289	5626.1	-1.6468	0.292528	-5.62953	1.80706e-08	7.41823e-07
ENSMUSG00000033712	Ccar2	4.08457	4.74329	3.50591	1.80398	2.85449	4.6874	5.69196	5.54061	4.77974	814.716	-1.60261	0.284705	-5.62903	1.8123e-08	7.42561e-07
ENSMUSG00000020472	Zkscan17	5.82753	5.37292	4.27647	1.71653	2.95395	4.35619	5.11345	5.36941	4.49407	815.958	-1.55204	0.275836	-5.62667	1.83717e-08	7.51324e-07
ENSMUSG00000033685	Ucp2	0.669379	1.32856	0.828971	0.484883	0.914121	0.672412	2.41504	2.58637	1.03784	385.302	-2.34996	0.417743	-5.62538	1.85097e-08	7.55531e-07
ENSMUSG00000018678	Sp2	0.517212	0.532332	0.537705	0.131676	0.365984	0.718722	2.98804	3.64203	0.560662	188.176	-3.4562	0.615065	-5.61925	1.9179e-08	7.8111e-07
ENSMUSG00000022185	Acin1	4.36424	5.15055	3.75678	1.68515	2.72767	4.62225	6.22858	6.2531	4.52656	1932.17	-1.74495	0.310545	-5.61898	1.92088e-08	7.8111e-07
ENSMUSG00000078861	Zfp931	4.46663	4.09063	3.82628	11.1156	9.85449	5.89727	1.10394	1.18166	1.84044	388.889	2.01506	0.358718	5.61739	1.93866e-08	7.86853e-07
ENSMUSG00000022114	Spry2	2.14485	1.92415	1.25585	1.2427	1.59275	1.29528	2.53843	2.4532	2.26875	163.535	-1.58658	0.282513	-5.61597	1.95463e-08	7.91847e-07
ENSMUSG00000028255	Clca1	3.08449	4.33894	3.26453	7.55323	5.63625	7.4324	0.998145	1.07889	1.8404	516.882	1.68257	0.299989	5.60877	2.03765e-08	8.2393e-07
ENSMUSG00000048154	Kmt2d	1.24129	1.59631	0.905601	1.03579	1.14734	1.62756	7.17913	6.53204	1.38495	2431.3	-2.81084	0.501587	-5.6039	2.09587e-08	8.44466e-07
ENSMUSG00000078974	Sec61g	52.1998	43.4943	45.3815	114.996	90.5777	63.159	14.0803	14.1633	19.7886	4428.63	1.77882	0.317427	5.60386	2.09627e-08	8.44466e-07
ENSMUSG00000020629	Adi1	25.7589	26.2869	21.7793	11.0194	15.3499	20.2209	19.1793	18.781	18.5887	1459.05	-1.07885	0.192559	-5.60271	2.1103e-08	8.48531e-07
ENSMUSG00000029554	Mad1l1	4.00693	4.12141	2.98938	3.44	3.06881	3.38497	4.66609	4.89646	4.25166	585.021	-1.24393	0.222089	-5.60103	2.1308e-08	8.55178e-07
ENSMUSG00000004328	Hif3a	0.306851	0.590185	0.278325	0.159759	0.365393	0.291305	1.34035	1.52603	0.405371	184.831	-2.82744	0.505257	-5.59604	2.19298e-08	8.78495e-07
ENSMUSG00000050567	Maml1	0.887544	1.36672	0.679511	0.638055	1.01925	1.11344	3.16921	3.45894	1.22101	382.68	-2.32451	0.41567	-5.5922	2.24209e-08	8.96419e-07
ENSMUSG00000051817	Sox12	0.327762	0.538226	0.28595	0.34945	0.434121	0.364237	2.00864	1.45478	0.542963	148.79	-2.61617	0.46785	-5.5919	2.24604e-08	8.96419e-07
ENSMUSG00000053754	Chd8	6.00032	6.06871	4.37212	2.21214	3.81239	4.74455	4.67666	4.88822	5.32885	3089.81	-1.26898	0.227064	-5.58864	2.2885e-08	9.11678e-07
ENSMUSG00000023009	Nckap5l	0.0833679	0.0745701	0.0700054	0.055306	0.0282786	0.207859	0.985225	0.77289	0.221544	71.4485	-3.69454	0.661146	-5.58809	2.29585e-08	9.12919e-07
ENSMUSG00000046470	Sox18	2.06331	2.40534	1.80782	0.106729	0.523886	1.10389	3.08766	1.99943	1.92778	115.807	-2.91728	0.522569	-5.58258	2.3698e-08	9.40589e-07
ENSMUSG00000055609	Hba-x	41.7479	80.4192	134.042	1.54836	3.69457	27.0014	307.953	317.692	154.443	5538.1	-5.52514	0.989807	-5.58204	2.37717e-08	9.4178e-07
ENSMUSG00000061048	Cdh3	4.62373	4.75554	2.8682	3.32865	5.64098	5.57801	6.74465	6.72107	7.2845	972.538	-1.30041	0.232993	-5.58132	2.387e-08	9.43938e-07
ENSMUSG00000061436	Hipk2	1.86343	2.05589	1.8746	0.700524	1.14993	1.79325	5.32631	5.36859	1.44797	968.685	-2.58779	0.464072	-5.57627	2.45724e-08	9.69935e-07
ENSMUSG00000028175	Depdc1a	9.98633	10.0139	9.99483	15.4013	17.8638	14.8181	2.81033	3.23867	5.06288	1159.35	1.38775	0.249255	5.5676	2.58277e-08	1.01576e-06
ENSMUSG00000034216	Vps18	12.3358	11.3521	10.1965	4.01724	5.842	9.84531	8.85018	9.73693	12.4402	1808.88	-1.45698	0.261707	-5.56722	2.58831e-08	1.01609e-06
ENSMUSG00000022957	Itsn1	2.94897	2.48401	2.23004	0.928532	1.40594	2.0914	2.05644	2.02951	2.21912	1903.97	-1.31722	0.236742	-5.56395	2.63728e-08	1.03343e-06
ENSMUSG00000025207	Sema4g	0.482981	0.528711	0.29894	0.287469	0.612441	0.48018	1.52207	1.8096	0.628112	296.609	-2.33608	0.420441	-5.55627	2.75596e-08	1.07798e-06
ENSMUSG00000019261	Map1s	1.30102	1.32651	1.20863	0.673102	0.666125	1.72349	2.69829	2.19129	1.77118	522.085	-1.96021	0.352814	-5.55592	2.76152e-08	1.07819e-06
ENSMUSG00000040506	Ambra1	2.76296	3.57659	2.1874	2.01086	2.9536	3.19963	3.84378	3.80602	3.52153	782.513	-1.24519	0.224187	-5.55426	2.78789e-08	1.08652e-06
ENSMUSG00000053600	Zfp472	5.81939	5.58943	5.96849	14.5461	10.684	7.50229	1.70276	1.55323	1.9428	538.637	1.94187	0.349667	5.55347	2.80053e-08	1.08948e-06
ENSMUSG00000025403	Shmt2	28.4143	28.1633	22.2223	9.69888	18.1532	25.0547	24.4503	26.4157	32.6626	3023.7	-1.46491	0.263813	-5.55283	2.81086e-08	1.09153e-06
ENSMUSG00000032077	Bud13	1.19744	1.33526	0.963977	1.29024	1.51885	0.799962	2.72958	2.54254	2.17127	309.039	-1.79023	0.322511	-5.55091	2.84181e-08	1.10156e-06
ENSMUSG00000028010	Gar1	10.9672	9.09371	8.77863	0.928053	2.5583	5.0469	6.67047	8.3516	8.3462	469.939	-2.29882	0.414232	-5.5496	2.86324e-08	1.10787e-06
ENSMUSG00000038855	Itpkb	0.742928	0.958741	0.537503	0.277619	0.536254	0.616095	0.942004	0.958682	0.741388	305.509	-1.70285	0.306914	-5.5483	2.88465e-08	1.11416e-06
ENSMUSG00000042275	Pelo	0.256557	0.451369	0.258646	0.0864502	0.0589372	0.207942	0.631412	0.783648	0.503711	26.4007	-3.32974	0.600173	-5.54796	2.89015e-08	1.11428e-06
ENSMUSG00000042594	Sh2b3	3.35342	3.68494	2.78578	0.913599	1.58408	2.14561	3.11146	2.9344	2.07478	486.858	-1.6363	0.295057	-5.54571	2.92761e-08	1.12671e-06
ENSMUSG00000029406	Pitpnm2	0.551475	0.573445	0.321399	0.258482	0.328576	0.586117	1.40057	1.51323	0.517713	393.818	-2.39	0.431084	-5.54417	2.95353e-08	1.13466e-06
ENSMUSG00000058126	Tpm3-rs7	0.294376	0.365943	0.375615	0.483187	0.29647	0.987894	1.35425	1.45999	2.76842	93.6386	-2.44303	0.440831	-5.54186	2.99272e-08	1.14767e-06
ENSMUSG00000023906	Cldn6	130.833	127.656	109.311	19.4299	57.4646	85.9558	113.939	115.415	159.338	7275.81	-2.08503	0.376322	-5.54055	3.01517e-08	1.15423e-06
ENSMUSG00000023990	Tfeb	2.06655	2.21188	2.11511	1.21997	1.35569	2.62633	2.40798	2.67252	3.35866	524.2	-1.49241	0.269461	-5.53848	3.05111e-08	1.16591e-06
ENSMUSG00000040447	Spns2	8.6605	10.4494	9.89384	1.85477	4.50943	8.39305	12.7397	12.7953	10.881	1544.51	-2.15498	0.389137	-5.53785	3.06206e-08	1.16803e-06
ENSMUSG00000016253	Nelfcd	14.6835	14.1629	13.5887	5.62541	8.09544	12.5645	11.7861	11.3438	14.1172	1356.84	-1.30505	0.235765	-5.53538	3.10549e-08	1.1825e-06
ENSMUSG00000001517	Foxm1	2.25344	3.15984	2.31623	1.11781	1.68392	2.95614	5.70405	5.75638	2.64374	779.281	-2.13665	0.386189	-5.53267	3.15388e-08	1.19459e-06
ENSMUSG00000054364	Rhob	7.61416	6.5611	5.00516	1.97264	3.21156	6.76321	9.68206	8.58488	7.67682	631.568	-1.96388	0.354957	-5.53272	3.15311e-08	1.19459e-06
ENSMUSG00000060166	Zdhhc8	1.75207	1.88459	1.25991	1.06553	1.49643	2.21269	2.85987	2.72592	2.13156	397.99	-1.51367	0.273576	-5.53291	3.14966e-08	1.19459e-06
ENSMUSG00000067942	Zfp160	1.91921	2.25597	1.91012	2.15825	2.90344	2.83268	0.595975	0.726205	0.798207	452.2	1.15266	0.208355	5.53219	3.16254e-08	1.19577e-06
ENSMUSG00000078517	Emc1	6.6025	9.6438	5.87796	5.90391	7.55257	6.27902	9.5015	9.78729	9.02956	2162.38	-1.2867	0.232783	-5.52745	3.24915e-08	1.22637e-06
ENSMUSG00000074519	Zfp971	3.91247	3.88483	3.80418	6.07771	6.79221	4.78897	1.10279	1.2665	1.08022	272.811	1.61042	0.291369	5.52707	3.25627e-08	1.22691e-06
ENSMUSG00000041729	Coro2b	0.158517	0.178326	0.0932216	0.151898	0.139402	0.175656	0.745167	0.617845	0.221262	77.819	-2.59512	0.47035	-5.51742	3.44005e-08	1.29389e-06
ENSMUSG00000020821	Kif1c	6.92139	7.40061	5.56224	1.90105	2.8124	5.88731	7.24042	6.70631	6.39677	1689.12	-1.77446	0.32169	-5.51605	3.46713e-08	1.3018e-06
ENSMUSG00000031399	Fam3a	1.0829	1.39561	0.794233	0.40355	0.777924	1.30539	1.53693	2.0603	2.06755	135.958	-1.99555	0.361916	-5.51384	3.51082e-08	1.31592e-06
ENSMUSG00000043388	Tmem130	4.7583	6.59114	4.78835	1.16736	1.51048	3.81072	4.4307	4.24712	5.96888	489.85	-1.99848	0.362635	-5.51099	3.56826e-08	1.33512e-06
ENSMUSG00000015647	Lama5	7.16169	8.65535	4.42224	3.38574	3.88982	9.48776	12.9131	12.1387	11.1552	4010.13	-1.94004	0.352277	-5.50713	3.64722e-08	1.3623e-06
ENSMUSG00000054452	Tle5	0.855995	1.88287	1.06302	0.632689	0.989947	1.49688	2.83062	3.00861	1.84321	240.012	-2.13007	0.386806	-5.50682	3.65364e-08	1.36234e-06
ENSMUSG00000060260	Pwwp2b	3.28136	3.52689	2.71729	1.75133	2.66072	3.271	3.88016	4.4507	3.00723	780.664	-1.36878	0.248643	-5.50498	3.69201e-08	1.37427e-06
ENSMUSG00000053436	Mapk14	35.5	30.9848	27.0273	15.3777	23.9305	25.0329	23.6776	22.7788	29.7438	4483.76	-1.02456	0.186161	-5.50365	3.72016e-08	1.38236e-06
ENSMUSG00000056076	Eif3b	129.976	101.002	100.301	36.2956	71.4151	72.9475	78.6639	80.4726	103.602	11421.2	-1.33242	0.242136	-5.50278	3.73843e-08	1.38676e-06
ENSMUSG00000025933	Tmem14a	5.23284	5.55707	5.11313	11.4926	9.91157	6.37217	1.4591	1.31478	1.49137	251.51	1.96732	0.357647	5.50075	3.7818e-08	1.39803e-06
ENSMUSG00000050017	Pitpnb	10.1971	13.9147	9.16887	4.82298	9.45928	8.39896	12.7909	12.3453	10.5008	1410.36	-1.45288	0.26412	-5.50086	3.77951e-08	1.39803e-06
ENSMUSG00000029188	Slc34a2	7.72321	7.21426	5.01663	3.86292	4.66513	4.32227	4.95955	5.64848	5.58674	1082.21	-1.09399	0.198924	-5.49955	3.80759e-08	1.40516e-06
ENSMUSG00000029723	Tsc22d4	0.337544	0.389991	0.296755	0.0368412	0.160117	0.393232	1.33555	1.41931	0.429318	192.005	-3.34307	0.608062	-5.49792	3.84308e-08	1.41583e-06
ENSMUSG00000029556	Hnf1a	0.889567	1.3658	1.1345	0.419194	0.524719	1.44634	1.82159	2.1595	1.96199	285.658	-2.15228	0.391992	-5.49062	4.00524e-08	1.47305e-06
ENSMUSG00000024232	Bambi	4.09512	5.07389	3.9065	9.00281	6.816	9.13076	1.63655	1.50325	2.44211	868.412	1.42442	0.259461	5.48992	4.02113e-08	1.47638e-06
ENSMUSG00000021133	Susd6	4.7009	6.79394	4.77954	2.60656	4.88215	5.75629	7.25462	7.05266	6.45597	1766.25	-1.46022	0.266305	-5.48327	4.17542e-08	1.53042e-06
ENSMUSG00000048832	Vps37c	1.21553	1.8118	0.956452	1.35408	1.72435	1.58242	3.13126	2.89489	2.30736	222.866	-1.62657	0.296701	-5.48219	4.20101e-08	1.53718e-06
ENSMUSG00000031386	Hcfc1	9.04797	11.2777	7.39606	3.64828	7.17117	9.43201	17.5784	18.1851	9.00172	3738.82	-1.98121	0.361739	-5.47692	4.32789e-08	1.58093e-06
ENSMUSG00000078954	Arhgap8	0.667007	0.975794	0.915681	0.565607	0.764555	1.09073	1.36197	1.41437	1.47732	155.202	-1.61198	0.294444	-5.47467	4.38331e-08	1.59576e-06
ENSMUSG00000018547	Pip4k2b	5.48027	4.96544	4.2575	1.65458	3.22094	4.24355	4.83434	4.77859	4.68478	893.558	-1.46615	0.267842	-5.47394	4.40133e-08	1.59962e-06
ENSMUSG00000028959	Fastk	1.55889	2.09658	1.57517	0.529932	1.10541	3.06301	4.29461	4.732	5.00024	526.062	-2.43562	0.445007	-5.47322	4.41943e-08	1.60349e-06
ENSMUSG00000033373	Fntb	0.660234	0.921606	0.526963	0.182137	0.514426	0.928359	2.5586	2.48964	0.960171	201.613	-2.76833	0.506343	-5.46731	4.56915e-08	1.65503e-06
ENSMUSG00000052488	Cherp	1.1393	1.47526	0.973624	1.23474	1.39276	1.25098	5.07633	4.81619	1.48246	453.753	-2.34761	0.429446	-5.46659	4.58766e-08	1.65617e-06
ENSMUSG00000096037	n-R5s136	0.054754	0.200071	0.267507	0	0	0	6.21188	18.4388	0.846573	19.3126	-8.18513	1.49724	-5.46679	4.58255e-08	1.65617e-06
ENSMUSG00000002984	Tomm40	19.5371	17.9913	18.4666	7.057	11.2102	16.8547	15.7572	15.9056	19.8002	2871.95	-1.35523	0.24859	-5.45167	4.99e-08	1.7984e-06
ENSMUSG00000026443	Lrrn2	0.173994	0.0860946	0.0560811	0	0.0196731	0.0115684	0.178206	0.319708	0.224183	20.2692	-5.14674	0.944121	-5.45136	4.99867e-08	1.79852e-06
ENSMUSG00000041782	Lad1	18.1118	19.635	18.0296	5.61418	8.41069	15.351	16.3352	13.8598	20.2373	2067.55	-1.5922	0.292185	-5.44928	5.0573e-08	1.81658e-06
ENSMUSG00000004285	Atp6v1f	28.0673	26.9814	27.6908	11.0929	14.5929	23.7872	20.3985	22.9025	30.3269	974.191	-1.36389	0.25039	-5.44708	5.12044e-08	1.8362e-06
ENSMUSG00000030341	Tnfrsf1a	1.92882	3.09666	1.63815	2.16209	4.04895	2.21505	7.99793	9.03317	4.39362	484.936	-2.13109	0.391455	-5.44403	5.20898e-08	1.86485e-06
ENSMUSG00000031024	St5	1.63177	2.48403	1.37771	1.41623	1.73381	1.94243	3.18634	3.35056	2.17707	525.366	-1.56891	0.288322	-5.44152	5.28284e-08	1.88191e-06
ENSMUSG00000052296	Ppp6r1	18.7885	19.8639	16.8254	6.83535	9.08359	19.173	21.1816	21.1667	19.5011	3416.39	-1.64437	0.30218	-5.44169	5.27784e-08	1.88191e-06
ENSMUSG00000117183	Gm20008	5.78992	5.36109	4.57577	7.38292	7.15204	6.58044	1.50754	1.85166	1.70029	388.283	1.32674	0.243805	5.44179	5.27464e-08	1.88191e-06
ENSMUSG00000001552	Jup	13.8272	12.125	8.90636	1.64411	3.90107	8.98842	12.4121	13.6209	13.6493	2672.97	-2.30342	0.423388	-5.44044	5.31482e-08	1.89018e-06
ENSMUSG00000094441	Zfp955a	6.63155	6.09096	6.77867	12.0991	11.9937	9.37617	1.71037	2.06378	3.12687	830.378	1.56943	0.2885	5.43997	5.32899e-08	1.8921e-06
ENSMUSG00000063787	Chchd1	75.3287	70.1333	70.2856	193.291	147.752	84.6409	20.3575	23.3341	24.9362	2535.37	1.93316	0.35541	5.43923	5.351e-08	1.89679e-06
ENSMUSG00000059897	Zfp930	3.91868	3.57401	3.8917	5.46943	6.13327	4.03446	1.05818	0.961531	1.21679	614.428	1.53162	0.281776	5.43558	5.46175e-08	1.93287e-06
ENSMUSG00000072762	4930522L14Rik	3.16455	4.30575	3.70002	8.85675	7.89744	4.79933	0.900109	0.954214	1.46367	337.713	2.00983	0.369782	5.43517	5.47438e-08	1.93416e-06
ENSMUSG00000028536	2610528J11Rik	22.3822	26.9512	22.0344	9.40739	20.731	24.3579	28.5969	28.8598	30.1724	1178.99	-1.49853	0.275788	-5.43363	5.52177e-08	1.94771e-06
ENSMUSG00000004565	Pnpla6	1.38269	1.70458	1.39614	0.837937	1.495	2.05412	2.41628	2.45648	2.07759	718.532	-1.48397	0.27339	-5.42805	5.69725e-08	2.00633e-06
ENSMUSG00000066880	Zfp617	7.25478	7.04387	7.69517	20.6634	17.0887	10.5071	2.08597	1.90038	3.56462	921.325	1.9846	0.365713	5.42665	5.74217e-08	2.01885e-06
ENSMUSG00000040007	Bahd1	5.41627	6.67189	5.40112	2.55792	4.4582	7.32077	8.13072	8.87149	7.64638	1229.03	-1.60777	0.296555	-5.4215	5.91004e-08	2.07448e-06
ENSMUSG00000021975	Ints9	2.30833	2.24668	1.86559	0.918549	1.20746	2.01411	2.66149	2.53012	1.75937	547.346	-1.57509	0.290609	-5.41998	5.96069e-08	2.08721e-06
ENSMUSG00000056413	Adap1	2.80065	2.51922	2.41426	1.98531	2.0338	2.95616	2.65716	2.85655	4.00888	363.084	-1.21108	0.223454	-5.41983	5.96567e-08	2.08721e-06
ENSMUSG00000025871	4833439L19Rik	13.8513	13.4469	11.6066	3.73252	7.58953	10.6614	10.9711	12.2617	12.7074	1384.04	-1.52566	0.281789	-5.41419	6.15667e-08	2.15054e-06
ENSMUSG00000028645	Slc2a1	121.678	114.56	94.6557	78.0665	146.593	103.188	144.835	147.968	155.682	17857.9	-1.22934	0.227309	-5.40822	6.36558e-08	2.21992e-06
ENSMUSG00000097375	6720427I07Rik	2.37793	2.39871	1.83107	4.08932	3.15848	5.35642	0.858323	1.0639	0.845817	479.964	1.41751	0.262165	5.40695	6.41053e-08	2.23198e-06
ENSMUSG00000049922	Slc35c1	0.984819	1.7714	0.936371	1.05588	1.95078	1.07939	6.36514	4.94516	1.99946	364.493	-2.50492	0.463374	-5.40584	6.45067e-08	2.24234e-06
ENSMUSG00000018501	Ncor1	6.44808	8.20068	5.89406	3.51982	5.43045	7.0672	8.20516	8.59641	6.49544	3496.84	-1.35092	0.250034	-5.40297	6.55475e-08	2.27484e-06
ENSMUSG00000039367	Sec24c	9.04726	13.3488	8.02453	7.53365	12.5798	9.33145	16.2925	15.8896	13.7034	3120.3	-1.42099	0.263138	-5.40018	6.65741e-08	2.30676e-06
ENSMUSG00000046733	Gprc5a	0.337829	0.300987	0.300555	0.116208	0.181084	0.439244	0.851711	0.601938	0.773824	40.7366	-2.48949	0.461057	-5.39953	6.68162e-08	2.31143e-06
ENSMUSG00000015659	Serac1	2.03047	1.82795	1.35886	0.680115	1.09735	1.20875	1.3031	1.32435	1.82727	256.621	-1.3485	0.249773	-5.39887	6.70601e-08	2.31486e-06
ENSMUSG00000034854	Mfsd12	23.8625	24.2801	20.4072	10.5717	13.9811	20.9042	19.2606	18.5239	18.9003	2983.16	-1.12083	0.207611	-5.39869	6.71302e-08	2.31486e-06
ENSMUSG00000006585	Cdt1	3.46744	5.60586	3.41651	2.66509	4.76753	5.2714	9.19702	9.8164	5.64669	759.844	-1.77446	0.328831	-5.39628	6.80355e-08	2.3386e-06
ENSMUSG00000096255	Dynlt1b	9.97219	11.8065	9.95051	41.0386	42.3798	41.912	3.6753	6.23395	11.4985	536.815	1.85789	0.34429	5.3963	6.80302e-08	2.3386e-06
ENSMUSG00000031996	Aplp2	34.8422	37.2966	26.5721	7.42221	14.9555	23.6647	25.8484	27.4599	28.4993	5926.39	-1.65467	0.306674	-5.39555	6.83149e-08	2.34446e-06
ENSMUSG00000033220	Rac2	0.785331	0.971879	0.461651	0.0668645	0.0303898	0.0938185	0.222344	0.303054	0.422059	43.9826	-3.09057	0.573105	-5.39268	6.94135e-08	2.3746e-06
ENSMUSG00000042625	Safb2	2.60868	2.64863	2.03385	0.724212	0.854644	2.59259	3.44031	3.6727	2.87482	830.345	-2.10811	0.390904	-5.39291	6.93264e-08	2.3746e-06
ENSMUSG00000031511	Arhgef7	0.924554	1.07522	0.597554	0.722293	0.990831	0.842277	1.68796	1.99009	1.06812	752.599	-1.67812	0.311284	-5.39095	7.00876e-08	2.39386e-06
ENSMUSG00000034343	Ube2f	1.95943	2.17028	1.77252	1.01683	1.8717	1.65563	1.88106	2.20979	2.00527	658.471	-1.20747	0.22411	-5.38784	7.13082e-08	2.4317e-06
ENSMUSG00000020700	Map3k3	9.73067	9.60309	7.70184	5.03702	8.06926	8.4562	9.4201	9.4539	8.08842	1360.97	-1.12042	0.207976	-5.38727	7.15341e-08	2.43555e-06
ENSMUSG00000032010	Usp2	0.275884	0.270139	0.182799	0.0933045	0.25444	0.258956	0.879652	0.824094	0.292734	82.8591	-2.57203	0.477691	-5.38429	7.27327e-08	2.47245e-06
ENSMUSG00000033540	Idua	0.782693	1.38184	0.797601	0.452403	0.678535	0.732051	1.13121	1.29241	1.05439	161.764	-1.68943	0.314104	-5.37858	7.50748e-08	2.54805e-06
ENSMUSG00000028960	Ube4b	6.40453	8.00908	5.28885	1.47072	3.08225	6.91138	11.8254	11.3978	7.47169	2277.55	-2.28608	0.425073	-5.37808	7.52829e-08	2.5511e-06
ENSMUSG00000039670	Oxld1	4.32779	3.76797	4.21574	8.33665	7.71331	6.18966	1.09109	1.15668	1.23914	119.638	1.94072	0.3609	5.37744	7.5552e-08	2.55619e-06
ENSMUSG00000077450	Rab11b	1.57419	2.30058	1.51118	1.43849	2.4421	1.8725	2.87003	3.68174	2.71166	592.756	-1.46417	0.272371	-5.37566	7.63026e-08	2.57755e-06
ENSMUSG00000030894	Tpp1	7.22105	11.832	7.30902	3.05355	5.41894	9.1327	14.1668	15.3775	9.09099	2033.45	-1.97439	0.367607	-5.37093	7.83313e-08	2.64193e-06
ENSMUSG00000025265	Fgd1	1.27645	1.76234	1.14482	1.41658	2.20402	1.80489	4.39241	3.45392	2.30863	480.484	-1.70611	0.317894	-5.36693	8.00882e-08	2.69276e-06
ENSMUSG00000049090	Zadh2	3.27443	3.59369	2.47893	1.21128	2.19766	3.11326	3.59166	3.83707	3.24424	429.865	-1.53139	0.285335	-5.36698	8.0064e-08	2.69276e-06
ENSMUSG00000026034	Clk1	9.11817	9.11507	7.97922	14.7514	12.2948	12.0745	3.37246	3.31499	3.15903	2417.05	1.24426	0.23196	5.36413	8.13396e-08	2.7221e-06
ENSMUSG00000049577	Zfpm1	9.60153	6.36161	9.41461	0.671266	1.19792	4.25026	9.32019	8.85882	5.03279	896.233	-2.81315	0.524431	-5.36419	8.13148e-08	2.7221e-06
ENSMUSG00000050592	Fam78a	0.683971	0.579301	0.660864	0.115788	0.256549	0.30636	0.577543	0.472314	0.387924	108.278	-1.93268	0.360278	-5.36441	8.12139e-08	2.7221e-06
ENSMUSG00000056493	Foxk1	1.20108	1.44199	0.731754	0.337411	0.811319	0.877392	2.84613	2.56256	0.889995	443.001	-2.48501	0.463294	-5.36379	8.14919e-08	2.72297e-06
ENSMUSG00000092074	Dynlt1a	3.77017	4.23683	4.5359	9.22243	8.16033	6.84206	1.23	1.5182	2.14847	699.007	1.60149	0.2986	5.36333	8.17012e-08	2.72573e-06
ENSMUSG00000030761	Myo7a	20.3416	19.8824	14.8417	7.05708	11.0834	17.0122	15.3441	15.9779	20.1734	5602.26	-1.35414	0.252921	-5.35402	8.60215e-08	2.86543e-06
ENSMUSG00000063275	Hacd1	5.57128	5.24206	5.51097	9.3389	7.51324	6.67614	1.45423	1.33198	1.90259	367.883	1.60301	0.299769	5.34748	8.91861e-08	2.96626e-06
ENSMUSG00000019188	H13	5.4552	5.36432	5.01054	1.86057	2.95615	4.76553	4.67903	4.29283	5.56781	1585.71	-1.41182	0.264179	-5.34416	9.08396e-08	3.01196e-06
ENSMUSG00000020483	Dynll2	30.7949	30.9876	24.802	2.40139	5.88511	18.7573	26.7299	29.4441	37.3733	2645.27	-2.65386	0.496652	-5.34351	9.11638e-08	3.01344e-06
ENSMUSG00000022940	Pigp	10.654	10.9716	11.6899	17.0377	15.9816	12.9349	2.56697	2.36633	4.36025	683.93	1.59374	0.298309	5.34256	9.16426e-08	3.02463e-06
ENSMUSG00000034449	Dhrs11	5.83692	7.76288	7.28812	4.31442	6.73568	7.16057	9.85311	11.0809	7.47868	504.776	-1.4427	0.270093	-5.34148	9.21932e-08	3.03815e-06
ENSMUSG00000032187	Smarca4	26.9826	26.9658	20.6618	7.43939	12.5029	21.9985	26.7677	27.8039	20.8486	5664.25	-1.68062	0.314862	-5.33762	9.41744e-08	3.0987e-06
ENSMUSG00000029196	Tada2b	1.75998	2.43884	1.66542	0.775338	2.06459	1.18479	2.93788	2.75617	2.52453	324.777	-1.81946	0.340927	-5.33681	9.45978e-08	3.10788e-06
ENSMUSG00000001924	Uba1	39.2985	42.2746	31.1266	17.3439	36.7688	33.2	44.2751	45.2941	38.6328	7209.55	-1.35839	0.25459	-5.33562	9.52186e-08	3.12352e-06
ENSMUSG00000042292	Mrtfa	0.398574	0.442628	0.199588	0.294106	0.451139	0.469349	1.43877	1.69188	0.510796	188.084	-2.40259	0.450338	-5.33507	9.55091e-08	3.12829e-06
ENSMUSG00000057895	Zfp105	5.92839	5.35411	6.08272	10.3903	8.33422	7.51715	1.63113	1.66786	2.03376	407.896	1.57505	0.295682	5.32684	9.99341e-08	3.26826e-06
ENSMUSG00000000739	Sult5a1	0.653194	0.664489	0.521071	0.211284	0.256075	0.479975	0.507419	0.662055	0.661128	92.8388	-1.73963	0.326812	-5.32303	1.02052e-07	3.33247e-06
ENSMUSG00000073600	Prob1	1.67159	2.0847	1.65419	0.55181	0.979072	1.31878	1.72907	1.28257	1.60759	281.163	-1.52213	0.286273	-5.31704	1.05466e-07	3.43874e-06
ENSMUSG00000020385	Clk4	5.71657	5.28575	5.02825	11.4352	8.29208	8.74526	1.98926	2.28908	1.54667	1147.99	1.54318	0.290385	5.31423	1.07106e-07	3.48365e-06
ENSMUSG00000031939	Taf1d	23.9128	15.7517	16.8765	36.0021	34.165	27.0192	6.93039	6.94708	8.08279	6196.12	1.41223	0.26575	5.31413	1.07167e-07	3.48365e-06
ENSMUSG00000028793	Rnf19b	2.01688	1.86246	1.4557	1.14384	1.83871	1.98385	2.15347	2.32839	2.31511	224.391	-1.23811	0.233063	-5.31233	1.08234e-07	3.50879e-06
ENSMUSG00000030678	Maz	19.2691	19.6244	16.9614	11.2594	13.0549	19.1172	22.2062	22.2595	15.8087	2158.37	-1.27668	0.240326	-5.31227	1.08266e-07	3.50879e-06
ENSMUSG00000001507	Itga3	14.7351	19.019	13.2128	9.72602	15.4496	20.4737	20.4589	20.9156	20.1308	4022.31	-1.2358	0.232661	-5.31158	1.08682e-07	3.5117e-06
ENSMUSG00000019843	Fyn	7.54767	8.29086	6.37446	2.3698	4.44697	5.62392	6.12764	5.17283	7.04248	1021.86	-1.36619	0.2573	-5.30971	1.098e-07	3.54252e-06
ENSMUSG00000044501	Zfp758	4.8616	4.822	5.23777	7.96481	8.70384	5.73344	1.43336	1.4756	1.72759	487.661	1.54072	0.290272	5.30786	1.10918e-07	3.57327e-06
ENSMUSG00000020828	Pld2	1.67583	1.6997	1.48678	0.807532	1.39519	1.60979	1.61196	1.72138	1.70804	385.185	-1.19993	0.226098	-5.30711	1.11378e-07	3.58273e-06
ENSMUSG00000021998	Lcp1	15.7484	26.4589	16.1512	12.3272	18.3236	18.5406	22.4471	22.9993	22.8853	7612.1	-1.25833	0.23717	-5.3056	1.123e-07	3.60699e-06
ENSMUSG00000030386	Zfp606	2.9991	3.05253	2.77575	4.86282	4.10105	4.13718	1.09406	1.0884	1.10187	764.609	1.24671	0.235025	5.30459	1.12929e-07	3.62179e-06
ENSMUSG00000003575	Crtc1	0.133438	0.174593	0.129057	0.064942	0.208721	0.234311	0.539878	0.551305	0.279289	132.384	-2.28142	0.430423	-5.30041	1.15544e-07	3.70015e-06
ENSMUSG00000002871	Tpra1	2.17607	2.66758	1.70704	0.83735	1.14172	2.7719	3.50319	3.08123	3.33311	418.756	-1.90146	0.3588	-5.29951	1.16115e-07	3.71292e-06
ENSMUSG00000035478	Mbd3	32.9098	32.9628	29.2487	8.19689	15.4121	29.8675	32.9242	36.7043	33.8173	2298.23	-1.78872	0.337777	-5.29557	1.18645e-07	3.78259e-06
ENSMUSG00000028465	Tln1	20.9419	23.6992	14.8389	8.9899	12.7267	24.6535	26.4305	26.9292	25.5941	8387.06	-1.59079	0.300447	-5.29472	1.19197e-07	3.79459e-06
ENSMUSG00000000134	Tfe3	1.75962	2.31889	1.46088	0.705716	1.24735	2.37109	3.07041	2.77547	2.66514	804.431	-1.81572	0.342985	-5.29388	1.19746e-07	3.80645e-06
ENSMUSG00000016520	Lnx2	5.67928	7.00096	5.30906	1.95779	4.81638	4.98294	6.3318	5.86976	7.25114	1019.66	-1.53411	0.289941	-5.29111	1.21573e-07	3.84881e-06
ENSMUSG00000051339	2900026A02Rik	1.73467	1.63215	0.824241	0.914546	1.27968	1.40756	3.11709	3.20783	1.50918	825.256	-1.93011	0.364788	-5.29105	1.21615e-07	3.84881e-06
ENSMUSG00000053293	Pom121	1.26228	1.91435	1.11246	0.359434	0.929476	1.74403	5.38734	5.61755	1.39017	576.947	-2.91508	0.551085	-5.2897	1.22516e-07	3.87165e-06
ENSMUSG00000062901	Klhl24	3.05727	2.62019	2.20392	2.85252	3.22497	3.32446	0.849338	0.985043	0.939851	802.25	1.0014	0.18942	5.28666	1.24572e-07	3.93085e-06
ENSMUSG00000024970	Spindoc	0.810776	1.05096	0.7747	1.52031	1.03018	1.07489	2.31107	2.22726	2.06692	238.146	-1.60988	0.304635	-5.28461	1.25974e-07	3.96928e-06
ENSMUSG00000042842	Serpinb6b	11.6949	8.3677	6.71288	12.5051	17.3841	10.6637	1.88453	2.12483	3.47387	649.646	1.71967	0.325466	5.28371	1.26592e-07	3.98293e-06
ENSMUSG00000027327	1700037H04Rik	2.43983	2.1906	2.35803	0.831979	1.40253	2.18312	2.43602	2.5596	2.42381	196.313	-1.56824	0.297143	-5.27774	1.30786e-07	4.10292e-06
ENSMUSG00000061477	Rps7	403.82	348.604	384.723	798.259	753.437	505.046	112.6	123.828	182.986	28640.7	1.58099	0.29955	5.27789	1.30683e-07	4.10292e-06
ENSMUSG00000030536	Iqgap1	8.28038	9.91612	6.10759	3.31206	6.0042	7.72018	8.53283	8.67456	8.13223	4977.43	-1.38526	0.262508	-5.27703	1.31296e-07	4.11293e-06
ENSMUSG00000068856	Sf3b4	2.53758	3.44683	2.41474	2.65508	4.18721	3.67409	7.85258	7.05597	4.14711	402	-1.66339	0.31527	-5.27606	1.3199e-07	4.12866e-06
ENSMUSG00000032479	Map4	2.34631	3.18589	1.74201	2.43885	3.14477	2.61455	6.27117	7.01728	3.2931	2399.68	-1.80038	0.341301	-5.27505	1.32722e-07	4.14553e-06
ENSMUSG00000046541	Zfp526	0.722898	0.838227	0.722059	0.849156	0.802104	0.639822	1.44344	1.26744	1.22202	137.834	-1.54566	0.293412	-5.26788	1.38011e-07	4.29829e-06
ENSMUSG00000054720	Lrrc8c	0.978976	1.14781	0.701493	0.334325	0.474331	0.646593	0.994762	1.28321	0.592291	251.942	-1.79748	0.341213	-5.26792	1.37979e-07	4.29829e-06
ENSMUSG00000031155	Pim2	0.293732	0.397518	0.284735	0.17321	0.219301	0.297591	0.528955	0.4486	0.648787	44.2446	-2.03544	0.386484	-5.26654	1.39015e-07	4.32331e-06
ENSMUSG00000071659	Hnrnpul2	16.0326	18.9115	12.41	4.24224	8.06614	13.2933	15.2634	15.1261	14.6124	3781.86	-1.64322	0.312281	-5.26198	1.42511e-07	4.42564e-06
ENSMUSG00000021764	Ndufs4	28.8419	30.6896	28.8985	33.8905	35.8063	31.8517	8.65328	8.21846	11.5325	2322.03	1.09582	0.208339	5.25979	1.4422e-07	4.47134e-06
ENSMUSG00000039156	Stim2	3.1049	3.30557	2.31944	1.32715	1.46051	2.09846	1.88176	2.34092	2.10002	446.344	-1.15156	0.218945	-5.25956	1.44397e-07	4.47134e-06
ENSMUSG00000085940	4930405D11Rik	9.59221	12.0147	10.3044	52.4625	23.0953	13.6698	2.32159	1.78992	4.31444	475.962	2.76762	0.526478	5.25685	1.46543e-07	4.53126e-06
ENSMUSG00000023027	Atf1	6.7755	9.32888	6.38748	2.70086	5.42377	5.61308	8.19739	8.09257	6.0577	813.949	-1.51688	0.288663	-5.25485	1.48142e-07	4.57416e-06
ENSMUSG00000015522	Arnt	4.89066	5.29375	3.87233	1.07968	1.8814	3.57867	3.60667	3.73212	4.66783	1164.69	-1.69905	0.323367	-5.25427	1.48615e-07	4.5822e-06
ENSMUSG00000024732	Ccdc86	4.82755	4.25809	4.32421	1.15586	1.7475	3.7238	3.67857	4.28876	4.32699	842.011	-1.71813	0.327348	-5.24862	1.53242e-07	4.71137e-06
ENSMUSG00000032060	Cryab	1.89877	0.971227	0.631359	0.397472	0.812927	0.75922	2.58233	2.04875	1.49853	84.6425	-2.46313	0.469269	-5.24886	1.53043e-07	4.71137e-06
ENSMUSG00000020806	Rhbdf2	0.572419	0.707702	0.43503	0.14373	0.227153	0.605008	0.851919	1.20417	0.666158	138.727	-2.3387	0.445799	-5.2461	1.55351e-07	4.76942e-06
ENSMUSG00000018076	Med13l	1.19823	1.54741	0.991161	0.728497	1.07124	0.924666	2.13071	2.14703	1.02525	864.158	-1.75961	0.335563	-5.24375	1.57342e-07	4.82367e-06
ENSMUSG00000020186	Csrp2	38.263	31.847	35.5529	57.9467	60.2132	58.4268	16.3437	16.6524	18.9327	2900.24	1.01336	0.193443	5.23856	1.61834e-07	4.95434e-06
ENSMUSG00000024217	Snrpc	1.3619	1.42513	1.50681	0.212115	0.32537	1.40945	1.96867	1.98686	2.88894	414.026	-2.67488	0.510692	-5.23776	1.62538e-07	4.96882e-06
ENSMUSG00000044906	4930503L19Rik	7.58366	7.49061	7.42263	9.933	10.2091	8.44732	2.43225	2.38146	2.8195	1380.34	1.16192	0.221868	5.237	1.63206e-07	4.98217e-06
ENSMUSG00000066687	Zbtb16	0.719036	1.12666	0.574443	0.693827	0.843395	1.10997	2.45798	2.61068	1.06787	297.177	-2.03015	0.38779	-5.23518	1.64822e-07	5.02439e-06
ENSMUSG00000026185	Igfbp5	2.55921	3.51353	1.90279	1.10546	3.07737	3.87771	9.78891	9.8467	3.77406	1215.27	-2.39578	0.457983	-5.23115	1.68462e-07	5.12811e-06
ENSMUSG00000015165	Hnrnpl	33.8428	32.3032	28.616	12.2741	20.2206	28.2589	29.9676	30.3297	25.2321	6405.91	-1.30974	0.250583	-5.22677	1.725e-07	5.24362e-06
ENSMUSG00000057367	Birc2	5.19124	5.42362	5.50018	12.0804	9.22406	8.27228	2.18429	1.64258	2.30959	937.107	1.53501	0.293715	5.22619	1.7304e-07	5.25261e-06
ENSMUSG00000037681	Esyt3	0.467365	0.643743	0.393941	0.465072	0.323668	0.425323	0.655883	0.644074	0.931491	166.561	-1.61648	0.30936	-5.22525	1.73924e-07	5.27201e-06
ENSMUSG00000004895	Prcc	7.74809	8.51464	7.82564	2.14169	4.09949	8.49996	11.2109	10.3541	9.40708	686.622	-1.92045	0.36761	-5.22415	1.74959e-07	5.29596e-06
ENSMUSG00000032702	Kank1	8.16632	9.20522	6.10923	3.12937	5.44448	7.69581	7.79256	7.15103	9.2475	1772.15	-1.37945	0.264107	-5.22307	1.7598e-07	5.31939e-06
ENSMUSG00000042377	Fam83g	2.19572	2.73755	2.11776	0.846456	1.23911	2.52316	2.72344	2.54194	2.85933	604.381	-1.64499	0.315039	-5.22155	1.77428e-07	5.35563e-06
ENSMUSG00000020330	Hmmr	54.7436	57.4761	54.1224	76.6989	74.3406	67.3332	18.7061	18.5463	24.2627	9586.99	1.08932	0.208957	5.21315	1.85659e-07	5.58844e-06
ENSMUSG00000031642	Sh3rf1	0.770375	1.36687	0.578711	0.563451	1.38097	0.996867	2.36915	2.23719	1.83143	443.172	-1.93277	0.370746	-5.21319	1.85621e-07	5.58844e-06
ENSMUSG00000039168	Dap	24.4213	25.8946	19.7836	7.76031	16.3248	19.1631	19.61	19.6489	25.2771	1525.91	-1.38033	0.265073	-5.20737	1.91539e-07	5.75738e-06
ENSMUSG00000060002	Chpt1	1.90055	1.95448	1.4749	1.58277	2.32803	1.9735	0.50915	0.41423	0.55672	407.917	1.20329	0.231104	5.20673	1.92197e-07	5.76913e-06
ENSMUSG00000028854	Slc9a1	0.539713	0.660353	0.342809	0.175368	0.332103	0.843641	1.99012	2.39432	0.700124	222.839	-2.79694	0.537475	-5.20386	1.95192e-07	5.85088e-06
ENSMUSG00000024622	Hmgxb3	5.30074	4.72152	4.58139	2.13559	3.10065	4.20669	3.68076	3.79863	3.89431	1683.06	-1.06775	0.205339	-5.19993	1.99368e-07	5.96775e-06
ENSMUSG00000052040	Klf13	1.57464	1.9569	1.12156	1.04691	1.72171	1.34192	4.25016	3.8154	1.57849	688.834	-2.03705	0.392061	-5.19575	2.03897e-07	6.09485e-06
ENSMUSG00000024451	Arap3	0.551224	0.834756	0.372928	0.442722	0.553346	0.480248	1.71033	1.62625	0.606957	288.382	-2.21619	0.42659	-5.19513	2.04573e-07	6.09815e-06
ENSMUSG00000038323	1700066M21Rik	7.11594	7.57799	7.10798	10.1335	11.1206	6.9164	1.73664	1.97022	2.3356	705.687	1.50005	0.288735	5.19525	2.04444e-07	6.09815e-06
ENSMUSG00000027575	Arfgap1	6.46474	7.50882	6.32278	4.32331	5.36332	7.52419	6.96012	7.10593	6.4008	1390.16	-1.04787	0.201727	-5.19448	2.05288e-07	6.11099e-06
ENSMUSG00000020978	Klhdc2	22.6373	25.732	25.7414	36.5132	31.2872	30.4992	8.17875	7.49351	9.54068	4237.37	1.22547	0.235954	5.19368	2.06177e-07	6.12902e-06
ENSMUSG00000029581	Fscn1	8.65086	6.69251	3.6991	3.90346	5.16581	5.68872	17.1223	16.5818	5.71943	1103.53	-2.23066	0.429686	-5.19138	2.08741e-07	6.19666e-06
ENSMUSG00000078435	AU041133	2.45391	2.82315	2.73537	6.35412	4.85997	3.74201	0.617415	0.753698	1.14741	262.177	1.89991	0.366011	5.19085	2.09338e-07	6.20584e-06
ENSMUSG00000033788	Dysf	1.12351	0.849078	0.445953	0.577165	0.421789	0.454436	1.63619	1.19191	0.822583	304.184	-2.09958	0.404705	-5.18791	2.12665e-07	6.29582e-06
ENSMUSG00000025409	Mbd6	0.324689	0.447133	0.252476	0.0465725	0.164045	0.382744	1.31637	1.61831	0.293973	115.457	-3.35257	0.646363	-5.18682	2.13914e-07	6.3241e-06
ENSMUSG00000028439	Fam219a	0.516149	0.43261	0.262144	0.176429	0.145602	0.245689	0.5955	0.505036	0.351678	56.9557	-2.20833	0.425788	-5.18645	2.14344e-07	6.32814e-06
ENSMUSG00000041164	Zmiz2	0.572488	0.758666	0.37156	0.371429	0.678633	0.67006	2.69431	2.13238	0.649251	216.631	-2.50999	0.484199	-5.1838	2.17406e-07	6.40976e-06
ENSMUSG00000026380	Tfcp2l1	9.69627	9.68181	6.78851	4.15122	7.70593	3.86449	9.21603	8.64631	9.01962	2965.16	-1.53722	0.296586	-5.18305	2.18288e-07	6.42126e-06
ENSMUSG00000071528	Atp5md	41.3317	39.2026	40.0681	47.8724	40.0388	52.6837	12.6199	11.6433	15.5044	3256.5	1.0692	0.206291	5.18296	2.18392e-07	6.42126e-06
ENSMUSG00000047843	Bri3	7.12064	6.75633	5.87218	2.16125	5.10694	5.85468	7.08713	6.02318	9.10836	413.849	-1.56481	0.302037	-5.18083	2.209e-07	6.47732e-06
ENSMUSG00000053560	Ier2	3.57424	3.61397	3.40475	0.544568	1.39222	3.65672	4.47862	5.55341	6.27986	237.755	-2.39812	0.463212	-5.17714	2.25315e-07	6.5978e-06
ENSMUSG00000040945	Rcc2	16.3669	12.4114	12.9555	3.94487	6.21288	11.0402	14.8495	14.6608	9.7469	1932.48	-1.72594	0.333608	-5.17355	2.29686e-07	6.71668e-06
ENSMUSG00000056201	Cfl1	125.563	112.814	108.775	40.6109	44.8371	77.5322	73.6008	67.9676	69.0034	8822.69	-1.17022	0.226223	-5.17285	2.30544e-07	6.73263e-06
ENSMUSG00000063952	Brpf3	1.69406	2.29263	1.63814	0.79917	1.33756	2.27789	4.00899	4.55181	1.8393	866.594	-2.08343	0.402945	-5.1705	2.33472e-07	6.80892e-06
ENSMUSG00000109324	Prmt1	44.9918	34.2216	36.1026	15.2253	24.8139	30.6115	28.7988	28.4325	33.0611	4147.21	-1.15079	0.222582	-5.17021	2.33834e-07	6.81026e-06
ENSMUSG00000037750	Fam222b	1.32555	2.2194	1.2709	0.426058	1.41855	1.1559	3.72784	3.35315	1.5299	283.614	-2.36205	0.456958	-5.16907	2.35258e-07	6.84248e-06
ENSMUSG00000045482	Trrap	6.13463	8.53996	4.41762	4.47772	5.99459	6.26847	12.0999	12.1222	6.48142	6632.28	-1.67401	0.323953	-5.16744	2.37319e-07	6.89312e-06
ENSMUSG00000021866	Anxa11	0.805208	1.04216	0.50297	0.259246	0.302169	0.68392	1.35269	1.49086	0.609082	141.034	-2.32819	0.450799	-5.16458	2.40973e-07	6.98684e-06
ENSMUSG00000018882	Mrpl45	11.3473	10.4368	9.67509	7.81914	9.39	7.97805	8.63745	9.65976	12.3405	1011.32	-1.02612	0.198875	-5.15963	2.4744e-07	7.15816e-06
ENSMUSG00000037791	Phf12	1.91928	2.66263	1.56281	0.464918	1.28704	2.45684	4.77851	4.72519	2.56524	545.169	-2.39292	0.463966	-5.15752	2.5024e-07	7.22945e-06
ENSMUSG00000020357	Flt4	1.81573	1.74784	0.7154	0.743522	0.615719	0.737598	2.3078	2.14507	0.991268	465.258	-2.16037	0.418978	-5.15628	2.51905e-07	7.26539e-06
ENSMUSG00000021285	Ppp1r13b	3.2697	2.83823	1.98209	2.25553	2.92782	2.4691	4.46335	4.36767	3.01087	641.151	-1.41164	0.27378	-5.15609	2.52158e-07	7.26539e-06
ENSMUSG00000031586	Rbpms	3.6882	4.25134	2.87452	1.75643	3.13565	4.18041	4.92358	4.62188	4.04137	1007.52	-1.40275	0.272168	-5.154	2.54986e-07	7.33707e-06
ENSMUSG00000029518	Rab35	14.4178	14.0149	14.0503	6.14348	8.93672	13.7891	12.8532	12.9682	12.8964	1382.34	-1.23329	0.239331	-5.15309	2.56232e-07	7.36308e-06
ENSMUSG00000022623	Shank3	0.30688	0.500091	0.163142	0.220899	0.16336	0.459292	1.3286	1.23311	0.44721	232.794	-2.6796	0.520115	-5.15195	2.57796e-07	7.39815e-06
ENSMUSG00000005442	Cic	0.425351	0.491095	0.346351	0.262021	0.444291	0.66661	2.05138	2.0808	0.450179	392.369	-2.59413	0.503583	-5.15135	2.58624e-07	7.41204e-06
ENSMUSG00000063145	Bbs5	4.064	3.15823	3.84952	9.06578	8.23434	4.47352	1.20935	0.683756	1.2361	342.287	2.05732	0.399968	5.14371	2.69369e-07	7.70976e-06
ENSMUSG00000040356	Skiv2l	2.93253	3.89712	3.01896	1.69531	2.18365	3.85217	4.8667	5.08051	3.25889	716.012	-1.59872	0.31084	-5.14323	2.70059e-07	7.71923e-06
ENSMUSG00000049600	Zbtb45	0.388467	0.550441	0.320098	0.213559	0.162392	0.58283	1.0301	0.992745	0.64609	102.386	-2.34237	0.455525	-5.14212	2.71658e-07	7.75465e-06
ENSMUSG00000037519	Ppfia1	3.25682	4.19246	2.92829	2.88351	3.69883	2.87171	5.10628	5.28424	3.66671	1983.38	-1.34414	0.261472	-5.14068	2.73747e-07	7.80395e-06
ENSMUSG00000118383	Gm50321	1.16447	1.06227	1.03082	2.3079	1.92305	4.20973	0.456813	0.309934	0.522948	133.059	1.88003	0.365787	5.13967	2.75222e-07	7.83565e-06
ENSMUSG00000027349	Fam98b	2.90997	3.73397	2.16918	1.44849	2.97642	2.58854	3.29266	3.66781	3.89299	414.35	-1.41344	0.275093	-5.13806	2.77588e-07	7.89258e-06
ENSMUSG00000027889	Ampd2	7.47363	5.9187	5.40509	1.87993	2.45045	5.85135	6.2969	7.16044	5.93962	1154.78	-1.76386	0.343488	-5.13515	2.81917e-07	8.0051e-06
ENSMUSG00000088246	Gm25911	0.232704	1.70061	2.08433	0	0	23.0222	5583.71	1074.72	2745.22	3284.3	-9.64455	1.87992	-5.13029	2.89302e-07	8.20399e-06
ENSMUSG00000034928	Rnf44	1.81243	2.64539	1.46663	1.57545	2.58318	1.83079	7.12404	6.90952	2.2271	751.314	-2.24456	0.437621	-5.12901	2.91273e-07	8.24903e-06
ENSMUSG00000065944	Rnu2-10	3.92308	8.80872	8.27779	36.3905	23.2046	29.8304	2.70916	2.1882	4.21957	87.9451	2.5791	0.502945	5.128	2.9284e-07	8.28253e-06
ENSMUSG00000055204	Ankrd17	4.22802	5.29219	3.38498	2.22802	3.90682	4.00532	5.19126	5.07998	3.99375	6023.67	-1.29687	0.252983	-5.12632	2.95461e-07	8.34571e-06
ENSMUSG00000059142	Zfp945	1.08371	1.14912	0.885564	2.07011	1.61291	1.83148	0.40692	0.43138	0.23767	385.776	1.57584	0.307511	5.1245	2.98336e-07	8.41587e-06
ENSMUSG00000038406	Scaf1	0.822981	0.927447	0.613763	0.50733	0.56055	1.50784	4.34221	3.91163	0.968348	446.852	-2.70999	0.529063	-5.12225	3.01912e-07	8.50562e-06
ENSMUSG00000052512	Nav2	0.423356	0.5484	0.257804	0.186699	0.256758	0.551019	1.26842	1.21903	0.428251	838.696	-2.40999	0.470811	-5.11882	3.07458e-07	8.63929e-06
ENSMUSG00000047215	Rpl9	305.473	267.029	277.821	747.45	586.296	349.553	81.911	88.5811	129.451	34400.8	1.79429	0.350737	5.11579	3.12435e-07	8.7677e-06
ENSMUSG00000014444	Piezo1	3.0234	3.52514	2.1062	0.981538	1.10578	3.20233	5.0521	4.5749	2.94064	1258.93	-2.10145	0.410928	-5.11392	3.15542e-07	8.84337e-06
ENSMUSG00000067928	Zfp760	3.27876	3.08094	2.56391	4.9048	5.15858	3.22115	0.878135	0.968156	0.670178	404.669	1.64773	0.322273	5.11285	3.17326e-07	8.88184e-06
ENSMUSG00000032280	Tle3	2.72919	2.54709	1.6846	1.78346	2.55514	2.31979	4.36648	4.7074	2.44658	1398.39	-1.58598	0.310224	-5.11238	3.18118e-07	8.89245e-06
ENSMUSG00000032231	Anxa2	43.4585	32.2381	26.9644	44.0059	49.0011	50.9182	12.5811	13.6104	15.7418	4244.93	1.02094	0.199805	5.10969	3.22686e-07	9.00844e-06
ENSMUSG00000023026	Dip2b	6.76349	6.40325	4.19644	2.68387	4.29387	4.08747	5.24715	5.47087	4.29254	1979.93	-1.23324	0.241377	-5.10921	3.23512e-07	9.01985e-06
ENSMUSG00000001034	Mapk7	0.688051	0.885006	0.473323	0.519409	0.761865	1.10738	1.8786	1.52188	1.10051	191.275	-1.75309	0.343221	-5.10776	3.26008e-07	9.07769e-06
ENSMUSG00000018347	Zkscan6	5.1087	4.64254	4.55594	5.97968	5.36923	5.98129	1.41337	1.5424	1.44464	334.143	1.21903	0.238733	5.10627	3.28574e-07	9.13058e-06
ENSMUSG00000020849	Ywhae	22.191	36.3277	22.7387	15.9165	35.1695	18.6565	71.9064	73.6857	30.9131	4211.07	-2.13997	0.419095	-5.10617	3.28755e-07	9.13058e-06
ENSMUSG00000023067	Cdkn1a	0.495144	0.596385	0.289693	0.437969	0.504276	0.503321	1.72684	1.94092	0.538728	129.488	-2.34674	0.459715	-5.10477	3.31189e-07	9.15427e-06
ENSMUSG00000049907	Rasl11b	2.62317	2.71394	1.46818	1.04012	2.31276	1.55884	2.78217	2.94941	3.44975	210.512	-1.66895	0.326944	-5.10471	3.31307e-07	9.15427e-06
ENSMUSG00000066798	Zbtb6	6.19635	6.86603	5.95518	7.2836	9.12367	6.44293	1.94505	1.78943	2.16159	949.088	1.20139	0.235336	5.10501	3.30773e-07	9.15427e-06
ENSMUSG00000078864	Gm14322	1.26781	1.29105	1.24389	2.06819	2.31237	3.01798	0.353691	0.166645	0.401683	57.1767	2.11344	0.413968	5.10533	3.30222e-07	9.15427e-06
ENSMUSG00000039205	Ciz1	0.582356	0.862425	0.521677	0.273297	0.334279	0.865217	1.30877	1.33583	0.807904	287.779	-2.0834	0.408214	-5.10371	3.3306e-07	9.19091e-06
ENSMUSG00000029632	Ndufa4	160.888	162.757	157.592	367.435	279.536	171.895	43.4821	42.2183	62.4441	7856.13	1.77096	0.347261	5.09979	3.40027e-07	9.37118e-06
ENSMUSG00000017615	Tnfaip1	16.9812	17.7026	14.5822	6.0179	11.7282	16.202	16.5725	16.2491	16.9991	2262.61	-1.37125	0.268981	-5.09795	3.4335e-07	9.44036e-06
ENSMUSG00000050428	Fbxo46	0.918749	1.01453	0.855597	0.273222	0.735521	0.749872	1.34285	1.14308	0.898026	182.522	-1.78061	0.349282	-5.09792	3.43413e-07	9.44036e-06
ENSMUSG00000002496	Tsc2	4.62332	5.11891	3.63337	1.97344	2.75449	4.33609	5.00237	5.10484	3.60242	1576.08	-1.41704	0.27801	-5.09708	3.44942e-07	9.45251e-06
ENSMUSG00000029062	Cdk11b	18.6615	15.61	13.2639	3.88012	5.70522	10.9846	12.2217	10.3595	11.3308	1679.94	-1.54803	0.303718	-5.09695	3.45171e-07	9.45251e-06
ENSMUSG00000046556	Zfp319	0.573009	0.836194	0.510602	0.77939	0.82147	0.891344	1.52299	1.70484	0.975104	302.726	-1.53942	0.302097	-5.09579	3.47291e-07	9.49849e-06
ENSMUSG00000095567	Noc2l	9.7172	10.2674	9.89437	9.05233	11.0904	9.25742	14.9146	15.2962	10.6796	1938.68	-1.24891	0.245135	-5.09481	3.49092e-07	9.53566e-06
ENSMUSG00000064120	Mocs1	1.59436	1.74034	1.24195	0.400284	0.818678	1.44423	1.78267	1.94862	1.55486	180.069	-1.83127	0.3595	-5.09395	3.50682e-07	9.56697e-06
ENSMUSG00000089726	Mir17hg	3.58586	3.42943	2.3827	4.63545	3.76692	8.7505	1.02436	1.15242	0.797732	396.336	1.71379	0.336464	5.09355	3.51424e-07	9.57507e-06
ENSMUSG00000031995	St14	3.31631	3.48538	2.58574	0.896537	1.21625	2.8753	3.50394	3.21518	2.79656	833.02	-1.77396	0.348535	-5.08977	3.58504e-07	9.75564e-06
ENSMUSG00000046179	E2f8	2.18468	2.34746	1.39974	0.978381	2.22192	1.60455	3.5537	2.91786	2.29506	501.894	-1.67513	0.329199	-5.08851	3.60885e-07	9.80807e-06
ENSMUSG00000075514	Gm13375	0.412001	0.260202	0.31063	0.0404919	0.110421	0.486984	1.24068	1.46819	0.825755	23.5099	-3.41945	0.67204	-5.08816	3.61551e-07	9.81379e-06
ENSMUSG00000037788	Vopp1	1.19686	1.14343	1.08586	1.32039	1.27944	1.31274	0.343727	0.329811	0.297477	318.031	1.22386	0.240549	5.08778	3.62273e-07	9.82102e-06
ENSMUSG00000046546	Fam43a	4.04717	3.63902	3.10915	0.697224	1.60233	2.23157	2.70845	2.75232	2.48989	316.068	-1.6416	0.322679	-5.08741	3.6299e-07	9.82808e-06
ENSMUSG00000022472	Desi1	4.17831	4.13073	3.22275	1.6743	3.4957	1.94499	5.63308	5.74891	3.07631	567.896	-1.81605	0.357318	-5.08244	3.72622e-07	1.0051e-05
ENSMUSG00000036957	Lrfn3	0.090308	0.173243	0.106626	0.023964	0.0898558	0.115283	0.597655	0.543069	0.139629	29.3129	-3.37085	0.663227	-5.0825	3.72498e-07	1.0051e-05
ENSMUSG00000018446	C1qbp	24.3429	28.1781	25.9646	8.96928	22.8158	28.3878	35.958	32.1667	35.684	3179.61	-1.61216	0.317317	-5.0806	3.76254e-07	1.01331e-05
ENSMUSG00000060149	BC002059	5.20074	5.60579	6.52602	8.40109	9.3127	7.00101	1.76761	1.7989	1.78262	387.493	1.45464	0.286323	5.08042	3.76605e-07	1.01331e-05
ENSMUSG00000033909	Usp36	1.36602	1.89399	1.03917	0.939945	1.43185	1.72541	3.41935	3.94083	1.51985	653.896	-1.93731	0.381634	-5.07636	3.84726e-07	1.03387e-05
ENSMUSG00000108414	Snhg1	18.0219	16.6796	17.3088	26.1826	21.6057	16.4028	5.01275	3.58963	4.64859	1498.85	1.5415	0.30409	5.06923	3.99424e-07	1.07203e-05
ENSMUSG00000024219	Anks1	3.57092	3.80757	2.79202	0.893842	1.29783	2.77365	2.99497	2.60804	3.0811	1077.57	-1.63577	0.322705	-5.06893	4.00063e-07	1.07241e-05
ENSMUSG00000090266	Mettl23	6.00355	5.30843	5.27606	10.8343	9.16073	8.09563	2.0922	1.93709	2.54003	546.512	1.36414	0.269183	5.0677	4.02647e-07	1.07799e-05
ENSMUSG00000034101	Ctnnd1	2.57816	2.11226	1.68757	0.62366	1.22078	1.26714	1.43082	1.35622	1.69303	445.178	-1.31908	0.260362	-5.06632	4.05571e-07	1.08447e-05
ENSMUSG00000059923	Grb2	13.0493	12.0675	9.78509	2.34803	6.44348	9.19908	10.6471	12.9354	11.5045	1167.96	-1.79793	0.355034	-5.06411	4.10306e-07	1.09578e-05
ENSMUSG00000037638	Zbtb42	0.136289	0.163726	0.127698	0.029725	0.10808	0.107248	0.296533	0.329327	0.230928	26.7269	-2.60568	0.514956	-5.06001	4.19245e-07	1.11826e-05
ENSMUSG00000032485	Scap	3.33271	4.74378	2.95823	1.67255	1.93211	3.54253	3.24103	3.67801	3.7357	962.273	-1.37756	0.272338	-5.05828	4.23063e-07	1.12705e-05
ENSMUSG00000091898	Tnnc1	1.42708	1.00631	1.36589	0.797235	1.53995	0.559306	2.31966	3.31225	2.41936	76.6808	-2.19155	0.433356	-5.05716	4.2554e-07	1.13225e-05
ENSMUSG00000015474	Ppt2	1.00204	1.41782	0.941768	0.740812	1.5422	0.859133	2.31888	2.19845	1.69574	160.982	-1.76611	0.349333	-5.05567	4.28892e-07	1.13976e-05
ENSMUSG00000020358	Hnrnpab	150.37	113.985	126.956	38.8808	53.2765	82.0706	79.4925	68.7312	84.5191	9541.08	-1.21973	0.241412	-5.05248	4.36113e-07	1.15753e-05
ENSMUSG00000037622	Wdtc1	1.06831	1.61865	0.968265	0.950952	1.65024	1.10902	3.36753	3.22166	1.51113	368.61	-1.92503	0.381048	-5.05195	4.37329e-07	1.15933e-05
ENSMUSG00000036898	Zfp157	2.86612	2.97764	2.78388	4.88657	5.47897	3.58488	1.00167	1.0589	1.26186	897.56	1.33881	0.265059	5.051	4.39514e-07	1.16369e-05
ENSMUSG00000041842	Fhdc1	0.469714	0.648056	0.385859	0.479819	0.624152	0.563798	0.872438	0.849889	0.787299	167.757	-1.36978	0.271288	-5.04916	4.43753e-07	1.17347e-05
ENSMUSG00000029032	Arhgef16	8.30009	9.02646	7.18831	3.94948	5.07972	8.7866	8.18652	7.1297	8.76738	1626.71	-1.24175	0.246014	-5.0475	4.47617e-07	1.18224e-05
ENSMUSG00000004530	Coro1c	24.0874	21.1445	20.368	5.73233	10.6189	17.1019	17.1341	16.1746	19.254	6479.71	-1.47243	0.291732	-5.04721	4.48315e-07	1.18263e-05
ENSMUSG00000039840	Epg5	3.63398	5.28392	3.36969	2.17008	3.77142	3.96869	4.45978	4.34016	4.42547	1602.56	-1.21321	0.240527	-5.04396	4.55983e-07	1.19846e-05
ENSMUSG00000079020	Slc45a4	2.78136	3.42048	2.4176	1.43284	2.58542	3.38265	3.41784	3.21933	3.63913	1011.02	-1.28279	0.254319	-5.04402	4.55843e-07	1.19846e-05
ENSMUSG00000095193	Gm20939	1.04134	0.990705	0.84934	1.71388	1.8495	1.4109	0.235107	0.443091	0.240307	128.548	1.75971	0.348849	5.04432	4.55131e-07	1.19846e-05
ENSMUSG00000096433	Zfp994	2.03266	2.27583	1.99529	3.18035	3.29817	2.35969	0.585476	0.642071	0.742875	326.66	1.4418	0.285873	5.04348	4.57152e-07	1.20007e-05
ENSMUSG00000024319	Vps52	7.64082	6.93589	6.10401	1.71724	3.60725	5.92323	6.14304	6.24232	7.1868	919.416	-1.62575	0.322427	-5.04222	4.60152e-07	1.20501e-05
ENSMUSG00000032185	Carm1	4.81965	4.53238	3.75064	1.70335	3.58579	4.78284	9.07005	8.48467	3.9865	1047.46	-1.94291	0.385318	-5.04236	4.59835e-07	1.20501e-05
ENSMUSG00000020100	Slc29a3	1.04426	1.72898	0.902146	0.823899	1.22037	1.01226	2.47503	2.29247	1.27784	359.056	-1.78242	0.35352	-5.04194	4.60845e-07	1.20536e-05
ENSMUSG00000035278	Plekhj1	6.95011	6.8688	6.55737	3.56826	4.70131	5.97909	5.67088	6.54176	5.19771	397.177	-1.08405	0.215054	-5.04084	4.63497e-07	1.21082e-05
ENSMUSG00000041977	Arhgef11	1.58652	2.70694	1.18242	1.0438	1.47065	2.01378	3.09284	3.33789	2.09061	699.316	-1.72611	0.342443	-5.04058	4.64116e-07	1.21097e-05
ENSMUSG00000112964	E430024I08Rik	1.58426	1.54405	1.66579	3.00177	2.62169	2.11938	0.510794	0.496372	0.565601	256.237	1.56217	0.310056	5.03834	4.6959e-07	1.22377e-05
ENSMUSG00000025766	D3Ertd751e	1.18814	1.35296	1.25406	1.74298	1.73172	1.85298	0.453558	0.413416	0.329279	233.821	1.33866	0.265968	5.03315	4.82485e-07	1.25586e-05
ENSMUSG00000026812	Tsc1	1.56657	2.35208	1.29041	1.28875	1.63568	1.88735	2.51756	2.47242	1.9326	926.237	-1.31827	0.262043	-5.03076	4.8853e-07	1.27006e-05
ENSMUSG00000028849	Map7d1	2.82253	3.25748	2.02227	2.02632	2.6015	3.34803	6.11289	5.37882	2.86889	534.73	-1.66708	0.331414	-5.0302	4.89972e-07	1.27227e-05
ENSMUSG00000029407	Uso1	18.4451	22.8543	16.0918	9.30888	18.2567	15.0435	19.7056	19.7107	17.8328	4130.8	-1.21975	0.242562	-5.02861	4.94037e-07	1.27974e-05
ENSMUSG00000032324	Tspan3	26.4257	25.5001	23.772	52.9381	38.1092	34.9424	9.3281	9.14317	10.8898	3916.36	1.381	0.274622	5.02872	4.93768e-07	1.27974e-05
ENSMUSG00000040857	Erf	3.16303	3.55774	3.12421	0.671085	1.37253	4.20842	5.46503	5.35902	6.3121	580.409	-2.31677	0.461058	-5.02489	5.03719e-07	1.3017e-05
ENSMUSG00000026281	Dtymk	31.006	28.4839	27.7398	37.1167	44.4079	36.135	10.4425	10.4447	13.8229	2496.67	1.01496	0.202195	5.01971	5.17504e-07	1.33363e-05
ENSMUSG00000039849	Pcif1	1.35213	1.67964	1.22424	0.639393	0.814169	1.79217	2.08224	2.25131	1.60104	412.277	-1.70754	0.34019	-5.01936	5.18435e-07	1.33363e-05
ENSMUSG00000061371	Zfp873	2.73214	2.83844	2.30648	3.43734	4.29376	3.8985	0.976628	1.18324	0.792247	280.042	1.20041	0.239155	5.0194	5.18338e-07	1.33363e-05
ENSMUSG00000110444	Gm10033	0.941092	1.08612	0.868544	1.78238	2.02669	1.42778	0.251245	0.342098	0.518318	386.45	1.54598	0.308006	5.01932	5.1855e-07	1.33363e-05
ENSMUSG00000025854	Fam20c	1.7105	2.27728	1.90646	1.55846	2.09634	2.42967	2.26962	2.39415	2.50709	570.547	-1.01935	0.203152	-5.01765	5.23061e-07	1.34362e-05
ENSMUSG00000020329	Polrmt	1.35043	1.6804	1.39292	0.546195	0.634031	2.08608	2.72439	3.18923	2.0643	357.158	-2.1463	0.427887	-5.01605	5.27444e-07	1.35327e-05
ENSMUSG00000024534	Sncaip	0.247834	0.228151	0.166605	0.0305883	0.0782006	0.14715	0.201614	0.300381	0.311895	36.6144	-2.45501	0.489479	-5.01556	5.2878e-07	1.35508e-05
ENSMUSG00000002728	Naa20	13.2724	12.9785	12.1233	20.132	23.2822	14.0536	3.46496	4.11741	5.41098	1580.53	1.42459	0.284338	5.01018	5.43779e-07	1.39187e-05
ENSMUSG00000020346	Mgat1	8.12091	9.95164	7.85353	4.69786	5.87255	10.7112	9.40742	9.84596	10.302	1645.28	-1.28168	0.25594	-5.00776	5.50674e-07	1.4054e-05
ENSMUSG00000045996	Polr2k	30.9392	29.0611	32.0885	84.0118	60.8262	28.9919	6.91039	8.87465	9.36386	712.409	2.1089	0.421122	5.0078	5.50548e-07	1.4054e-05
ENSMUSG00000078652	Psme3	19.8211	25.0814	20.3479	5.82784	14.6294	17.2192	28.4339	26.3962	17.0466	2384.81	-1.77048	0.353556	-5.00764	5.51023e-07	1.4054e-05
ENSMUSG00000020758	Itgb4	0.884244	1.20485	0.529422	0.399285	0.356228	1.00192	1.51039	1.28095	1.16324	278.424	-2.00643	0.400849	-5.00545	5.57315e-07	1.41977e-05
ENSMUSG00000020091	Eif4ebp2	5.42977	6.85633	3.84158	3.68878	5.54727	4.33572	20.2952	17.8841	4.23243	2156.89	-2.45321	0.490181	-5.00471	5.59473e-07	1.42359e-05
ENSMUSG00000019338	Zfp687	4.11283	3.71874	3.02717	1.93467	2.60623	3.51461	5.17483	5.05579	2.80968	880.898	-1.51297	0.302364	-5.00381	5.62082e-07	1.42854e-05
ENSMUSG00000012640	Zfp715	5.70619	6.77186	5.74398	10.7341	9.87391	8.12432	2.04575	1.9595	2.95201	1089.11	1.32315	0.264633	4.99992	5.73549e-07	1.45531e-05
ENSMUSG00000028212	Ccne2	33.9936	33.5771	33.8281	70.3474	66.1513	34.1156	9.44728	9.35744	13.1729	4169.12	1.71049	0.342114	4.99978	5.73968e-07	1.45531e-05
ENSMUSG00000097328	Tnfsf12	0.227943	0.136198	0.0840485	0.0228251	0.217854	0.0274511	0.618045	1.10349	0.598468	25.4964	-3.74175	0.748462	-4.99925	5.75543e-07	1.45759e-05
ENSMUSG00000074622	Mafb	0.738178	0.901461	0.779348	0.32904	0.644927	0.952217	1.04042	1.18064	1.16829	121.279	-1.62631	0.325538	-4.99576	5.86053e-07	1.48247e-05
ENSMUSG00000019302	Atp6v0a1	7.55729	13.0591	6.36085	5.92334	10.27	8.18954	17.4167	18.3919	10.4338	3075.18	-1.72093	0.344551	-4.99471	5.89248e-07	1.4888e-05
ENSMUSG00000021213	Akr1c13	4.73912	5.77779	5.97893	13.5764	10.1106	7.10541	1.76985	1.45727	1.82657	294.294	1.87875	0.376198	4.99404	5.91283e-07	1.49185e-05
ENSMUSG00000037003	Tns2	0.677626	0.984014	0.346438	0.424957	0.436732	0.778066	2.1061	2.10813	0.683687	237.199	-2.41269	0.483131	-4.99386	5.91839e-07	1.49185e-05
ENSMUSG00000034926	Dhcr24	32.941	41.5506	30.2475	28.7337	42.6841	31.181	56.9398	57.9241	38.5661	6813.65	-1.3602	0.272478	-4.99194	5.97764e-07	1.50503e-05
ENSMUSG00000072244	Trim6	15.7674	18.7685	14.0195	7.61694	13.9696	13.605	13.5085	13.1515	16.509	2740.67	-1.08198	0.216766	-4.99148	5.99174e-07	1.50682e-05
ENSMUSG00000026193	Fn1	57.0295	91.3008	37.8677	37.0127	48.1928	77.0658	92.9021	97.8694	85.2666	34126.6	-1.57397	0.315369	-4.99088	6.01039e-07	1.50974e-05
ENSMUSG00000091537	Tma7	93.4879	87.2335	91.7601	231.45	169.5	122.96	29.6447	30.1388	43.8847	4841.07	1.63769	0.328211	4.98973	6.04632e-07	1.517e-05
ENSMUSG00000019854	Reps1	4.20876	5.31597	3.73983	2.38033	4.01248	5.17239	5.48698	5.93417	4.68947	1039.56	-1.29115	0.258786	-4.98926	6.06123e-07	1.51897e-05
ENSMUSG00000075486	Commd6	6.6639	6.8379	6.4038	11.1234	9.90191	8.33385	2.20782	2.05114	2.99583	1147.75	1.29133	0.258974	4.98634	6.1533e-07	1.54026e-05
ENSMUSG00000022722	Arl6	3.62433	3.50659	3.44938	6.42813	5.95552	4.10334	1.04528	0.896451	1.24847	247.901	1.63631	0.328269	4.98467	6.20662e-07	1.5518e-05
ENSMUSG00000006567	Atp7b	21.846	27.5149	20.206	9.21781	17.7799	23.9813	23.1177	23.8206	26.2038	5670.87	-1.33332	0.267588	-4.98273	6.26925e-07	1.56564e-05
ENSMUSG00000041571	Selenow	6.94066	9.48889	8.89547	10.7123	15.439	11.3577	21.5269	23.8502	15.3303	443.02	-1.47181	0.295408	-4.98229	6.28372e-07	1.56744e-05
ENSMUSG00000024949	Sf1	2.92688	4.34949	2.61221	2.04329	3.62107	4.6068	11.9691	11.4731	3.51973	1491.94	-2.2339	0.448451	-4.98136	6.31376e-07	1.57311e-05
ENSMUSG00000015575	Atp6v0e	27.2793	27.9305	26.2677	48.7027	48.7947	37.7231	7.9192	9.09189	14.6554	3629.76	1.3765	0.276358	4.98088	6.3297e-07	1.57526e-05
ENSMUSG00000030172	Erc1	2.62976	3.66885	2.23492	1.94886	2.69059	2.66333	4.27358	4.17406	2.64997	2035.26	-1.39861	0.280877	-4.97944	6.37686e-07	1.58517e-05
ENSMUSG00000026519	Tmem63a	0.639678	0.81623	0.543312	0.277133	0.477586	0.416625	0.641793	0.697817	0.60553	104.188	-1.5104	0.303457	-4.97733	6.44684e-07	1.60072e-05
ENSMUSG00000029547	Ints1	6.76525	7.28979	6.01641	2.13374	2.91698	7.77035	8.43677	8.09291	8.5745	2495.56	-1.80883	0.36345	-4.97684	6.46295e-07	1.60081e-05
ENSMUSG00000038619	Ensa	3.69419	4.71775	3.70377	2.96253	4.0879	3.68741	4.18049	4.78847	3.93848	860.683	-1.04043	0.209063	-4.97665	6.46951e-07	1.60081e-05
ENSMUSG00000055799	Tcf7l1	0.204239	0.258876	0.186587	0.0881245	0.0360472	0.402742	1.38775	1.17161	0.3851	88.6512	-3.40943	0.685043	-4.97695	6.45932e-07	1.60081e-05
ENSMUSG00000040711	Sh3pxd2b	0.930152	1.24557	0.693467	0.586163	1.2181	1.24854	2.42303	2.03787	1.2859	554.055	-1.74052	0.349897	-4.97438	6.54573e-07	1.61782e-05
ENSMUSG00000030352	Tspan9	28.2278	31.1815	23.8457	10.5513	18.4145	28.7148	26.7504	27.072	29.362	4998.95	-1.34507	0.270467	-4.97313	6.58802e-07	1.6264e-05
ENSMUSG00000062312	Erbb2	2.74511	3.59031	2.22406	1.70577	2.78736	4.12691	4.84769	4.13132	4.06062	732.797	-1.4192	0.285438	-4.97199	6.62677e-07	1.6341e-05
ENSMUSG00000028920	Fbxo42	4.49425	4.57794	3.84104	1.27038	1.73216	3.93877	4.15242	3.6977	4.15939	851.084	-1.62236	0.32636	-4.97109	6.65768e-07	1.63984e-05
ENSMUSG00000028799	Zfp362	0.969246	2.41309	0.970021	0.997066	1.84613	1.41717	4.81991	4.48484	2.11255	310.546	-2.23121	0.448862	-4.97082	6.667e-07	1.64027e-05
ENSMUSG00000027115	Kif18a	4.79203	5.03194	5.14044	10.7412	9.33692	5.64269	1.43602	1.53031	2.09026	1770.82	1.64286	0.330553	4.97002	6.69457e-07	1.64517e-05
ENSMUSG00000036918	Ttc7	3.28307	4.10035	2.91174	0.73071	1.34012	3.50902	4.41842	3.7783	4.58737	898.647	-2.04814	0.412132	-4.96962	6.70851e-07	1.64672e-05
ENSMUSG00000025104	Hdgfl3	1.0255	0.911726	0.709256	1.09428	1.34186	1.6201	0.347411	0.349197	0.389291	291.742	1.11863	0.225113	4.96921	6.72264e-07	1.64831e-05
ENSMUSG00000039621	Prex1	2.28742	1.58553	1.17626	0.336841	0.594769	0.891238	1.02969	1.32313	0.942066	455.51	-1.67442	0.337003	-4.96855	6.74556e-07	1.65017e-05
ENSMUSG00000051853	Arf3	5.62157	6.83391	5.26377	1.80642	3.46488	5.89686	7.63119	7.94911	5.2	1109.87	-1.73966	0.350121	-4.96874	6.73907e-07	1.65017e-05
ENSMUSG00000022560	Slc52a2	5.21116	5.29366	4.24136	0.943264	1.93778	4.16716	4.40473	4.29422	6.11891	915.295	-1.90645	0.383883	-4.96624	6.82643e-07	1.66806e-05
ENSMUSG00000059981	Taok2	4.73152	4.44088	3.66879	1.34742	2.84437	3.77671	4.67894	4.48632	3.5794	1414.7	-1.50774	0.303615	-4.96595	6.83658e-07	1.66865e-05
ENSMUSG00000036985	Zdhhc9	2.7948	4.33524	2.30725	1.8027	3.31232	2.60043	7.42178	8.28691	2.8279	1189.63	-2.07546	0.418495	-4.95933	7.07357e-07	1.72454e-05
ENSMUSG00000079260	Tmppe	5.89783	7.26508	4.50455	3.39763	5.82714	4.21437	7.01844	7.26146	5.58721	680.834	-1.34731	0.271723	-4.9584	7.10773e-07	1.73091e-05
ENSMUSG00000002820	Atg4d	1.88098	1.73494	1.61709	0.561736	0.996351	1.62025	1.50611	1.46718	2.2606	446.035	-1.52495	0.307778	-4.95472	7.24329e-07	1.76194e-05
ENSMUSG00000040659	Efhd2	16.5096	14.7857	13.1246	3.2968	6.58433	12.1394	10.9904	12.5945	19.463	1175.74	-1.78239	0.359763	-4.95436	7.25686e-07	1.76325e-05
ENSMUSG00000028099	Polr3c	13.4548	10.8026	10.8681	3.23741	5.85543	8.13099	7.46637	7.77631	9.16379	1130.61	-1.30963	0.264352	-4.95413	7.26551e-07	1.76336e-05
ENSMUSG00000078862	Gm14326	3.00638	2.76366	2.63147	7.25904	5.68169	4.09638	0.938111	0.729908	1.4075	320.788	1.76549	0.3564	4.95369	7.28196e-07	1.76536e-05
ENSMUSG00000021712	Trim23	8.59051	9.02571	9.04171	13.4361	14.501	10.9778	2.34099	2.79988	4.20709	1690.1	1.33751	0.27006	4.95265	7.32086e-07	1.77081e-05
ENSMUSG00000039062	Anpep	0.143393	0.337791	0.151404	0.209069	0.279364	0.261499	0.828301	1.08656	0.365449	79.2243	-2.40147	0.484877	-4.95273	7.31808e-07	1.77081e-05
ENSMUSG00000071379	Hpcal1	6.71946	6.95292	4.9456	0.938456	1.75247	4.24472	5.39328	4.62329	5.17084	309.415	-1.98652	0.401271	-4.95056	7.40007e-07	1.78796e-05
ENSMUSG00000031112	Stk26	8.54671	7.3595	7.64581	10.6213	13.4132	9.85466	3.17414	2.43821	3.19179	1375.6	1.18277	0.2391	4.94674	7.54659e-07	1.81929e-05
ENSMUSG00000097195	Snhg5	20.2364	16.4136	18.088	26.6646	21.4627	23.9674	6.153	6.28126	4.94976	979.316	1.29145	0.261065	4.94687	7.54171e-07	1.81929e-05
ENSMUSG00000023994	Nfya	1.98278	3.4164	1.74652	1.612	3.06167	2.31963	4.38577	5.18504	3.16756	943.1	-1.65962	0.335534	-4.94622	7.567e-07	1.82217e-05
ENSMUSG00000026418	Tnni1	4.62978	3.54041	3.24818	6.01309	5.83479	7.15089	1.5811	1.82851	1.87492	508.774	1.09137	0.220676	4.94556	7.5924e-07	1.82624e-05
ENSMUSG00000026111	Unc50	31.4521	29.7794	29.4074	52.3629	42.4617	39.4813	10.0029	8.60243	13.7811	1602.13	1.32854	0.268652	4.94521	7.6061e-07	1.8275e-05
ENSMUSG00000000902	Smarcb1	7.50335	7.15956	6.73867	3.30974	4.31959	6.73386	5.45633	5.29679	7.68588	1893.68	-1.14981	0.232621	-4.94286	7.69834e-07	1.8476e-05
ENSMUSG00000031703	Itfg1	6.71394	6.54652	5.99872	8.85713	10.3841	6.78141	2.00336	2.10959	2.5539	2257.89	1.22944	0.248771	4.94205	7.73055e-07	1.85327e-05
ENSMUSG00000058239	Usf2	4.05543	4.18512	3.67447	2.47839	3.24588	4.14158	3.95028	4.41436	3.45814	398.152	-1.05966	0.214512	-4.93987	7.81765e-07	1.87207e-05
ENSMUSG00000005299	Letm1	7.86343	6.36784	6.54921	2.21456	3.78908	5.33969	4.93831	4.6667	6.00277	2014.92	-1.26563	0.256236	-4.9393	7.84027e-07	1.87257e-05
ENSMUSG00000024594	Prrc1	1.03932	1.53654	0.760023	1.04666	1.67873	0.988301	2.6504	2.36974	1.81442	809.266	-1.65429	0.334918	-4.9394	7.8364e-07	1.87257e-05
ENSMUSG00000031216	Stard8	24.0059	30.782	21.5985	12.9227	24.4666	28.3609	30.3267	30.6676	27.8099	5759.31	-1.24381	0.251826	-4.93916	7.84581e-07	1.87257e-05
ENSMUSG00000020180	Snrpd3	19.0569	16.4118	16.1818	3.51628	6.66426	11.4181	9.95068	11.7479	15.3367	1663.16	-1.59234	0.32257	-4.93641	7.95718e-07	1.89705e-05
ENSMUSG00000055240	Zfp101	2.86056	3.00384	2.47716	6.1672	4.46307	4.25061	1.10658	1.21355	1.05305	817.257	1.40856	0.285544	4.93289	8.10201e-07	1.92944e-05
ENSMUSG00000095562	Gm21887	0.433831	0.875645	0.437364	0	0.0149492	0.263718	1.03124	1.0601	0.383293	35.5196	-4.18911	0.849464	-4.93147	8.16137e-07	1.94143e-05
ENSMUSG00000054199	Gon4l	1.43882	1.6579	1.2563	1.31804	1.62485	1.35604	2.69289	2.64329	1.50649	654.003	-1.45388	0.294878	-4.93045	8.20396e-07	1.94941e-05
ENSMUSG00000002052	Supt6	16.6461	17.407	14.1108	5.31251	10.2939	16.6823	16.2638	16.6265	17.8198	4207.31	-1.47601	0.299387	-4.93012	8.21787e-07	1.95057e-05
ENSMUSG00000027751	Supt20	2.43742	3.0967	2.34712	2.07502	3.0475	2.82743	3.41333	3.76858	2.82966	740.41	-1.11893	0.226996	-4.9293	8.25233e-07	1.95659e-05
ENSMUSG00000042155	Klhl23	3.16327	2.87474	2.64578	4.17769	3.66667	3.34396	0.850534	0.84862	1.08413	437.787	1.27657	0.25908	4.92733	8.33602e-07	1.97426e-05
ENSMUSG00000050234	Gja4	2.83057	3.35815	2.45599	1.45708	1.00735	2.02389	2.20814	2.17034	3.34811	157.735	-1.54951	0.31463	-4.92487	8.44162e-07	1.99708e-05
ENSMUSG00000040723	Rcsd1	0.43734	0.538164	0.299554	0.218451	0.356032	0.262724	0.396446	0.464109	0.527029	161.631	-1.47237	0.299015	-4.92405	8.47699e-07	2.00325e-05
ENSMUSG00000042148	Cox10	4.01842	4.65142	3.56383	3.4842	4.9137	3.83429	5.71185	5.57353	4.57768	562.982	-1.15285	0.234175	-4.92301	8.52219e-07	2.01172e-05
ENSMUSG00000031652	N4bp1	2.71609	3.14803	2.15635	1.50077	2.33254	2.3099	2.30455	2.80311	2.28114	1165.34	-1.05193	0.213715	-4.92214	8.56012e-07	2.01739e-05
ENSMUSG00000036565	Ttyh3	0.957183	1.54144	0.791541	1.28976	1.18206	1.63895	6.2815	5.9008	1.24067	631.098	-2.51871	0.511721	-4.92203	8.56493e-07	2.01739e-05
ENSMUSG00000048930	Tada3	2.35257	2.55069	2.28182	0.365126	0.825698	2.39912	3.23632	3.4174	3.00955	376.974	-2.3006	0.467469	-4.92139	8.59319e-07	2.02184e-05
ENSMUSG00000041530	Ago1	0.954088	1.42988	0.879469	0.366242	0.978416	1.03971	1.69934	2.03311	1.12901	405.639	-1.85898	0.377847	-4.91991	8.6583e-07	2.03494e-05
ENSMUSG00000035547	Capn5	2.06104	2.12403	1.83978	0.472836	1.00145	1.56193	2.11589	1.924	1.45098	361.169	-1.70233	0.346086	-4.91879	8.70795e-07	2.04438e-05
ENSMUSG00000095990	Zfp97	2.31837	2.64637	2.73185	5.321	5.12078	4.21462	0.899689	0.817517	1.4263	269.381	1.50622	0.306277	4.91785	8.74987e-07	2.05198e-05
ENSMUSG00000023791	Pigx	13.7433	13.4895	13.3679	38.3005	28.5592	15.8341	4.45953	3.48578	5.83952	1295.77	1.89148	0.384675	4.9171	8.78368e-07	2.05767e-05
ENSMUSG00000038845	Phb	74.2746	66.8986	75.9386	162.446	130.666	126.782	27.6096	30.5078	44.1398	8254.08	1.31711	0.267977	4.91499	8.87889e-07	2.07772e-05
ENSMUSG00000035069	Oma1	12.7336	12.9111	12.0662	16.2901	19.2096	16.1	4.4362	4.87343	6.01446	889.355	1.01101	0.205722	4.91444	8.90367e-07	2.08126e-05
ENSMUSG00000070348	Ccnd1	4.81242	5.18235	4.60589	1.40259	2.20279	4.01842	3.55296	3.94958	4.23592	706.909	-1.44024	0.293078	-4.91419	8.91522e-07	2.0817e-05
ENSMUSG00000039087	Rreb1	1.10535	2.06882	0.997115	0.896996	1.29717	1.45325	4.48649	4.21858	1.24542	1261.56	-2.27094	0.462276	-4.91251	8.99196e-07	2.09508e-05
ENSMUSG00000068040	Tm9sf4	8.48897	11.3892	8.18752	4.52139	8.26627	8.14518	8.64667	9.44267	8.55084	2454.33	-1.1442	0.232916	-4.91251	8.99176e-07	2.09508e-05
ENSMUSG00000078684	5830417I10Rik	0.343154	0.435912	0.299991	0.530712	0.693155	0.503898	1.2977	1.36727	0.650999	190.378	-1.72565	0.35141	-4.91064	9.07812e-07	2.11287e-05
ENSMUSG00000039065	Atpsckmt	3.38202	3.87886	3.81135	11.4125	7.21891	5.54723	1.32874	1.41359	1.67008	826.507	1.7571	0.357857	4.91007	9.10437e-07	2.11669e-05
ENSMUSG00000020788	Atp2a3	1.32017	0.949754	0.703256	0.13096	0.236597	0.724509	0.905179	0.929911	1.14458	170.727	-2.30446	0.469544	-4.90787	9.20712e-07	2.13827e-05
ENSMUSG00000041313	Slc7a1	0.870835	1.3009	0.767535	0.308911	0.458003	0.836818	1.32712	1.28682	0.681517	420.279	-1.88561	0.384264	-4.90708	9.24441e-07	2.14462e-05
ENSMUSG00000020198	Ap3d1	14.3165	15.6791	13.6181	6.92455	10.7375	16.4739	14.0811	14.6403	15.4944	4859.82	-1.18255	0.241009	-4.90666	9.26388e-07	2.14683e-05
ENSMUSG00000039158	Akna	0.179705	0.15418	0.0883494	0.197943	0.184019	0.137065	0.410318	0.489355	0.314546	62.8646	-1.97735	0.403066	-4.90577	9.30618e-07	2.15432e-05
ENSMUSG00000029471	Camkk2	1.42354	1.72298	1.1951	1.00691	1.25635	1.6413	1.75536	1.73171	1.38369	647.505	-1.12149	0.228617	-4.90552	9.31821e-07	2.15479e-05
ENSMUSG00000027366	Sppl2a	5.1261	5.68857	4.8396	5.40351	5.84951	5.23635	1.33653	1.78465	1.75558	1259.07	1.01955	0.207849	4.90527	9.32988e-07	2.15517e-05
ENSMUSG00000046311	Zfp62	6.5082	6.92908	5.98671	10.6765	9.74507	8.02258	2.09403	2.63802	2.64324	1325.52	1.22043	0.248894	4.9034	9.41921e-07	2.17348e-05
ENSMUSG00000020922	Lsm12	8.7613	9.06942	9.11366	2.12867	4.3734	8.96902	11.4844	12.2951	8.52174	832.742	-1.91751	0.391228	-4.90126	9.52227e-07	2.19256e-05
ENSMUSG00000022095	Fam160b2	1.75939	2.18033	1.21293	0.557328	0.911898	2.06241	2.54164	2.87577	2.04832	307.805	-1.92959	0.393871	-4.89905	9.63005e-07	2.21502e-05
ENSMUSG00000039523	Cep104	2.92523	3.07284	2.32363	1.46076	1.58535	3.07245	3.26735	3.0283	2.61445	559.026	-1.3618	0.278047	-4.89772	9.69527e-07	2.22764e-05
ENSMUSG00000112908	Gm7392	0.73656	0.759111	0.307569	0	0.546664	0.120546	4.57099	1.5143	1.75204	19.8902	-4.29323	0.87681	-4.89642	9.75988e-07	2.24009e-05
ENSMUSG00000029390	Tmed2	90.0212	77.8981	76.7638	211.572	206.063	154.998	28.4238	37.4199	59.7197	9440.19	1.4765	0.301597	4.8956	9.80064e-07	2.24467e-05
ENSMUSG00000006024	Napa	27.2452	28.7177	25.1124	11.0335	16.3206	23.5404	18.015	19.8706	25.8907	3236.35	-1.11791	0.228463	-4.89315	9.92362e-07	2.27042e-05
ENSMUSG00000032220	Myo1e	2.23321	2.81327	2.04819	1.00636	1.72348	1.98318	2.24201	1.77685	2.20771	455.802	-1.20883	0.247138	-4.89131	1.00168e-06	2.28931e-05
ENSMUSG00000046862	Pramef8	5.22849	5.57584	4.93458	9.76291	7.34457	6.21436	1.69344	1.72643	1.78518	728.598	1.43798	0.294018	4.89079	1.00431e-06	2.29289e-05
ENSMUSG00000031827	Cotl1	381.133	345.656	319.963	99.4935	149.322	252.736	205.028	216.436	328.17	15976.9	-1.37928	0.282051	-4.89017	1.0075e-06	2.29773e-05
ENSMUSG00000024769	Cdc42bpg	5.15574	5.52499	4.36867	1.53651	1.79353	4.62321	4.56125	4.53991	4.85624	1014.44	-1.63953	0.335286	-4.88995	1.00859e-06	2.2978e-05
ENSMUSG00000029273	Sult1d1	1.09434	1.72666	0.932088	3.33285	2.32969	1.42067	0.240493	0.0424914	0.368719	107.819	2.69938	0.552117	4.88914	1.01276e-06	2.3e-05
ENSMUSG00000038717	Atp5l	2.98835	3.15451	2.79977	20.1104	12.6565	10.5859	0.929324	2.17308	3.221	1498.34	2.11037	0.431631	4.88931	1.01192e-06	2.3e-05
ENSMUSG00000027679	Dnajc19	12.4781	13.9942	13.3515	18.9602	18.6749	15.9868	4.08737	4.28117	6.004	1713.76	1.17007	0.239482	4.88581	1.03004e-06	2.33678e-05
ENSMUSG00000033722	BC034090	1.47717	1.69302	1.50352	0.479461	0.840117	1.70461	1.86407	1.70289	1.85017	495.586	-1.67947	0.343925	-4.88326	1.04346e-06	2.35691e-05
ENSMUSG00000047921	Trappc9	1.73791	2.02879	1.29815	1.15456	1.39899	1.8025	1.87512	2.33011	1.58659	548.466	-1.20332	0.246425	-4.88311	1.04424e-06	2.35691e-05
ENSMUSG00000049382	Krt8	442.986	441.361	438.823	883.116	677.026	666.264	168.57	167.136	231.892	32081.6	1.24884	0.255713	4.88376	1.04081e-06	2.35691e-05
ENSMUSG00000066440	Zfyve26	3.55878	4.98893	3.20231	1.96094	2.08054	3.92037	3.71745	3.75902	3.6934	2618.44	-1.29111	0.264405	-4.88309	1.04438e-06	2.35691e-05
ENSMUSG00000070939	Tgfbrap1	1.9217	2.4918	1.39747	1.82481	2.54829	1.4631	3.59546	3.73302	2.70862	1138.64	-1.54296	0.315957	-4.88344	1.04252e-06	2.35691e-05
ENSMUSG00000049929	Lpar4	1.20536	1.78461	1.06412	1.39528	1.65213	1.73694	0.296523	0.394474	0.285254	158.92	1.53735	0.314917	4.88175	1.05148e-06	2.37045e-05
ENSMUSG00000035632	Cnot3	0.738491	1.11656	0.62217	0.368647	0.701063	1.14924	2.55426	2.40367	0.86201	376.999	-2.25231	0.46143	-4.88115	1.05468e-06	2.37519e-05
ENSMUSG00000006731	B4galnt1	0.699865	0.645646	0.740383	0.200232	0.238889	0.710398	0.884603	1.33104	0.700003	101.673	-2.19483	0.449761	-4.87999	1.06092e-06	2.38674e-05
ENSMUSG00000031706	Rfx1	0.276597	0.364044	0.1947	0.279609	0.227281	0.530283	1.29122	1.00733	0.422957	152.236	-2.24289	0.459731	-4.87871	1.06782e-06	2.39976e-05
ENSMUSG00000028436	Dcaf12	16.384	18.0719	15.3186	8.27832	14.4929	16.2149	15.5918	15.3906	15.1611	2056.87	-1.04499	0.214224	-4.87802	1.07154e-06	2.40561e-05
ENSMUSG00000004661	Arid3b	3.40572	4.4019	3.30467	1.00584	1.99216	3.70208	5.78631	5.46274	3.05662	1207.83	-1.95207	0.400332	-4.87613	1.08189e-06	2.42631e-05
ENSMUSG00000012405	Rpl15	243.511	215.184	247.064	730.125	420.926	351.979	77.05	83.361	115.448	24406	1.75715	0.360485	4.8744	1.09139e-06	2.44254e-05
ENSMUSG00000107211	Gm5864	0.423186	0.376354	0.284422	0.249547	0.36456	0.428746	0.939894	0.754026	1.45401	25.8129	-2.35593	0.483406	-4.87361	1.09578e-06	2.44983e-05
ENSMUSG00000059355	Wdr83os	4.07628	4.65701	3.38609	0.436024	0.731713	2.70264	3.72834	3.8511	3.41996	127.351	-2.38988	0.490456	-4.87276	1.1005e-06	2.45782e-05
ENSMUSG00000014856	Tmem208	30.9055	30.9936	31.3769	98.4994	59.6939	48.0014	12.3773	10.9949	15.3347	2033.2	1.71646	0.352309	4.87202	1.10465e-06	2.46454e-05
ENSMUSG00000030760	Acer3	1.16419	1.07411	1.07468	2.03771	1.83688	1.09643	0.324809	0.306832	0.34843	556.373	1.61973	0.332535	4.87086	1.11111e-06	2.47639e-05
ENSMUSG00000112398	9230102K24Rik	5.92298	4.73654	5.70412	8.50798	10.6095	5.56041	1.44345	1.65623	1.24973	255.404	1.75685	0.360769	4.86973	1.11753e-06	2.48811e-05
ENSMUSG00000078429	Ctdsp2	14.796	15.2431	12.0019	3.06112	5.45841	11.7447	13.9171	13.5999	11.0517	2520.25	-1.77711	0.364951	-4.86945	1.11908e-06	2.48901e-05
ENSMUSG00000071757	Zhx2	0.386476	0.257737	0.134015	0.0467931	0.106337	0.178209	0.400116	0.541991	0.227204	49.3112	-2.67009	0.548726	-4.86597	1.13895e-06	2.53059e-05
ENSMUSG00000025421	Hdhd2	0.734913	0.633278	0.570657	0.799161	0.723009	0.810007	0.154003	0.0607479	0.204999	123.095	1.65878	0.341044	4.86383	1.15136e-06	2.55552e-05
ENSMUSG00000051391	Ywhag	36.4229	32.4315	27.5561	6.80913	16.7725	25.9512	28.2738	28.6103	31.0286	5774.89	-1.66098	0.341607	-4.86226	1.16053e-06	2.57322e-05
ENSMUSG00000030539	Sema4b	4.60429	5.83016	4.53957	1.21903	1.77073	5.66545	6.27252	6.23772	7.47759	1155.61	-2.05584	0.423193	-4.85792	1.18628e-06	2.62761e-05
ENSMUSG00000039048	Foxred1	11.2223	10.6383	10.0501	20.4956	17.6655	13.8107	3.55979	3.44435	5.25999	1718.42	1.36837	0.28175	4.85669	1.19363e-06	2.64119e-05
ENSMUSG00000017861	Mybl2	14.2257	16.0488	14.2306	4.94214	6.87092	17.7954	16.943	18.5197	20.1615	2780.11	-1.74337	0.359184	-4.8537	1.21181e-06	2.67866e-05
ENSMUSG00000031521	Aga	10.9035	13.9575	11.7175	38.9454	20.2027	14.2988	3.68386	3.87153	3.68939	1112.64	2.01955	0.416195	4.85242	1.21965e-06	2.69048e-05
ENSMUSG00000090841	Myl6	112.969	107.884	115.787	261.786	208.216	164.044	42.2143	44.8829	59.3326	14176.8	1.4012	0.288758	4.85249	1.21919e-06	2.69048e-05
ENSMUSG00000009772	Nuak2	1.21837	2.09741	1.70536	1.34086	2.06882	1.50652	2.97949	2.26565	2.69845	331.038	-1.46891	0.30293	-4.849	1.24087e-06	2.73448e-05
ENSMUSG00000015289	Lage3	11.3808	9.68753	11.2412	27.9926	20.7053	13.6639	3.36505	4.29113	3.98781	850.214	1.7185	0.354476	4.848	1.24712e-06	2.74544e-05
ENSMUSG00000039231	Suv39h1	6.2091	6.65463	5.29147	2.74278	4.34368	5.5004	5.14317	5.23423	4.72169	1061.95	-1.06897	0.220519	-4.84749	1.25035e-06	2.74974e-05
ENSMUSG00000057177	Gsk3a	1.64915	2.42737	1.6246	1.59784	2.93467	1.99338	6.77188	5.83683	2.36223	398.415	-2.00707	0.414068	-4.8472	1.25217e-06	2.75095e-05
ENSMUSG00000026077	Npas2	0.186319	0.175586	0.121814	0.0721771	0.118096	0.130208	0.277726	0.239898	0.231301	35.7076	-2.05218	0.423453	-4.8463	1.25788e-06	2.75693e-05
ENSMUSG00000042423	Fbrs	0.298359	0.457918	0.313758	0.177516	0.430835	0.5807	1.90243	1.54477	0.413726	157.031	-2.57331	0.530999	-4.84616	1.25873e-06	2.75693e-05
ENSMUSG00000073987	Ggh	3.85306	4.70515	3.88265	7.44395	7.33041	4.27525	0.978095	1.11665	1.48678	268.478	1.71702	0.3543	4.84623	1.25831e-06	2.75693e-05
ENSMUSG00000116295	Gm32885	3.45515	3.80572	4.60221	12.9322	11.9804	6.77258	0.826726	0.940549	2.55565	227.869	2.23608	0.461778	4.84232	1.28329e-06	2.80787e-05
ENSMUSG00000026269	Rnpepl1	2.65254	4.18562	2.69117	1.48665	2.17396	4.12062	5.26541	4.9335	3.60744	1384.13	-1.66301	0.343507	-4.84126	1.29019e-06	2.8201e-05
ENSMUSG00000044813	Shb	1.3341	1.16847	0.869058	0.810724	0.795901	1.41705	1.44038	1.82908	1.38564	163.986	-1.41959	0.293441	-4.83773	1.3133e-06	2.8677e-05
ENSMUSG00000021782	Dlg5	1.48793	2.06933	1.24094	1.48241	1.99627	1.4204	5.70814	6.01741	1.55426	1003.17	-2.23125	0.461381	-4.83603	1.32461e-06	2.88947e-05
ENSMUSG00000060181	Slc35e3	1.78323	2.56136	1.78758	0.480551	1.49767	2.20562	2.93505	2.66698	3.22855	317.682	-1.91576	0.396246	-4.83478	1.33295e-06	2.90472e-05
ENSMUSG00000028863	Meaf6	2.16441	1.93416	1.94262	0.829497	1.05411	1.38069	1.12067	1.50383	1.46928	302.716	-1.091	0.225749	-4.83279	1.34635e-06	2.93096e-05
ENSMUSG00000078908	Mon1b	1.29296	1.37178	1.31603	0.202618	0.672253	0.958483	1.32346	1.65301	1.08219	232.996	-1.99324	0.412531	-4.83173	1.35355e-06	2.94366e-05
ENSMUSG00000029345	Tfip11	11.094	10.601	9.5308	2.20886	3.83106	7.55227	7.68884	7.36468	7.76647	1216.01	-1.58171	0.327415	-4.83089	1.35923e-06	2.95127e-05
ENSMUSG00000046079	Lrrc8d	2.60619	2.55071	2.11497	0.550069	1.2544	2.09381	2.23612	2.43494	2.23551	1025.56	-1.66281	0.344208	-4.83081	1.35978e-06	2.95127e-05
ENSMUSG00000028333	Anp32b	21.6204	25.8249	22.2549	4.51395	8.73755	33.1059	42.8336	44.8147	48.0815	2118.52	-2.42155	0.50148	-4.82881	1.37351e-06	2.97766e-05
ENSMUSG00000032777	Gtf3c1	11.7736	11.3258	8.48237	3.82401	5.31995	9.98357	8.9516	9.03323	9.52264	4166.49	-1.34088	0.277695	-4.82862	1.37481e-06	2.97766e-05
ENSMUSG00000033276	Stk36	0.275327	0.308224	0.191221	0.0913253	0.10621	0.239051	0.256472	0.340875	0.344311	64.3509	-1.91091	0.395762	-4.82844	1.37609e-06	2.97766e-05
ENSMUSG00000052056	Zfp217	3.40911	4.46385	2.87273	1.82504	3.31792	3.59724	3.91743	3.50614	4.00409	852.1	-1.18738	0.245938	-4.82797	1.37934e-06	2.98171e-05
ENSMUSG00000025384	Faap100	1.58893	1.77391	1.31519	0.185772	0.407087	1.41235	1.7965	1.84435	2.22282	307.891	-2.41755	0.500774	-4.82763	1.38171e-06	2.98382e-05
ENSMUSG00000060636	Rpl35a	111.564	95.1731	99.9902	480.443	266.297	107.061	29.3785	32.9817	44.2854	17763.3	2.34566	0.486014	4.82633	1.39072e-06	3.00029e-05
ENSMUSG00000048799	Cep120	3.03611	3.69683	2.29823	1.93036	3.19555	2.24884	3.60216	3.33516	3.18628	827.739	-1.23383	0.255726	-4.82482	1.40132e-06	3.02012e-05
ENSMUSG00000038384	Setd1b	0.292635	0.334729	0.209268	0.300871	0.281305	0.27914	1.2945	1.20348	0.242088	282.148	-2.4662	0.511369	-4.82274	1.41599e-06	3.0487e-05
ENSMUSG00000087687	Pet100	9.59138	8.74842	9.10967	31.2536	21.0829	9.02478	2.70108	2.74657	3.09889	687.223	2.16234	0.448451	4.8218	1.42269e-06	3.06006e-05
ENSMUSG00000097391	Mirg	10.3705	11.3633	6.71708	22.1223	14.5743	24.0052	4.87606	4.80018	4.61436	2979.08	1.3274	0.275328	4.82114	1.42743e-06	3.0672e-05
ENSMUSG00000036721	Zscan12	2.99544	2.7744	2.7127	3.97432	3.57181	3.18376	0.916076	0.79362	0.946409	429.452	1.25924	0.261264	4.81981	1.43692e-06	3.08451e-05
ENSMUSG00000075706	Gpx4	157.972	165.914	167.488	234.278	255.003	283.424	57.3563	60.5464	99.3397	10089.5	1.08259	0.224871	4.81426	1.47749e-06	3.16844e-05
ENSMUSG00000027165	B230118H07Rik	2.85148	2.79033	2.97874	6.61125	4.63912	3.25803	0.78707	0.609037	1.12745	431.321	1.8258	0.379423	4.81205	1.4939e-06	3.20045e-05
ENSMUSG00000001247	Lsr	12.9385	9.26251	10.2447	1.09854	2.0297	8.42491	9.91518	10.9201	16.4193	825.139	-2.54973	0.530039	-4.81045	1.50589e-06	3.22293e-05
ENSMUSG00000020850	Prpf8	64.2988	59.0654	46.8306	19.7163	42.1258	50.0443	48.6469	50.7937	55.2252	14464.5	-1.27789	0.265696	-4.80957	1.51253e-06	3.23251e-05
ENSMUSG00000021290	Atp5mpl	74.5748	75.5663	71.5052	156.108	101.06	85.6031	21.0568	22.1508	28.8899	3056.77	1.54812	0.32189	4.80946	1.51336e-06	3.23251e-05
ENSMUSG00000034473	Sec22a	8.28594	8.85088	8.30524	18.922	16.3214	12.2942	2.75513	2.92074	4.84133	1725.26	1.47109	0.305952	4.80824	1.52269e-06	3.2492e-05
ENSMUSG00000027620	Rbm39	55.348	50.3762	48.5842	89.5268	74.4479	62.5502	17.6556	18.4423	22.5531	12111	1.22586	0.254961	4.80801	1.52438e-06	3.24937e-05
ENSMUSG00000033016	Nfatc1	0.182325	0.269887	0.0838207	0.129635	0.249353	0.139203	0.669704	0.755424	0.256273	106.422	-2.49085	0.518083	-4.80783	1.52578e-06	3.24937e-05
ENSMUSG00000039483	Asb6	2.62474	2.55492	2.34112	1.04904	1.27865	2.66857	2.17003	2.38211	3.27843	498.922	-1.44966	0.301571	-4.80702	1.53196e-06	3.2593e-05
ENSMUSG00000079487	Med12	5.58962	5.9377	3.42685	3.96791	5.33985	4.16748	9.83508	9.91427	4.82527	1959.81	-1.65256	0.34396	-4.8045	1.55139e-06	3.2974e-05
ENSMUSG00000030207	Fam234b	0.132916	0.275561	0.210319	0.0900523	0.180768	0.168472	0.29945	0.468617	0.291499	71.0976	-2.03974	0.424609	-4.8038	1.5568e-06	3.29962e-05
ENSMUSG00000055013	Agap1	0.927793	1.16579	0.667165	0.613031	0.838553	1.01701	1.46919	1.71533	0.86713	765.732	-1.52306	0.317056	-4.80377	1.55703e-06	3.29962e-05
ENSMUSG00000057836	Xlr3a	14.2605	17.1535	16.5528	42.8981	37.4517	18.5888	5.03165	5.19203	7.49651	2629.8	1.78584	0.371751	4.80386	1.55632e-06	3.29962e-05
ENSMUSG00000049760	Micos13	46.7304	44.4669	49.7243	54.7838	67.2358	53.6843	15.4925	14.6585	19.7348	1689.62	1.06736	0.222225	4.80307	1.56249e-06	3.30794e-05
ENSMUSG00000025245	Lztfl1	1.48812	1.27454	1.29689	1.67133	1.84126	1.38355	0.382245	0.421618	0.442644	445.714	1.23554	0.257301	4.80192	1.57153e-06	3.32381e-05
ENSMUSG00000029208	Guf1	3.40926	3.40034	3.0661	4.2675	4.17311	3.34808	0.993031	1.06783	1.15583	1016.6	1.13786	0.237045	4.80017	1.58528e-06	3.34961e-05
ENSMUSG00000002319	Ipo4	6.45293	6.2874	5.23397	3.13287	5.10983	6.03918	5.91604	5.59469	5.28632	1015.09	-1.03986	0.216671	-4.79923	1.59274e-06	3.35905e-05
ENSMUSG00000037552	Plekhg2	1.70346	2.2955	1.37225	0.966634	1.13071	2.94307	3.94784	4.21205	2.40109	692.766	-1.91512	0.399048	-4.79922	1.59287e-06	3.35905e-05
ENSMUSG00000020538	Srebf1	4.35076	5.69223	3.85346	3.54762	3.84964	7.80982	6.87519	7.91901	7.20609	1338.27	-1.34078	0.279664	-4.79428	1.63262e-06	3.43281e-05
ENSMUSG00000034881	Tbxa2r	1.18499	1.14969	0.884721	0.324357	0.479114	0.693501	0.731895	0.925622	1.25993	65.8742	-1.70609	0.355955	-4.79299	1.64315e-06	3.45158e-05
ENSMUSG00000017778	Cox7c	183.518	183.521	178.438	337.301	320.877	191.137	42.3311	47.0235	81.0569	6928.26	1.61652	0.337334	4.79206	1.65075e-06	3.46416e-05
ENSMUSG00000036599	Chst12	1.31583	1.48845	1.03775	0.234243	0.319389	1.84876	2.83751	2.96384	2.64438	173.7	-2.70746	0.565192	-4.79034	1.66496e-06	3.49059e-05
ENSMUSG00000049517	Rps23	509.963	441.74	479.191	1336.13	892.555	545.602	142.285	157.142	199.578	23626.1	1.78718	0.373172	4.78917	1.67473e-06	3.50424e-05
ENSMUSG00000071076	Jund	1.09377	1.09431	1.03694	0.207315	0.565345	0.772926	1.37384	1.19019	0.845558	63.2867	-2.01205	0.420123	-4.7892	1.67446e-06	3.50424e-05
ENSMUSG00000020621	Rdh14	7.50189	8.77804	7.79344	9.81326	8.07599	10.1723	2.3808	1.90617	2.72276	341.099	1.23101	0.257098	4.78808	1.68383e-06	3.51988e-05
ENSMUSG00000042462	Dctpp1	108.772	87.6265	109.596	174.946	157.805	125.257	32.0764	34.0044	44.41	2336.58	1.3288	0.277576	4.78716	1.69158e-06	3.53265e-05
ENSMUSG00000024990	Rbp4	1119.04	1508.51	1128.45	384.655	674.877	776.028	694.612	746.42	1336.13	49076.3	-1.37574	0.287464	-4.78581	1.70303e-06	3.55268e-05
ENSMUSG00000031971	Ccsap	2.5526	2.50102	2.24724	0.462401	1.33764	1.72847	2.04818	1.9636	2.43937	214.416	-1.69183	0.353522	-4.78564	1.70447e-06	3.55268e-05
ENSMUSG00000036781	Rps27l	212.568	191.158	183.237	378.559	332.822	194.742	47.4389	53.6517	80.7419	5360.02	1.61835	0.338229	4.78478	1.71173e-06	3.56437e-05
ENSMUSG00000074863	Platr25	1.90095	1.80297	1.8372	2.80893	3.27683	2.61105	0.574147	0.642473	0.994381	400.342	1.26276	0.263966	4.7838	1.7201e-06	3.57835e-05
ENSMUSG00000013033	Adgrl1	0.6518	0.831786	0.368245	0.322162	0.442012	0.765223	1.29702	1.49666	0.621793	284.365	-1.99778	0.417713	-4.78265	1.72996e-06	3.59192e-05
ENSMUSG00000043323	Fbrsl1	0.69086	0.758372	0.492947	0.374558	0.641223	0.705736	1.54503	1.32038	0.581974	286.634	-1.83668	0.384023	-4.78273	1.7293e-06	3.59192e-05
ENSMUSG00000002109	Ddb2	1.26456	1.23857	1.19065	3.03334	2.23169	2.47767	0.495331	0.496463	0.589135	140.356	1.55532	0.325241	4.78206	1.7351e-06	3.59886e-05
ENSMUSG00000025894	Aasdhppt	27.2782	26.111	26.3881	61.1558	49.5843	28.1638	6.94122	8.36772	11.1464	2750.06	1.69915	0.355331	4.78188	1.73664e-06	3.59886e-05
ENSMUSG00000037072	Selenof	63.2929	66.7257	62.9957	197.051	136.276	80.511	21.8965	23.3429	30.3317	15777.9	1.76414	0.369059	4.78011	1.75198e-06	3.62716e-05
ENSMUSG00000031378	Abcd1	1.35848	1.719	0.992262	0.511442	0.866062	1.24011	1.734	1.24626	1.32176	209.604	-1.55599	0.325538	-4.77974	1.75518e-06	3.6303e-05
ENSMUSG00000074865	Zfp934	1.73406	2.11071	1.79675	2.46572	2.95709	2.28	0.683983	0.598205	0.594246	343.67	1.25351	0.262556	4.77425	1.8038e-06	3.72371e-05
ENSMUSG00000068391	Chrac1	11.9847	11.7069	12.203	17.2239	16.0105	13.1499	3.98981	4.04091	3.55359	870.294	1.25225	0.262534	4.76986	1.84357e-06	3.80216e-05
ENSMUSG00000042286	Stab1	9.64439	7.64148	4.00496	3.47549	2.81625	4.12327	5.32663	5.40307	5.69906	2187.36	-1.42064	0.297936	-4.76828	1.85802e-06	3.8283e-05
ENSMUSG00000002732	Fkbp7	3.58475	4.27003	2.72245	8.52276	6.35014	4.70495	1.27765	0.914696	0.814078	191.605	1.91454	0.401808	4.76482	1.89023e-06	3.88723e-05
ENSMUSG00000001436	Slc19a1	4.4729	4.3748	3.62844	2.06259	3.30475	4.45078	3.76186	3.84737	4.27352	703.074	-1.07668	0.226048	-4.76306	1.90678e-06	3.91227e-05
ENSMUSG00000086429	Gt(ROSA)26Sor	3.40586	3.89551	3.63721	7.03842	5.32695	3.77853	0.973989	0.739727	1.01039	196.588	1.82465	0.383093	4.76295	1.90785e-06	3.91227e-05
ENSMUSG00000046909	Tefm	12.8862	11.7071	13.4092	38.016	28.7854	15.0195	3.92364	3.19449	6.0317	823.301	1.95353	0.410201	4.76236	1.9134e-06	3.91993e-05
ENSMUSG00000029017	Pmpcb	16.8844	19.446	18.3801	42.6382	33.0214	21.6881	5.65087	6.19886	8.15187	3501.74	1.58249	0.332499	4.75939	1.94184e-06	3.9744e-05
ENSMUSG00000071722	Spin4	1.57233	1.6983	1.20275	2.23739	2.37274	1.88359	0.401522	0.37558	0.67596	201.677	1.45376	0.305626	4.75667	1.96814e-06	4.02442e-05
ENSMUSG00000094942	Gm3604	3.72609	4.29446	4.38226	4.59571	7.07247	6.21125	1.42936	1.67359	1.39556	314.019	1.21456	0.255354	4.75638	1.97095e-06	4.02635e-05
ENSMUSG00000029128	Rab28	4.90729	4.97828	4.81941	6.67321	7.07923	5.97793	1.39823	2.07635	1.89072	711.572	1.15325	0.242515	4.75537	1.98083e-06	4.04257e-05
ENSMUSG00000030718	Ppme1	3.00774	3.11558	2.88897	0.446194	1.27761	3.07218	4.40349	4.4491	3.44473	384.882	-2.23423	0.470044	-4.75324	2.00183e-06	4.07783e-05
ENSMUSG00000042608	Stk40	5.50758	7.01281	5.15736	2.99856	4.59244	6.55596	9.17509	8.78122	5.01631	1050.33	-1.5277	0.321422	-4.75294	2.00484e-06	4.07828e-05
ENSMUSG00000049670	Morn4	0.354447	0.330533	0.35175	0.161658	0.22042	0.300469	0.534069	0.355245	0.642215	36.3485	-1.98852	0.418386	-4.75284	2.00584e-06	4.07828e-05
ENSMUSG00000044628	Rnf208	0.468898	0.809084	0.747711	0.466598	0.848272	0.592339	2.38277	2.50642	0.755189	66.0267	-2.37755	0.500309	-4.75216	2.0126e-06	4.08817e-05
ENSMUSG00000059447	Hadhb	18.8536	19.8506	18.9874	39.0369	36.819	27.0593	5.58194	6.54327	10.9831	4779.83	1.44575	0.304253	4.7518	2.0161e-06	4.09143e-05
ENSMUSG00000029478	Ncor2	0.607472	0.524286	0.33988	0.280201	0.357331	0.721553	2.2409	2.43038	0.345731	436.234	-2.74499	0.577843	-4.7504	2.0301e-06	4.11597e-05
ENSMUSG00000039233	Tbce	5.56276	5.91891	5.82677	9.21627	8.63547	6.14666	1.78019	1.56499	2.26337	837.867	1.37236	0.288905	4.7502	2.03214e-06	4.11622e-05
ENSMUSG00000079641	Rpl39	286.601	285.99	293.338	571.391	479.734	281.2	70.3989	71.6978	117.743	13831.6	1.66271	0.350046	4.74997	2.03447e-06	4.11708e-05
ENSMUSG00000040249	Lrp1	4.03109	4.66216	2.15912	2.49635	3.29466	5.43651	7.73553	7.39549	4.67405	3548.59	-1.64216	0.345749	-4.74957	2.03851e-06	4.11751e-05
ENSMUSG00000041959	S100a10	127.428	130.239	115.523	372.877	269.458	142.574	38.5262	40.6911	58.2675	6217.36	1.82935	0.385148	4.74974	2.03679e-06	4.11751e-05
ENSMUSG00000022309	Angpt1	3.92195	3.64255	2.638	3.02285	4.1307	4.87395	0.951534	1.14423	1.31613	517.949	1.05738	0.22268	4.7484	2.0503e-06	4.13745e-05
ENSMUSG00000048546	Tob2	0.650204	1.1123	0.560492	0.726472	1.13205	0.617835	2.76577	2.32053	1.01286	368.958	-2.08801	0.439871	-4.74687	2.06588e-06	4.16111e-05
ENSMUSG00000026155	Smap1	6.10747	5.67852	4.79653	1.96357	3.42907	4.71141	5.0108	5.11472	3.97333	647.275	-1.30349	0.274757	-4.74415	2.09379e-06	4.21339e-05
ENSMUSG00000048495	Tyw5	6.54821	5.87298	6.1218	16.1201	11.6951	6.54632	1.58829	2.04656	2.29612	651.236	1.85134	0.390335	4.74296	2.10615e-06	4.23431e-05
ENSMUSG00000116883	Gm49700	1.1	0.93427	0.919723	1.96834	1.93662	1.85614	0.302826	0.337925	0.130326	56.1268	2.03541	0.429316	4.74106	2.12603e-06	4.27029e-05
ENSMUSG00000030213	Atf7ip	0.905713	1.22684	0.652764	0.664039	0.915651	0.987238	1.47063	1.65859	0.918666	913.25	-1.45705	0.307385	-4.74016	2.13552e-06	4.28536e-05
ENSMUSG00000026604	Ptpn14	1.83575	2.42173	1.47779	1.13436	2.12671	2.17352	2.92827	2.89007	2.08049	1183.88	-1.35102	0.285202	-4.73705	2.16853e-06	4.34756e-05
ENSMUSG00000068617	Efcab1	0.207339	0.213135	0.136501	0.382402	0.617172	0.553761	0.0500484	0.0471615	0.0682073	37.708	2.48069	0.52376	4.73631	2.17643e-06	4.35528e-05
ENSMUSG00000074063	Osgin1	0.214429	0.356148	0.154762	0.116388	0.149878	0.357716	0.488386	0.547049	0.753494	41.6409	-2.33211	0.492384	-4.73635	2.17598e-06	4.35528e-05
ENSMUSG00000034947	Tmem106a	5.37371	6.93213	4.21334	2.66679	3.83148	5.6856	4.78989	5.12776	6.87024	637.537	-1.25262	0.264493	-4.73594	2.1804e-06	4.35919e-05
ENSMUSG00000019987	Arg1	1.1113	2.00541	1.3383	3.46111	2.65588	2.22128	0.4092	0.281382	0.542597	120.864	2.02088	0.426902	4.73383	2.20317e-06	4.40062e-05
ENSMUSG00000027540	Ptpn1	3.39388	3.80241	3.75503	1.02496	2.75246	3.57782	4.62259	4.64552	3.73254	800.555	-1.65977	0.350667	-4.73318	2.21028e-06	4.41073e-05
ENSMUSG00000055148	Klf2	1.25235	1.68864	1.29838	1.25439	1.02111	1.26094	1.97444	1.97998	1.58177	114.692	-1.43494	0.303227	-4.73223	2.22061e-06	4.42726e-05
ENSMUSG00000026421	Csrp1	25.4067	20.9846	19.2422	12.1985	14.9693	25.1104	21.8439	22.9165	20.9622	1604.93	-1.13659	0.24022	-4.73144	2.22929e-06	4.43704e-05
ENSMUSG00000053730	Tmem39b	3.084	3.11753	2.69688	0.589949	0.948771	2.36504	2.242	2.51389	2.9967	210.767	-1.82354	0.385412	-4.73141	2.22964e-06	4.43704e-05
ENSMUSG00000001729	Akt1	17.5549	17.9871	15.5749	5.27392	9.55537	19.7388	21.6341	20.0661	19.0029	2761.2	-1.65558	0.349927	-4.73121	2.23185e-06	4.43735e-05
ENSMUSG00000031565	Fgfr1	1.64889	2.50984	1.10893	1.16259	1.83586	1.79409	4.12463	3.989	1.7445	958.701	-1.85334	0.391834	-4.72991	2.24622e-06	4.4618e-05
ENSMUSG00000039456	Morc3	12.2443	12.6891	11.5863	16.3794	15.8772	13.4952	3.66657	3.90621	5.30613	2040.55	1.09989	0.232565	4.72938	2.25203e-06	4.4651e-05
ENSMUSG00000074166	AW146154	0.937845	1.10713	1.00138	1.79909	1.80691	1.19448	0.323525	0.325823	0.314148	210.107	1.57047	0.332063	4.72945	2.25132e-06	4.4651e-05
ENSMUSG00000090093	Gm14399	1.75042	1.60521	1.5289	2.83554	3.08379	2.84185	0.750471	0.489589	0.708067	156.536	1.34314	0.284051	4.72852	2.26161e-06	4.47999e-05
ENSMUSG00000024050	Wiz	0.284825	0.389852	0.295072	0.130957	0.313754	0.584992	1.43705	1.25492	0.392417	243.542	-2.46798	0.521965	-4.72825	2.26463e-06	4.48185e-05
ENSMUSG00000034773	BC030867	1.22707	1.48672	1.2179	0.741327	1.39179	1.50881	2.21862	2.37782	1.32905	192.785	-1.52603	0.322867	-4.7265	2.28427e-06	4.51656e-05
ENSMUSG00000095362	Gm14325	5.40289	5.24494	5.27273	16.6909	9.08859	8.77577	1.73825	1.87507	2.6183	363.074	1.787	0.378288	4.72393	2.31332e-06	4.56981e-05
ENSMUSG00000031833	Mast3	0.363261	0.59971	0.290447	0.342607	0.439431	0.509816	1.26616	1.19313	0.456765	162.413	-1.99866	0.423344	-4.72114	2.34525e-06	4.62442e-05
ENSMUSG00000059713	Rcan3	2.58538	2.79652	2.15918	0.676581	1.36071	2.15632	2.10199	2.22833	2.24704	416.594	-1.47486	0.312394	-4.72117	2.34488e-06	4.62442e-05
ENSMUSG00000005580	Adcy9	3.07544	3.14575	2.51139	0.971462	1.63305	2.30469	1.98186	2.07083	2.36493	453.722	-1.19007	0.252133	-4.72002	2.35822e-06	4.6375e-05
ENSMUSG00000051510	Mafg	6.63181	7.55441	5.63734	3.11116	3.47344	6.7721	6.3873	5.93821	5.81515	1282.95	-1.25455	0.265794	-4.72001	2.35828e-06	4.6375e-05
ENSMUSG00000059248	2020-09-09	12.8454	12.0139	8.58288	3.18603	7.32956	12.4793	14.5595	14.8339	12.4113	3438.13	-1.70687	0.361624	-4.72001	2.35834e-06	4.6375e-05
ENSMUSG00000054484	Tmem62	3.59649	4.55357	3.89201	5.3502	6.40775	4.79484	1.42779	1.27955	1.50451	431.637	1.21313	0.257235	4.71605	2.4047e-06	4.72434e-05
ENSMUSG00000034022	Cpsf1	17.4296	16.1342	13.6286	3.58867	4.99351	12.8963	12.7377	12.9195	13.1177	2698.2	-1.69056	0.358542	-4.71508	2.41616e-06	4.74254e-05
ENSMUSG00000003233	Dvl3	1.41496	2.16542	1.15878	0.625786	1.43068	1.61552	4.48603	4.20554	1.21016	587.918	-2.28183	0.48398	-4.71472	2.42044e-06	4.74662e-05
ENSMUSG00000096205	Gm22068	1.94677	3.53256	2.58808	25.5133	15.5249	23.5837	1.20197	2.54845	3.68569	50.9223	2.58716	0.548807	4.71415	2.42719e-06	4.75552e-05
ENSMUSG00000045294	Insig1	11.5926	12.0928	6.86138	15.518	12.0656	13.3787	2.66082	2.77009	4.16909	976.249	1.37086	0.290831	4.71359	2.4339e-06	4.76434e-05
ENSMUSG00000004054	Map3k11	10.1585	8.52148	8.22224	2.35362	3.08572	8.12266	8.22284	7.39706	8.98951	1286.06	-1.6937	0.359522	-4.71097	2.46541e-06	4.82164e-05
ENSMUSG00000026816	Gtf3c5	3.91944	3.71224	3.5766	1.58492	2.76591	4.51453	4.16078	4.1932	4.44061	679.788	-1.35036	0.28668	-4.71032	2.47329e-06	4.83267e-05
ENSMUSG00000100826	Snhg14	0.474452	0.410601	0.307439	0.663956	0.727313	0.490907	0.149205	0.120132	0.0772178	346.276	1.64227	0.34881	4.70821	2.49903e-06	4.87413e-05
ENSMUSG00000071302	2610044O15Rik8	3.62172	3.84777	3.55262	9.83009	6.23125	4.3108	1.17488	1.08304	1.38361	534.158	1.78639	0.379546	4.70666	2.51814e-06	4.90253e-05
ENSMUSG00000098112	Bin2	2.99762	4.44648	3.41408	0.920771	1.21187	2.64542	2.39661	2.55033	3.50213	287.998	-1.63272	0.346892	-4.70672	2.51739e-06	4.90253e-05
ENSMUSG00000050705	2310061I04Rik	0.912309	1.34132	0.773636	0.401094	0.703145	1.03368	2.44976	3.02985	0.667719	136.939	-2.37659	0.504975	-4.70636	2.52181e-06	4.90523e-05
ENSMUSG00000048707	Tprn	5.24014	5.67062	4.6288	2.98389	3.72277	5.8723	4.73985	4.66839	5.56625	559.987	-1.04816	0.222792	-4.70463	2.54326e-06	4.94251e-05
ENSMUSG00000059409	Ppp2r5d	19.4572	18.4151	16.3721	3.45597	7.6019	15.4398	15.2971	16.4623	18.5967	2009.38	-1.76659	0.375543	-4.70409	2.55003e-06	4.9512e-05
ENSMUSG00000002608	Ccdc97	0.924674	1.3237	0.816241	1.21149	1.61595	1.04525	3.38423	3.6606	1.38108	305.672	-1.90308	0.405016	-4.69878	2.61721e-06	5.07706e-05
ENSMUSG00000049124	Gm8186	85.3814	70.9788	78.6418	236.222	192.171	152.491	21.7604	24.4254	58.0031	835.403	1.79849	0.382813	4.69808	2.6262e-06	5.08991e-05
ENSMUSG00000036850	Mrpl41	55.4717	54.2662	58.1222	186.53	119.627	66.5976	19.8955	17.7674	24.5049	2127.27	1.89982	0.404414	4.69772	2.63083e-06	5.09431e-05
ENSMUSG00000034685	Fam171a2	3.38425	2.69458	2.24538	0.188477	0.34769	1.70674	2.53594	2.4455	2.48706	257.94	-2.62753	0.5594	-4.69704	2.63958e-06	5.10666e-05
ENSMUSG00000013878	Rnf170	1.90447	2.4876	1.71663	2.38407	2.26791	2.46717	0.57285	0.452322	0.791465	364.742	1.21948	0.259711	4.69553	2.65919e-06	5.13999e-05
ENSMUSG00000021972	Hmbox1	1.795	2.09532	1.29556	1.21089	1.40509	1.72694	2.45107	2.63348	1.43605	719.295	-1.38646	0.295387	-4.69373	2.6827e-06	5.18079e-05
ENSMUSG00000028991	Mtor	7.87636	8.90492	6.55415	3.32494	5.99575	7.3764	7.06381	6.43931	7.1254	2705.34	-1.11235	0.236998	-4.69349	2.68585e-06	5.18222e-05
ENSMUSG00000020464	Pnpt1	29.4672	25.9257	26.7662	42.3694	45.9496	27.6546	8.01726	7.42935	11.461	3107.16	1.38685	0.295571	4.69211	2.704e-06	5.21258e-05
ENSMUSG00000039041	Adrm1	6.48649	6.32115	6.58047	3.12671	3.81366	8.97645	8.29273	8.25201	8.90563	1249.39	-1.50103	0.319979	-4.69104	2.7182e-06	5.23527e-05
ENSMUSG00000060743	H3f3a	73.7147	61.4962	70.0989	122.027	112.149	86.3576	23.2903	25.555	32.747	8450.81	1.2508	0.266662	4.69058	2.72433e-06	5.24239e-05
ENSMUSG00000035958	Tdp2	16.9734	17.7465	17.6475	27.4452	23.0655	20.1994	5.48899	5.72354	7.32726	1841.64	1.20743	0.257499	4.68907	2.74449e-06	5.27648e-05
ENSMUSG00000026074	Map4k4	12.1438	11.0612	8.48203	2.95658	5.54978	10.2462	10.5723	10.5697	9.82286	3514.28	-1.56023	0.33297	-4.68581	2.78856e-06	5.35166e-05
ENSMUSG00000056313	Tcim	3.02142	4.92438	2.86295	8.42949	6.23004	3.52522	0.914632	0.694646	1.00463	221.383	2.08084	0.444191	4.68455	2.8057e-06	5.37975e-05
ENSMUSG00000006906	Stambp	0.459338	0.65919	0.357232	0.255387	0.508762	0.414847	0.529394	0.561216	1.05322	232.592	-1.61192	0.344218	-4.68284	2.82927e-06	5.42013e-05
ENSMUSG00000038167	Plekhg6	1.22849	2.06884	1.32197	2.10688	2.47969	1.53798	3.7196	4.37076	2.83996	351.101	-1.58776	0.339103	-4.68223	2.83777e-06	5.43158e-05
ENSMUSG00000022475	Hdac7	0.654948	1.0045	0.502674	0.460726	0.680548	0.849622	1.68161	1.82522	0.686031	275.862	-1.90136	0.406156	-4.68137	2.84964e-06	5.44946e-05
ENSMUSG00000061046	Haghl	0.865312	0.948856	0.694561	1.22986	1.39148	1.57353	0.186458	0.316266	0.343049	76.85	1.68828	0.360712	4.68041	2.86296e-06	5.46524e-05
ENSMUSG00000071252	2210408I21Rik	1.53363	1.29289	1.14175	2.29061	2.18785	1.64312	0.364553	0.526999	0.491177	267.968	1.4473	0.309215	4.68058	2.86069e-06	5.46524e-05
ENSMUSG00000053617	Sh3pxd2a	2.18465	2.70335	1.53771	1.01715	1.34621	2.45735	3.5899	3.76739	1.78143	1117.17	-1.75937	0.376143	-4.6774	2.9053e-06	5.54115e-05
ENSMUSG00000033543	Gtf2a2	12.6789	11.0208	11.0936	14.8676	18.0351	10.6771	3.03211	2.99492	4.38118	1403.85	1.3393	0.286385	4.67659	2.91685e-06	5.55827e-05
ENSMUSG00000037210	Fam193a	1.71106	2.26595	1.16296	1.29128	2.231	2.50607	4.57732	4.42285	2.14576	807.227	-1.71107	0.365931	-4.67593	2.92621e-06	5.57117e-05
ENSMUSG00000036686	Cc2d1a	1.6421	2.3509	1.74469	0.997323	1.74111	2.86971	3.51343	3.40778	2.47103	363.398	-1.5835	0.338675	-4.67558	2.93119e-06	5.57573e-05
ENSMUSG00000068566	Myadm	1.93581	2.61822	0.968739	0.702408	1.12086	1.88447	4.21308	3.45178	1.52912	401.852	-2.16389	0.462978	-4.67385	2.9561e-06	5.61586e-05
ENSMUSG00000112160	BC024063	1.64686	2.11359	1.78279	3.93244	3.49386	2.4715	0.560422	0.804921	0.443472	184.23	1.72643	0.369389	4.67375	2.9575e-06	5.61586e-05
ENSMUSG00000055805	Fmnl1	0.237372	0.404442	0.158537	0.247708	0.337749	0.255352	0.943055	0.598776	0.453608	89.2954	-2.06045	0.440955	-4.6727	2.9727e-06	5.63975e-05
ENSMUSG00000038628	Polr3k	12.0595	11.546	11.1342	21.7841	15.0626	12.6469	3.03668	3.11051	4.61144	1167.37	1.50199	0.321717	4.66867	3.0315e-06	5.74121e-05
ENSMUSG00000024580	Grpel2	6.88108	6.94047	6.19179	10.9588	8.27685	7.7959	2.12537	1.9169	2.75741	1436.12	1.2694	0.271973	4.66736	3.05099e-06	5.77303e-05
ENSMUSG00000065637	Gm26397	29.7584	30.3232	34.4466	19.6126	44.1589	41.278	66.1983	84.9927	40.5976	254.486	-1.68488	0.361043	-4.66669	3.06091e-06	5.78674e-05
ENSMUSG00000031983	2310022B05Rik	3.78885	5.18358	3.83117	3.12653	5.51055	4.3764	7.64473	8.68877	4.5695	733.228	-1.4823	0.317682	-4.666	3.07121e-06	5.80111e-05
ENSMUSG00000024831	Ighmbp2	1.11169	0.993854	0.841898	0.581275	0.784641	0.901816	0.844958	0.790366	1.32088	216.785	-1.14091	0.244531	-4.6657	3.07569e-06	5.80448e-05
ENSMUSG00000022054	Nefm	0.820382	0.310199	0.552395	0.107652	0.19571	0.215782	0.502867	0.252994	0.592396	92.7044	-2.1807	0.467455	-4.66505	3.08539e-06	5.81261e-05
ENSMUSG00000033439	Trmt13	0.936888	1.0441	1.03447	1.6405	1.40665	1.30176	0.309311	0.357713	0.295624	200.363	1.43097	0.306808	4.66405	3.10043e-06	5.83585e-05
ENSMUSG00000001418	Glmp	17.4602	17.2814	14.7571	7.18975	11.7781	13.7372	11.3195	10.9619	16.1738	3301.08	-1.01839	0.218372	-4.66357	3.10764e-06	5.84432e-05
ENSMUSG00000074405	Zfp865	0.351915	0.415742	0.279013	0.101809	0.272846	0.455995	0.727957	0.795582	0.38865	181.6	-2.06918	0.443864	-4.66173	3.13557e-06	5.89171e-05
ENSMUSG00000049775	Tmsb4x	218.983	253.019	176.899	562.059	350.786	235.091	58.8244	59.2166	91.1162	10838.6	1.77461	0.380733	4.66104	3.14609e-06	5.90632e-05
ENSMUSG00000023892	Zfp51	6.79924	6.50864	6.11768	10.5191	10.4411	7.01219	2.1156	1.54253	2.62227	541.952	1.42203	0.305229	4.6589	3.17906e-06	5.96302e-05
ENSMUSG00000113204	Gm46430	3.32358	2.89921	2.94104	7.47408	5.68691	3.69424	1.02338	1.02733	1.33207	686.699	1.6154	0.346806	4.65794	3.19397e-06	5.98578e-05
ENSMUSG00000009418	Nav1	0.63204	0.705708	0.287641	0.226074	0.417266	0.470837	1.4197	1.37175	0.353406	552.437	-2.33765	0.502017	-4.65651	3.2161e-06	6.02202e-05
ENSMUSG00000024312	Wdr46	16.1213	12.6693	14.7322	4.1295	5.72848	11.1709	10.7978	10.2353	10.4264	1217.67	-1.40463	0.301663	-4.65628	3.2197e-06	6.02352e-05
ENSMUSG00000040410	Fbxl4	6.20178	6.18302	5.85316	10.2975	9.73907	6.78905	1.78413	1.95327	2.67903	771.067	1.35213	0.290455	4.65521	3.23651e-06	6.04972e-05
ENSMUSG00000057181	5730455P16Rik	2.86493	3.12398	2.4413	5.21343	4.07034	3.33257	0.921092	0.927905	1.04029	456.913	1.40249	0.301289	4.65497	3.24027e-06	6.05149e-05
ENSMUSG00000028975	Pex14	2.25225	2.62556	2.01666	0.457613	0.766785	2.33404	2.39255	2.38226	3.27669	536.362	-2.02494	0.43537	-4.65108	3.30202e-06	6.15614e-05
ENSMUSG00000031878	Nae1	18.4547	18.5606	18.5116	45.9184	37.2524	20.817	5.67263	6.30664	8.58661	5848.96	1.64271	0.353336	4.64915	3.33309e-06	6.2087e-05
ENSMUSG00000039910	Cited2	11.8169	11.6055	11.4058	3.67334	7.40733	8.29398	14.6318	13.2681	6.60134	1000.35	-1.66664	0.358612	-4.64748	3.36008e-06	6.25357e-05
ENSMUSG00000041773	Enc1	2.39749	3.50987	1.88612	1.4235	1.8414	2.58995	2.89735	3.57332	2.29684	484.494	-1.38738	0.298651	-4.64551	3.39242e-06	6.30833e-05
ENSMUSG00000032737	Inppl1	3.44471	4.1721	2.81736	2.19942	3.94941	5.11487	4.93272	6.07422	4.51836	1100.18	-1.27682	0.274881	-4.645	3.40072e-06	6.31831e-05
ENSMUSG00000030319	Cand2	4.03513	5.26129	3.93507	1.21289	2.13182	5.77406	6.32442	7.23426	5.81559	1079.42	-1.94479	0.418777	-4.64399	3.41752e-06	6.33859e-05
ENSMUSG00000079109	Pms2	4.3283	3.87764	4.41858	6.95691	6.06435	4.70348	1.35087	1.28725	1.67552	1111.7	1.31479	0.283213	4.64241	3.44362e-06	6.3815e-05
ENSMUSG00000041144	Dnah7b	0.514502	0.371312	0.388147	1.31856	0.874149	0.738785	0.168922	0.135941	0.247016	376.566	1.70846	0.368038	4.64208	3.44921e-06	6.38637e-05
ENSMUSG00000021572	Cep72	2.34719	3.22182	2.64694	4.63858	3.50251	4.59212	0.946088	0.792144	1.37969	773.537	1.29299	0.278594	4.64114	3.46489e-06	6.40989e-05
ENSMUSG00000028229	Rmdn1	2.72844	3.1211	2.94063	6.51789	4.69576	3.72876	0.841015	0.798419	1.18037	204.658	1.70451	0.367313	4.64049	3.47581e-06	6.42025e-05
ENSMUSG00000067916	Zfp991	2.93062	2.81044	2.84831	4.68259	3.62069	3.36471	0.718012	1.00295	0.897942	261.787	1.45289	0.313261	4.63797	3.51846e-06	6.49228e-05
ENSMUSG00000030750	Nsmce1	29.6811	31.0878	32.8394	52.2994	39.593	40.2741	10.1046	10.6924	13.3413	1368.62	1.22832	0.264895	4.63701	3.53489e-06	6.51703e-05
ENSMUSG00000034037	Fgd5	4.47361	3.62879	2.52293	1.63777	1.92586	1.56651	2.87838	2.64039	1.98538	644.378	-1.32272	0.285288	-4.63644	3.54459e-06	6.52931e-05
ENSMUSG00000029587	Zfp12	5.83292	5.48483	5.92809	8.70294	7.9015	7.54464	2.24774	2.02834	2.56139	1116.13	1.07573	0.2321	4.63476	3.57352e-06	6.57137e-05
ENSMUSG00000025231	Sufu	1.18691	1.97295	0.924386	1.16901	2.12116	1.28696	4.2098	4.2251	1.75523	726.708	-1.95076	0.420949	-4.63418	3.58353e-06	6.58417e-05
ENSMUSG00000007880	Arid1a	1.38536	2.1016	1.06241	1.33788	2.15083	1.92794	7.03829	7.42039	1.43968	1555.07	-2.37355	0.512373	-4.63247	3.61337e-06	6.62769e-05
ENSMUSG00000020044	Timp3	0.722458	1.53091	0.687951	0.857708	1.4358	0.776208	2.10279	2.03995	1.80604	473.306	-1.71891	0.371362	-4.62866	3.68043e-06	6.74313e-05
ENSMUSG00000047875	Gpr157	2.9733	3.07567	2.20668	0.839802	1.42412	2.02001	1.80026	1.68458	2.46716	393.603	-1.27262	0.274962	-4.62836	3.68569e-06	6.74313e-05
ENSMUSG00000078713	Tomm5	156.415	127.564	130.854	452.449	284.936	187.387	47.3506	54.1692	70.2178	5225.86	1.74454	0.376919	4.62843	3.68454e-06	6.74313e-05
ENSMUSG00000069206	Zfp874a	2.21029	2.07686	2.10867	3.01991	3.54341	2.34101	0.655079	0.434519	0.897747	454.143	1.42369	0.307935	4.62334	3.77614e-06	6.8969e-05
ENSMUSG00000042616	Oscp1	0.502259	0.567947	0.603869	1.23735	0.960226	0.965699	0.206353	0.178983	0.172569	110.748	1.70909	0.369802	4.62164	3.80715e-06	6.94176e-05
ENSMUSG00000064856	Gm23444	6.07225	10.2214	7.05557	47.4344	19.9955	25.4756	2.32214	4.37639	4.74701	96.106	2.41896	0.523391	4.62171	3.80596e-06	6.94176e-05
ENSMUSG00000116673	A630089N07Rik	2.09374	2.24587	1.96946	4.53096	3.87646	3.08171	0.962201	0.811115	0.710954	341.147	1.44114	0.312111	4.6174	3.88582e-06	7.07923e-05
ENSMUSG00000027499	Pkia	2.57232	3.29731	2.17299	3.15969	4.25121	3.40889	0.715176	0.786245	1.21833	312.377	1.2726	0.275649	4.61674	3.89808e-06	7.09556e-05
ENSMUSG00000063694	Cycs	64.3246	62.5311	63.2397	180.641	128.422	70.5439	17.1122	19.1845	30.7199	8573	1.82372	0.395066	4.61624	3.90764e-06	7.10696e-05
ENSMUSG00000015671	Psma2	72.8207	72.3459	76.2453	206.69	150.897	84.0487	21.0044	22.587	36.2321	10801.6	1.78595	0.386994	4.61492	3.93249e-06	7.14612e-05
ENSMUSG00000003810	Mast2	3.85233	3.78901	2.63162	1.83191	2.49471	4.0854	4.92487	4.75622	3.04401	1105.85	-1.42363	0.308518	-4.61439	3.94244e-06	7.15816e-05
ENSMUSG00000014599	Csf1	0.552745	0.569552	0.399851	0.432169	0.477658	0.740259	0.970501	0.949696	0.591367	141.618	-1.43723	0.311517	-4.61364	3.95673e-06	7.17806e-05
ENSMUSG00000038025	Phf2	0.722256	1.03572	0.656677	0.572768	0.87966	1.07491	2.76723	2.71961	0.715134	310.179	-2.13194	0.462232	-4.61227	3.98297e-06	7.21959e-05
ENSMUSG00000020593	Lpin1	0.114829	0.115086	0.0673214	0.0522358	0.0498563	0.0837631	0.126552	0.115745	0.162324	41.4303	-1.92027	0.416419	-4.6114	3.99974e-06	7.23782e-05
ENSMUSG00000069089	Cdk7	28.3063	25.1169	26.6252	50.8064	44.4017	26.6969	7.30039	7.75331	11.0637	3330.16	1.51943	0.329493	4.61141	3.99944e-06	7.23782e-05
ENSMUSG00000020372	Rack1	347.949	306.741	344.9	790.059	578.439	414.535	115.308	117.774	154.902	64540.1	1.49698	0.324691	4.61046	4.0178e-06	7.25513e-05
ENSMUSG00000024002	Brd4	1.58893	2.26588	1.14113	0.920339	1.27018	1.6558	5.68626	5.75393	0.915541	1008.99	-2.51975	0.546538	-4.61038	4.01941e-06	7.25513e-05
ENSMUSG00000040824	Snrpd2	41.9142	36.4888	41.7271	69.9262	63.4757	49.3882	12.6402	14.0486	19.2788	3620.02	1.2727	0.276041	4.61056	4.01588e-06	7.25513e-05
ENSMUSG00000032012	Nectin1	0.699636	0.751078	0.401695	0.544424	0.554654	0.49291	2.0966	2.05165	0.445525	233.167	-2.32389	0.5042	-4.60906	4.04497e-06	7.29515e-05
ENSMUSG00000031167	Rbm3	45.7016	43.0306	44.5812	91.345	75.256	48.9713	12.4199	11.3205	20.7574	7276.92	1.57875	0.3426	4.60814	4.06293e-06	7.32142e-05
ENSMUSG00000062931	Zfp938	4.92047	5.113	5.12605	11.895	9.40558	6.80111	1.23897	1.03112	2.74579	401.952	1.8101	0.393081	4.6049	4.12662e-06	7.42998e-05
ENSMUSG00000074364	Ehd2	1.5236	1.93172	1.11729	0.824139	1.24806	2.24231	2.77741	2.91884	1.7712	396.243	-1.63083	0.354257	-4.60351	4.15426e-06	7.46727e-05
ENSMUSG00000002968	Med25	2.59724	3.4131	2.31584	0.834019	1.28242	3.15634	3.82413	3.91704	2.61462	851.648	-1.82925	0.397551	-4.60131	4.19844e-06	7.5404e-05
ENSMUSG00000035769	Xylb	0.904521	1.59458	0.695176	0.901137	1.6708	0.972354	2.32242	2.46838	1.88922	267.672	-1.68852	0.367016	-4.60067	4.21133e-06	7.55725e-05
ENSMUSG00000003119	Cdk12	3.2873	4.07701	2.92733	1.91915	2.93229	3.26184	4.44285	4.65869	2.61088	1617.96	-1.3396	0.291226	-4.59986	4.22776e-06	7.57391e-05
ENSMUSG00000006456	Rbm14	7.8372	7.25418	6.10343	1.88377	3.29807	7.26467	7.27871	6.97467	7.47193	981.253	-1.64439	0.3575	-4.59969	4.23116e-06	7.57391e-05
ENSMUSG00000062101	Zfp119b	1.78084	1.69642	1.92039	4.3265	3.62439	2.45767	0.591553	0.289436	0.790682	147.713	1.89484	0.411942	4.59978	4.22931e-06	7.57391e-05
ENSMUSG00000014601	Strip1	3.00873	4.43889	2.90527	2.52391	3.99472	4.09554	4.91183	4.38793	4.06442	854.473	-1.13099	0.245939	-4.59867	4.25203e-06	7.59865e-05
ENSMUSG00000000823	Zfp512b	2.5508	4.22679	2.44477	1.73662	2.62059	3.43211	4.73271	4.81773	2.88469	934.124	-1.49348	0.324936	-4.59622	4.30231e-06	7.68213e-05
ENSMUSG00000058558	Rpl5	300.278	266.857	305.305	731.033	549.584	383.345	103.019	115.495	144.02	45283.9	1.49492	0.325352	4.59479	4.33188e-06	7.72853e-05
ENSMUSG00000017764	Zswim1	1.06135	0.99309	0.698251	0.211385	0.601876	1.04681	1.2936	1.39015	1.23166	111.575	-1.92265	0.418496	-4.59419	4.34436e-06	7.74439e-05
ENSMUSG00000047710	Champ1	5.57707	6.49626	4.66207	2.13986	4.62161	4.47796	4.62314	4.99155	5.06204	761.981	-1.18349	0.257619	-4.59396	4.34907e-06	7.74637e-05
ENSMUSG00000039461	Tcta	8.22796	10.2073	7.82268	14.1105	12.262	13.1689	2.93594	2.84239	4.71372	553.31	1.18955	0.258954	4.59368	4.35505e-06	7.75062e-05
ENSMUSG00000002679	Med6	32.6462	32.0847	32.772	58.3106	50.4571	35.6677	10.098	10.8313	13.6458	1583.55	1.34854	0.293639	4.59251	4.37939e-06	7.78751e-05
ENSMUSG00000005982	Naa60	1.99366	1.78116	1.39227	0.367385	0.8641	1.03833	1.91103	1.55411	0.882999	200.453	-1.79435	0.390745	-4.59212	4.38771e-06	7.79588e-05
ENSMUSG00000078817	Nlrp12	1.53199	1.62299	1.19683	3.06156	2.0216	2.29301	0.561718	0.609331	0.440622	396.928	1.4446	0.314666	4.59088	4.41375e-06	7.83567e-05
ENSMUSG00000029918	Mrps33	12.3943	12.6731	12.4189	51.7145	31.65	17.8129	3.53274	3.38468	7.97718	1014.31	2.11132	0.460504	4.58481	4.54398e-06	8.05361e-05
ENSMUSG00000030157	Clec2d	2.79859	3.76199	3.28044	10.776	6.25813	3.8057	0.751605	0.689111	1.32883	159.165	2.26005	0.492934	4.5849	4.54209e-06	8.05361e-05
ENSMUSG00000071267	Zfp942	7.76089	8.04028	8.01232	15.4391	13.4035	8.8491	2.6941	2.66233	3.33317	1462.76	1.40167	0.305764	4.58415	4.5583e-06	8.07235e-05
ENSMUSG00000030096	Slc6a6	8.83094	12.5766	6.86957	3.34474	6.04356	7.51906	7.92213	7.93192	7.469	2554.32	-1.27488	0.2783	-4.58094	4.62896e-06	8.18404e-05
ENSMUSG00000000120	Ngfr	0.0415978	0.126665	0.0246341	0.0401394	0.0273649	0.0362058	0.221664	0.485137	0.116938	21.3036	-3.75992	0.821165	-4.57876	4.67738e-06	8.25999e-05
ENSMUSG00000002835	Chaf1a	5.94908	5.40849	5.09224	2.25352	2.56943	5.33124	4.2663	4.28378	5.45014	1587.77	-1.26776	0.276885	-4.57866	4.67959e-06	8.25999e-05
ENSMUSG00000097814	Panct2	2.92259	3.40947	2.8923	3.88606	4.27438	3.63394	0.974854	1.11587	1.2715	396.435	1.07882	0.235677	4.57753	4.705e-06	8.29805e-05
ENSMUSG00000057963	Itpk1	2.17649	1.03266	0.853365	0.302055	0.560969	0.626331	1.00937	1.0071	1.06204	127.276	-1.84591	0.403274	-4.57732	4.70975e-06	8.29964e-05
ENSMUSG00000022517	Mgrn1	14.9066	18.1703	15.5423	4.66324	8.06839	17.0131	15.3646	16.2881	18.2393	2951.4	-1.57833	0.344829	-4.57714	4.71385e-06	8.30008e-05
ENSMUSG00000053012	Krcc1	34.7278	35.4617	33.3199	48.3362	43.539	32.3707	9.31263	8.35673	13.1128	1940.84	1.29502	0.28305	4.57521	4.75736e-06	8.36303e-05
ENSMUSG00000092416	Zfp141	3.33951	2.82526	3.54213	4.16978	4.37792	3.34894	0.91111	0.944413	1.09682	469.114	1.27414	0.278478	4.57536	4.75398e-06	8.36303e-05
ENSMUSG00000030987	Stim1	4.17419	4.01438	3.52886	1.7305	2.35726	3.68926	3.1742	3.59673	2.84615	1328.54	-1.11727	0.244427	-4.57099	4.8543e-06	8.52648e-05
ENSMUSG00000014303	Glis2	1.60621	2.49899	1.61363	1.75549	2.32353	2.57728	4.03443	4.46809	2.21158	483.878	-1.49085	0.326166	-4.57082	4.85828e-06	8.52652e-05
ENSMUSG00000033955	Tnks1bp1	4.42055	4.80863	3.60531	0.877284	1.1815	3.91611	3.75072	3.74037	5.37814	925.083	-1.94659	0.4259	-4.57054	4.86472e-06	8.53088e-05
ENSMUSG00000078779	Zfp59	3.03511	2.84242	2.72611	4.66836	4.35556	3.19445	0.759933	0.760012	1.26038	318.042	1.43512	0.314044	4.5698	4.88191e-06	8.55406e-05
ENSMUSG00000006019	Dhx34	1.69982	1.95468	1.77776	0.481533	0.923299	2.44318	2.56806	2.5917	2.9153	376.106	-1.92198	0.421081	-4.56438	5.0097e-06	8.76373e-05
ENSMUSG00000030340	Scnn1a	0.0930367	0.161335	0.069337	0.00836885	0.0627599	0.161039	0.471103	0.429881	0.170667	35.5955	-3.14548	0.689163	-4.5642	5.01391e-06	8.76397e-05
ENSMUSG00000000934	Top1mt	5.74073	6.16868	6.84036	2.50507	3.01177	5.78126	5.31887	4.90979	5.868	419.158	-1.32263	0.289834	-4.5634	5.0332e-06	8.78366e-05
ENSMUSG00000032042	Srpr	16.2854	19.8215	13.4437	5.81817	12.7896	18.334	18.539	17.0831	20.3042	2170.66	-1.42142	0.311482	-4.56339	5.03332e-06	8.78366e-05
ENSMUSG00000032342	Mto1	8.51294	8.17358	8.96404	14.1695	13.6547	10.0963	2.58006	2.86966	4.02672	1178.11	1.28436	0.281643	4.56022	5.10996e-06	8.91019e-05
ENSMUSG00000026773	Pfkfb3	5.00076	3.07223	2.03353	0.868961	1.55898	1.97464	2.67229	2.73619	2.09186	733.903	-1.58706	0.348375	-4.5556	5.22365e-06	9.10105e-05
ENSMUSG00000007817	Zmiz1	1.36735	1.54376	0.840552	0.593685	1.20105	1.36492	4.03755	4.2135	0.828591	1019.93	-2.37001	0.520306	-4.55503	5.2377e-06	9.11816e-05
ENSMUSG00000062198	2700097O09Rik	3.0963	2.88458	3.06647	8.02346	6.40903	3.25518	1.12381	0.978064	1.04334	593.613	1.77727	0.390363	4.55286	5.29218e-06	9.20557e-05
ENSMUSG00000036473	Tbc1d24	1.07593	1.08233	0.870517	0.557678	0.785187	0.933151	0.881148	0.976851	0.777023	299.769	-1.0097	0.22189	-4.55045	5.35307e-06	9.29648e-05
ENSMUSG00000044393	Dsg2	21.6048	21.7937	15.5522	9.27238	17.8522	12.4141	15.8667	15.3292	18.2891	5389.8	-1.09862	0.241491	-4.54931	5.3822e-06	9.33955e-05
ENSMUSG00000039985	Sinhcaf	19.1394	17.3472	17.9604	31.2207	32.9182	25.8294	6.19882	5.98436	10.7851	2739.94	1.24642	0.273998	4.54901	5.38995e-06	9.34546e-05
ENSMUSG00000067377	Tspan6	26.3412	23.011	20.2642	51.1651	34.1378	29.8185	7.2486	8.72411	10.2698	1723.3	1.42975	0.314374	4.54792	5.41792e-06	9.38642e-05
ENSMUSG00000071451	Psmg4	23.4683	21.4062	22.0253	32.0255	29.8615	22.8549	6.3932	6.02444	8.16828	375.238	1.31404	0.289006	4.54676	5.44784e-06	9.4231e-05
ENSMUSG00000078495	Zfp984	9.43796	8.14056	9.12805	12.7657	13.4552	10.0115	3.06314	2.90639	3.66713	835.734	1.17245	0.25786	4.54684	5.44571e-06	9.4231e-05
ENSMUSG00000015536	Mocs2	4.08762	4.90334	4.12772	10.4496	7.06934	5.44774	1.33081	1.44254	2.06959	1468.15	1.55224	0.341516	4.54514	5.48988e-06	9.48061e-05
ENSMUSG00000039982	Dtx4	6.86233	4.93542	5.05988	2.0711	4.75919	3.73229	4.33306	4.91842	5.55181	980.027	-1.27156	0.279755	-4.54526	5.48674e-06	9.48061e-05
ENSMUSG00000070610	Gm13127	0.464404	0.531363	0.389609	0.0497913	0.13578	0.688649	0.975685	0.827466	1.81321	41.1239	-2.93379	0.645509	-4.54492	5.49566e-06	9.48298e-05
ENSMUSG00000021432	Slc35b3	9.78482	9.93594	8.79929	20.7731	15.8535	11.0319	3.03012	3.31588	4.32646	1996.96	1.45695	0.320726	4.54266	5.55494e-06	9.56995e-05
ENSMUSG00000070643	Sox13	0.249326	0.41963	0.20671	0.240585	0.251495	0.578688	1.39431	0.799641	0.490627	101.956	-2.20697	0.485821	-4.54276	5.55212e-06	9.56995e-05
ENSMUSG00000026657	Frmd4a	1.12445	1.12847	0.735653	0.596767	0.966382	0.910876	1.24315	1.34459	0.832793	950.963	-1.2677	0.279219	-4.54016	5.62116e-06	9.66858e-05
ENSMUSG00000026933	Camsap1	7.49604	7.31686	5.4311	2.21498	3.87656	5.8347	4.94105	4.86971	6.21211	1763.68	-1.23526	0.272149	-4.53892	5.65421e-06	9.71767e-05
ENSMUSG00000020018	Snrpf	9.28548	8.09285	9.13222	0.200813	0.438093	0.531327	3.40559	0.970838	0.351018	110.769	-2.96995	0.654464	-4.53799	5.67941e-06	9.7532e-05
ENSMUSG00000019820	Utrn	5.96272	7.48341	4.02786	3.36745	4.39721	6.62915	6.21629	6.3884	5.90627	3864.39	-1.16587	0.256957	-4.53723	5.69972e-06	9.78028e-05
ENSMUSG00000038990	Cables2	3.55906	3.44067	2.9292	1.46685	2.30774	2.99451	2.63182	2.72751	2.54211	494.442	-1.0294	0.226888	-4.53702	5.70541e-06	9.78226e-05
ENSMUSG00000006651	Aplp1	1.53337	2.06493	1.7269	0.469931	0.711076	2.35718	2.80135	3.22083	2.27062	247.824	-2.09863	0.462597	-4.53662	5.71627e-06	9.79308e-05
ENSMUSG00000063245	Zfp993	1.4309	1.32581	1.33159	2.57655	2.84748	2.25067	0.425169	0.491701	0.395067	64.5668	1.79062	0.394729	4.53632	5.72443e-06	9.79928e-05
ENSMUSG00000006010	Odr4	15.4216	16.5866	15.8623	28.3894	25.6334	16.2093	4.41726	4.40882	6.9291	2161.35	1.45071	0.319851	4.53559	5.74418e-06	9.82529e-05
ENSMUSG00000078784	Rbis	35.4778	34.9227	44.2665	40.7544	56.9939	36.8436	11.2028	9.35788	12.8155	1936.23	1.25909	0.277696	4.53406	5.78609e-06	9.88128e-05
ENSMUSG00000072944	Nup62cl	46.0884	47.3718	42.2213	87.6885	87.5036	55.1037	14.7027	15.9021	24.216	3722.22	1.35865	0.299857	4.53098	5.87103e-06	0.000100184
ENSMUSG00000026097	Ormdl1	10.8213	12.2622	11.3769	29.7281	21.373	14.2571	3.53576	3.6374	5.92349	2108.64	1.63092	0.359984	4.53052	5.88378e-06	0.000100243
ENSMUSG00000059005	Hnrnpa3	23.0973	26.7235	18.8605	9.77291	17.6025	31.7077	29.0379	31.4272	29.3862	5388.09	-1.43542	0.316827	-4.53061	5.8813e-06	0.000100243
ENSMUSG00000069917	Hba-a2	0.586122	1.29691	2.06814	0	0	0.87292	17.1781	8.30252	21.1453	200.775	-6.69042	1.477	-4.52973	5.90581e-06	0.000100539
ENSMUSG00000050890	Pdik1l	4.32886	5.10318	4.2828	6.16608	6.38673	5.31129	1.35289	0.935162	2.06339	815.367	1.30539	0.288205	4.52939	5.91546e-06	0.000100623
ENSMUSG00000006850	Tmco6	2.5904	2.94981	2.43586	4.05131	3.86255	4.32826	0.974482	0.652457	1.4978	308.096	1.22147	0.269768	4.52785	5.95859e-06	0.000101109
ENSMUSG00000027454	Gins1	21.1847	20.3377	22.6781	47.1256	32.2211	23.6472	5.93257	5.92733	9.03756	1126.35	1.60912	0.355383	4.52783	5.95921e-06	0.000101109
ENSMUSG00000027954	Efna1	2.89113	2.63671	1.52499	1.87072	1.61031	1.72717	2.59869	2.22676	3.35807	171.307	-1.39897	0.308965	-4.52792	5.95681e-06	0.000101109
ENSMUSG00000096916	Zfp850	3.79969	3.61332	4.06332	4.88711	5.16023	4.0286	1.03152	1.25458	1.48751	711.856	1.17555	0.259644	4.52754	5.96745e-06	0.000101109
ENSMUSG00000114797	Gm49336	8.25301	7.73881	7.06104	10.9453	12.5826	7.59801	2.54562	2.49987	3.0425	3131.94	1.21113	0.2675	4.52759	5.966e-06	0.000101109
ENSMUSG00000068134	Zfp120	3.48716	3.54189	3.03348	4.88357	4.81626	3.3073	1.03044	1.12223	0.943882	449.538	1.32832	0.29349	4.52593	6.01308e-06	0.000101722
ENSMUSG00000030374	Strn4	6.81867	6.35651	5.76425	2.23784	3.41566	6.58997	5.98827	5.37006	6.35493	1735.93	-1.35651	0.299786	-4.52492	6.04177e-06	0.000102127
ENSMUSG00000020048	Hsp90b1	189.305	205.805	164.591	68.7742	115.618	164.002	138.639	136.542	145.891	23313	-1.08367	0.239541	-4.52393	6.07015e-06	0.000102526
ENSMUSG00000008855	Hdac5	0.840068	1.31064	0.997059	0.397789	0.512848	1.39733	1.40602	1.49946	1.44573	402.355	-1.75476	0.387902	-4.52372	6.07614e-06	0.000102547
ENSMUSG00000026842	Abl1	1.98798	2.80257	1.83837	1.47016	2.23835	2.97316	4.34757	4.24397	2.21535	1324.96	-1.5181	0.335623	-4.52324	6.09002e-06	0.000102678
ENSMUSG00000117284	Gm7072	10.3419	11.1892	11.0357	14.3238	14.8005	11.0256	3.2627	3.78966	3.94385	1148.86	1.1352	0.250978	4.52312	6.09339e-06	0.000102678
ENSMUSG00000033763	Mtss2	0.303028	0.294375	0.111885	0.332062	0.470521	0.344547	1.24803	1.00335	0.493183	126.318	-2.06206	0.455977	-4.52229	6.11742e-06	0.000103002
ENSMUSG00000034940	Synrg	3.99334	5.49378	3.66487	1.51861	3.22456	4.09986	4.22134	4.36157	4.05549	1354.84	-1.33512	0.295261	-4.52183	6.13063e-06	0.000103144
ENSMUSG00000019857	Asf1a	9.3724	9.20577	9.45318	8.17451	11.1265	8.07076	2.22834	2.24023	3.21223	894.125	1.09185	0.241485	4.52141	6.14278e-06	0.000103268
ENSMUSG00000069744	Psmb3	76.4974	67.6782	75.5881	151.37	135.525	92.3805	26.2367	26.3033	37.8878	6305.29	1.35537	0.299784	4.52116	6.15017e-06	0.000103311
ENSMUSG00000044477	Zfand3	11.9247	11.0261	9.234	4.63745	7.96028	10.1982	8.38741	8.37414	10.1155	1572.87	-1.03754	0.229671	-4.51749	6.25761e-06	0.000105034
ENSMUSG00000001143	Lman2l	1.28384	1.43862	1.142	0.798833	1.08921	1.91581	1.63064	1.70381	1.67014	424.701	-1.21087	0.268189	-4.51498	6.33225e-06	0.000106122
ENSMUSG00000038208	Pgap3	0.276838	0.368953	0.160082	0.234225	0.413722	0.166456	0.720703	0.514711	0.806434	59.3344	-2.0639	0.457159	-4.51462	6.34302e-06	0.00010622
ENSMUSG00000022812	Gsk3b	3.41262	4.18483	2.19325	1.3507	2.48434	2.69895	3.90999	4.16628	2.36715	1201.12	-1.495	0.331224	-4.51356	6.37481e-06	0.000106586
ENSMUSG00000058328	Xlr5a	6.66068	4.47835	7.9166	28.5384	23.9331	12.3885	2.62047	3.00476	4.91958	693.272	1.94024	0.429865	4.51361	6.37347e-06	0.000106586
ENSMUSG00000074179	Gm10639	3.01519	5.46073	3.24064	17.7086	9.8997	4.99525	1.14714	0.486436	1.87602	201.597	2.54847	0.564659	4.5133	6.38274e-06	0.000106636
ENSMUSG00000000355	Mcts1	14.1471	14.3922	12.8941	23.3102	23.2748	14.004	3.79567	4.05708	5.96373	715.484	1.42622	0.316113	4.51174	6.4298e-06	0.000107339
ENSMUSG00000038002	Cramp1l	1.16716	1.67347	0.824427	1.10628	1.21212	1.35689	2.79657	2.86518	1.2022	543.229	-1.69939	0.376717	-4.51107	6.45024e-06	0.000107597
ENSMUSG00000025083	Afap1l2	0.936887	0.970519	0.607686	0.347324	0.527579	0.747492	0.646948	0.810115	0.9231	164.842	-1.33003	0.295016	-4.50835	6.53343e-06	0.000108901
ENSMUSG00000079418	Atg4a	6.53531	6.2183	6.58759	17.0236	11.7742	6.51724	1.69455	1.80623	2.68797	639.339	1.83632	0.407398	4.50745	6.56127e-06	0.000109203
ENSMUSG00000036698	Ago2	5.66498	8.65789	4.25927	3.62781	5.61859	5.71466	12.1806	12.6298	4.76032	4256.52	-1.79718	0.398737	-4.50717	6.56974e-06	0.000109252
ENSMUSG00000008683	Rps15a	109.394	101.928	106.096	341.775	199.89	105.802	29.9851	30.9793	45.3581	26670.6	1.93833	0.430505	4.50245	6.71747e-06	0.000111606
ENSMUSG00000061947	Serpina10	3.83157	8.32639	6.18224	23.8343	12.6029	11.1045	1.77513	1.67274	3.68639	1008.05	2.06978	0.459715	4.50232	6.72162e-06	0.000111606
ENSMUSG00000062175	Tgif2	0.406383	0.333435	0.290754	0.13536	0.276845	0.412411	0.527275	0.68167	0.394346	62.9415	-1.78823	0.397251	-4.50151	6.74733e-06	0.000111946
ENSMUSG00000031103	Elf4	0.486454	0.429854	0.155335	0.286855	0.268419	0.344992	0.649277	0.713798	0.524357	114.473	-1.8515	0.41135	-4.50104	6.76221e-06	0.000112021
ENSMUSG00000036309	Skp1a	233.411	212.718	220.002	594.884	394.631	226.921	62.8438	70.5555	93.4519	18491.2	1.74031	0.386639	4.50113	6.75938e-06	0.000112021
ENSMUSG00000030446	Zfp273	1.58134	1.55631	1.60326	3.26777	2.7987	1.42314	0.239984	0.412555	0.55688	198.728	2.00093	0.444627	4.50024	6.78773e-06	0.000112335
ENSMUSG00000058486	Wdr91	1.53509	1.67185	1.61265	0.669004	0.917252	1.84162	1.72144	2.13375	1.5159	289.335	-1.47647	0.328095	-4.50012	6.79157e-06	0.000112335
ENSMUSG00000026544	Dusp23	0.351202	0.478421	0.301025	0.147149	0.417994	0.265458	0.908727	0.96335	0.500138	30.5712	-2.3083	0.513099	-4.49873	6.83596e-06	0.000112982
ENSMUSG00000033075	Senp1	1.94325	2.37022	1.6793	1.51741	2.08685	1.40111	2.71454	2.78971	1.79033	1004.22	-1.31557	0.292463	-4.49824	6.8517e-06	0.000113155
ENSMUSG00000019179	Mdh2	79.9045	78.4704	72.7437	33.8034	42.8676	69.4814	50.5192	51.6565	72.5163	8541.98	-1.04746	0.232883	-4.49781	6.86555e-06	0.000113297
ENSMUSG00000090553	Snrpe	105.757	98.4327	104.549	270.592	171.468	103.547	30.0822	29.3963	41.413	5193.31	1.75252	0.389715	4.49693	6.89417e-06	0.000113683
ENSMUSG00000096910	Zfp955b	3.91529	3.5869	3.69959	4.54058	4.73697	4.69917	1.22606	0.812351	1.68832	655.33	1.15411	0.256691	4.4961	6.92114e-06	0.00011404
ENSMUSG00000056899	Immp2l	3.28987	3.39193	3.04085	9.15466	6.76877	4.31321	1.076	1.25475	1.48474	245.175	1.72052	0.382762	4.49502	6.95625e-06	0.000114531
ENSMUSG00000054728	Phactr1	1.54436	0.833169	0.741929	0.381385	0.443976	0.57984	0.658891	0.91321	0.681328	286.668	-1.46092	0.325068	-4.49418	6.98384e-06	0.000114898
ENSMUSG00000001419	Mef2d	0.926463	1.39098	0.804921	0.918668	1.53227	0.910289	4.01411	3.59636	1.00995	463.232	-2.16011	0.480704	-4.49364	7.00153e-06	0.000115101
ENSMUSG00000049106	Dcaf5	2.75674	3.03983	2.28937	1.54801	2.28131	3.24756	2.70788	2.53215	3.03481	618.697	-1.02789	0.228779	-4.49296	7.024e-06	0.000115382
ENSMUSG00000032870	Smap2	13.1923	15.1465	11.2055	11.7091	12.3843	9.67325	13.4977	13.3253	13.7086	1618.59	-1.01033	0.22489	-4.49253	7.0382e-06	0.000115527
ENSMUSG00000026785	Pkn3	0.72431	0.829986	0.526192	0.414473	0.360133	0.742825	0.97867	0.736684	0.733962	118.391	-1.53444	0.34159	-4.49205	7.05403e-06	0.000115699
ENSMUSG00000026999	Nup35	17.5921	17.518	18.0824	49.836	46.1412	29.5418	6.12718	6.89126	13.1091	2736.75	1.56796	0.34907	4.49181	7.06219e-06	0.000115745
ENSMUSG00000067931	Zfp948	31.8317	35.3416	32.4616	42.6644	50.7411	34.4375	10.8243	11.2681	14.0173	2764	1.08619	0.241861	4.49098	7.08949e-06	0.000116104
ENSMUSG00000063849	Ppcdc	1.92451	2.37962	1.85599	3.74821	2.50658	3.05302	0.687878	0.666207	0.902739	405.567	1.31719	0.29332	4.49063	7.10134e-06	0.00011621
ENSMUSG00000015357	Clpx	22.4283	23.3497	22.2609	29.978	25.039	25.4363	7.17916	7.14718	9.39953	2382.31	1.02854	0.229076	4.48994	7.12437e-06	0.000116498
ENSMUSG00000024855	Pacs1	0.703789	0.838781	0.651421	0.390152	0.80969	0.959148	2.04417	2.14971	0.635175	274.957	-2.00872	0.447437	-4.48939	7.14265e-06	0.000116708
ENSMUSG00000026211	Obsl1	17.1408	18.8239	15.9361	7.3963	9.59757	20.3742	17.5775	17.0668	18.3351	5409.25	-1.32449	0.295053	-4.48899	7.15608e-06	0.000116839
ENSMUSG00000022553	Maf1	18.9799	17.1884	18.873	37.4904	26.0575	27.0704	6.49724	7.88413	8.64578	1621.84	1.25759	0.280171	4.48866	7.16714e-06	0.000116931
ENSMUSG00000056917	Sipa1	4.95278	4.85257	4.00769	0.672977	1.19502	4.27272	5.40317	5.32008	4.33153	717.878	-2.17193	0.483893	-4.48844	7.17451e-06	0.000116963
ENSMUSG00000035112	Wnk4	0.780693	1.45216	0.969532	0.475184	0.767264	1.08282	2.74443	2.54415	0.680034	236.663	-2.21189	0.492952	-4.48702	7.22247e-06	0.000117656
ENSMUSG00000058979	Hdhd5	2.93736	3.03788	3.26981	6.64607	5.03139	4.55659	1.18112	1.12095	1.56368	511.424	1.35184	0.301367	4.4857	7.26741e-06	0.000118298
ENSMUSG00000098188	Sowahc	4.09813	4.44793	3.60333	5.28499	5.71226	4.88074	1.3964	1.21225	1.9555	576.578	1.05912	0.236173	4.48452	7.30766e-06	0.000118864
ENSMUSG00000021990	Spata13	7.88802	7.61181	5.94093	3.12672	4.86935	6.78976	5.3385	5.56756	6.10961	2109.92	-1.00463	0.224097	-4.48302	7.35929e-06	0.000119613
ENSMUSG00000025912	Mybl1	0.769536	1.11653	0.683575	1.01781	1.3005	1.2164	0.255436	0.212764	0.317034	143.559	1.39602	0.311608	4.48006	7.46219e-06	0.000121103
ENSMUSG00000026775	Yme1l1	52.0412	50.8077	53.2703	92.1387	90.5289	52.0569	16.1398	16.1511	22.239	14098.1	1.39186	0.310693	4.47984	7.4699e-06	0.000121137
ENSMUSG00000034164	Emid1	7.83014	9.13345	8.44117	2.5965	5.09838	7.6845	7.2813	6.65242	8.12212	805.65	-1.34042	0.2993	-4.47851	7.51651e-06	0.000121801
ENSMUSG00000006307	Kmt2b	1.06807	1.41422	0.75857	1.0054	1.37578	1.47354	4.22401	4.26831	1.00784	815.061	-2.12061	0.473599	-4.47766	7.54664e-06	0.000122106
ENSMUSG00000026815	Gfi1b	3.21514	2.37651	4.03571	0.245651	0.541063	1.1363	2.22168	1.37031	1.15606	129.537	-2.20338	0.492069	-4.47779	7.54211e-06	0.000122106
ENSMUSG00000033902	Mapkbp1	1.96792	2.13907	1.79504	1.351	1.93511	1.75063	2.26892	1.89675	1.68301	571.157	-1.01142	0.225901	-4.47729	7.55971e-06	0.000122134
ENSMUSG00000051285	Pcmtd1	3.07573	3.18567	2.66634	4.24585	4.08504	3.16882	0.885043	0.989276	1.22635	617.741	1.17071	0.261471	4.47742	7.5552e-06	0.000122134
ENSMUSG00000035354	Uvrag	2.79956	3.63649	2.44168	2.51839	3.31901	2.56849	3.38721	3.27279	3.25586	1108.93	-1.00251	0.223992	-4.47563	7.61876e-06	0.000122996
ENSMUSG00000032047	Acat1	22.4929	27.6203	23.0011	51.5756	39.3396	25.9845	7.56655	7.84065	10.2672	3209.48	1.48511	0.33201	4.4731	7.70954e-06	0.000124368
ENSMUSG00000039004	Bmp6	8.6609	6.3998	7.33528	1.56054	3.46974	6.21693	6.4318	6.69785	6.32867	927.583	-1.63204	0.364887	-4.47275	7.72214e-06	0.000124478
ENSMUSG00000033581	Igf2bp2	5.61609	8.50548	4.90417	7.27854	11.7938	5.1522	19.6571	18.9013	10.3165	3403.77	-1.78146	0.398491	-4.47053	7.8027e-06	0.000125683
ENSMUSG00000023008	Fmnl3	1.95303	2.3456	1.36522	1.00551	1.56352	2.06244	3.60209	3.82902	1.42456	459.857	-1.76789	0.395711	-4.46764	7.90889e-06	0.000127273
ENSMUSG00000109336	Samd4b	1.86323	1.80908	1.21737	0.977005	1.66013	2.10078	5.1475	5.36745	1.22909	503.453	-2.15277	0.481945	-4.46685	7.93804e-06	0.000127577
ENSMUSG00000075595	Zfp652	0.936604	1.39823	0.655466	0.602308	1.11433	0.920955	1.89383	1.73873	0.978459	750.115	-1.61478	0.361625	-4.46534	7.9942e-06	0.000128384
ENSMUSG00000067768	Xlr4b	6.21285	7.84936	6.15114	14.4804	10.2219	7.37544	1.83841	1.9183	2.83337	593.947	1.59254	0.356708	4.46455	8.02362e-06	0.00012876
ENSMUSG00000025006	Sorbs1	0.71547	0.857496	0.505754	0.461878	0.51873	0.795223	0.866097	1.06506	0.62322	418.561	-1.33011	0.297967	-4.46394	8.04669e-06	0.000129034
ENSMUSG00000082755	Gm8692	0.0892565	0.362382	0.290716	0	0	0	4.21926	0.238553	0	13.7955	-7.68816	1.7225	-4.46337	8.06815e-06	0.000129282
ENSMUSG00000041084	Ostc	99.7088	97.6918	92.8078	230.408	195.061	117.675	29.6384	30.0052	53.7218	10307.1	1.56625	0.351006	4.46216	8.11373e-06	0.000129916
ENSMUSG00000019143	Hars2	9.0541	8.3479	8.98437	18.4416	13.9664	12.1393	3.04623	3.41858	4.54387	1396.56	1.30674	0.292958	4.46049	8.17723e-06	0.000130739
ENSMUSG00000044433	Camsap3	4.106	4.37209	3.32259	0.740315	1.10959	4.2003	5.10206	4.95196	4.21474	918.574	-2.11067	0.47319	-4.46051	8.17644e-06	0.000130739
ENSMUSG00000042043	Tbca	144.318	136.657	136.833	365.585	247.464	122.56	34.1807	36.2031	56.2715	4097.47	1.86532	0.418262	4.4597	8.20735e-06	0.000131123
ENSMUSG00000042404	Dennd4b	0.234441	0.269758	0.211132	0.137609	0.199357	0.324101	0.510705	0.433122	0.250561	74.1208	-1.72892	0.387746	-4.4589	8.23808e-06	0.000131419
ENSMUSG00000057637	Prdm2	1.8388	3.43972	1.73182	2.09717	3.21216	2.43813	6.22986	6.28045	2.70185	1094.85	-1.76934	0.396994	-4.45684	8.31758e-06	0.000132589
ENSMUSG00000032637	Atxn2l	3.26468	4.54562	2.28998	2.39356	3.72702	3.80053	11.3721	11.209	2.59124	1096.14	-2.16826	0.486569	-4.45623	8.34149e-06	0.000132872
ENSMUSG00000045854	Lyrm2	16.7637	16.6938	16.7823	34.6711	29.6547	15.468	4.1932	4.58274	6.71614	652.41	1.67637	0.376263	4.45531	8.37721e-06	0.000133342
ENSMUSG00000022205	Sub1	79.7389	65.0543	75.3687	124.541	112.062	65.9594	19.8879	22.1469	26.275	9155.74	1.43607	0.322423	4.45398	8.4291e-06	0.000134069
ENSMUSG00000022390	Zc3h7b	0.901628	1.10608	0.654943	0.719486	1.1101	1.04747	2.08996	2.43403	0.862501	535.427	-1.71424	0.384908	-4.45364	8.44274e-06	0.000134187
ENSMUSG00000026869	Psmd5	17.396	17.0227	18.783	57.8391	34.8895	22.0942	6.04254	5.6651	9.08491	5441.14	1.78834	0.401663	4.45233	8.49425e-06	0.000134807
ENSMUSG00000055917	Zfp277	3.11779	2.68561	2.92643	4.76557	4.62287	3.73255	0.966767	1.14445	1.47399	1236.8	1.14975	0.258228	4.45248	8.48841e-06	0.000134807
ENSMUSG00000038859	Baiap2l1	6.45378	6.92233	5.14794	1.6951	3.55094	4.97924	4.18727	4.6873	5.89608	642.582	-1.33842	0.300626	-4.45212	8.50271e-06	0.000134842
ENSMUSG00000034522	Zfp395	1.03112	1.98027	1.00439	1.03748	1.69851	2.05613	4.96141	5.7398	1.38353	506.108	-2.16903	0.487621	-4.44819	8.65984e-06	0.000137233
ENSMUSG00000059851	Kmt5c	0.982	1.02549	1.0025	0.250643	0.47138	1.47602	1.69977	1.98475	1.4604	199.552	-2.10038	0.4724	-4.44618	8.74108e-06	0.000138419
ENSMUSG00000019978	Epb41l2	8.94695	9.3367	6.78886	3.17682	5.40851	8.10487	7.18429	6.61697	7.47719	3282.33	-1.165	0.262069	-4.44539	8.77344e-06	0.000138829
ENSMUSG00000036718	Micall2	0.861635	0.501755	0.629908	0.275372	0.352713	0.260931	0.749204	0.882486	0.316035	93.1613	-1.92131	0.432297	-4.44442	8.81297e-06	0.000139352
ENSMUSG00000012483	Rpa3	33.6741	30.4871	35.0933	124.683	69.9153	34.3397	10.5633	11.2213	13.6569	1647.63	2.02364	0.455422	4.44343	8.85368e-06	0.000139893
ENSMUSG00000034786	Gpsm3	0.194065	0.212734	0.229131	0.0257484	0.193093	0.216768	0.770588	0.466804	0.450077	19.1087	-2.84447	0.640196	-4.44312	8.86654e-06	0.000139994
ENSMUSG00000001229	Dpp9	4.35842	4.36524	3.46884	0.662386	1.69268	3.35007	3.98849	3.76432	3.2716	1028.85	-1.80917	0.407228	-4.44264	8.886e-06	0.000140198
ENSMUSG00000020770	Unk	1.70454	2.14766	1.49675	1.18436	1.37582	2.4552	2.6928	3.03712	1.77059	368.617	-1.40377	0.316044	-4.44169	8.92552e-06	0.000140719
ENSMUSG00000000555	Itga5	6.36911	7.46639	4.25908	4.51441	6.89612	7.51171	14.7803	15.0174	5.61607	1738.14	-1.7228	0.387915	-4.44119	8.94637e-06	0.000140945
ENSMUSG00000015461	Atf6b	5.05518	4.64598	4.28371	0.551876	1.29119	4.9176	6.40813	6.36696	5.99264	517.2	-2.35873	0.531133	-4.44094	8.95685e-06	0.000141007
ENSMUSG00000025224	Gbf1	4.33501	6.49661	3.61394	3.55517	5.98114	4.96149	7.99028	8.1818	5.16008	2550.04	-1.3531	0.304704	-4.4407	8.96687e-06	0.000141061
ENSMUSG00000006200	Rhox6	58.8286	49.6756	30.3625	91.0038	59.2173	36.1119	10.5393	10.0348	12.6676	1409.19	1.79607	0.404502	4.44019	8.98775e-06	0.000141184
ENSMUSG00000090733	Rps27	483.619	442.584	466.361	798.193	822.883	440.725	147.536	140.551	187.672	16184	1.39857	0.314971	4.4403	8.98322e-06	0.000141184
ENSMUSG00000013736	Trnt1	20.9867	19.2299	20.0513	41.4052	33.6341	20.6764	6.34298	6.01395	8.60634	3091.39	1.4882	0.33524	4.43921	9.02879e-06	0.000141629
ENSMUSG00000018509	Cenpv	9.49115	10.0966	9.18733	14.0726	14.3584	11.2985	3.36068	3.98098	3.7827	572.447	1.10086	0.24799	4.43913	9.03241e-06	0.000141629
ENSMUSG00000027099	Mtx2	18.3628	19.2886	19.357	29.4425	24.133	19.5664	5.37062	5.08927	7.84007	2151.21	1.28503	0.289482	4.43905	9.03584e-06	0.000141629
ENSMUSG00000046280	She	4.24036	3.29666	2.26269	1.22577	1.93247	1.41085	1.93453	2.1557	2.0645	639.746	-1.19546	0.269401	-4.43749	9.10121e-06	0.000142447
ENSMUSG00000078853	Igtp	0.331909	0.989076	0.488049	1.7786	0.932735	0.740446	0.0365586	0.0516748	0.0996461	41.6897	3.70761	0.835898	4.43548	9.18669e-06	0.00014368
ENSMUSG00000009927	Rps25	289.794	253.47	276.126	508.19	495.826	237.661	69.7185	76.1031	109.465	24508.3	1.58047	0.356356	4.43507	9.20429e-06	0.000143851
ENSMUSG00000000827	Tpd52l2	21.4069	19.7751	22.1999	56.2152	38.4192	25.1601	7.4238	7.7809	9.48376	4128.25	1.58314	0.356974	4.43489	9.21189e-06	0.000143866
ENSMUSG00000016028	Celsr1	0.317292	0.20693	0.181238	0.116241	0.265584	0.290934	0.705165	0.702461	0.210509	165.066	-2.11664	0.477301	-4.43461	9.22397e-06	0.000143902
ENSMUSG00000024792	Zfpl1	1.42914	1.67054	1.56529	1.47109	1.25038	2.13686	2.74993	1.905	2.282	138.894	-1.33903	0.301961	-4.43445	9.23056e-06	0.000143902
ENSMUSG00000033819	Ppp1r16a	2.91381	2.41611	2.10986	0.957059	1.04739	2.56457	2.76375	2.9172	1.95663	368.518	-1.5806	0.356454	-4.43422	9.24046e-06	0.000143902
ENSMUSG00000053898	Ech1	28.251	34.1109	31.3595	71.5371	58.3386	41.3153	9.25636	9.60689	17.8195	2724.43	1.52716	0.344403	4.43421	9.24092e-06	0.000143902
ENSMUSG00000013160	Atp6v0d1	33.6688	46.4794	37.0413	29.8164	51.2652	42.4234	50.1467	47.7269	46.9156	3133.42	-1.01429	0.228789	-4.43332	9.27911e-06	0.000144149
ENSMUSG00000024228	Nudt12	3.24528	2.91047	3.28629	4.10938	4.56392	3.38301	0.940604	0.973402	1.25899	427.529	1.19546	0.269641	4.43352	9.27076e-06	0.000144149
ENSMUSG00000025583	Rptor	2.13595	2.35416	1.59194	0.916419	1.44729	2.04685	2.68702	2.62942	1.4583	1064.84	-1.44877	0.326782	-4.43346	9.2734e-06	0.000144149
ENSMUSG00000021501	Caml	17.1599	15.5603	15.5509	33.9693	26.4092	18.9577	4.78769	3.86987	7.97901	997.468	1.55734	0.351384	4.43202	9.33545e-06	0.000144747
ENSMUSG00000024772	Ehd1	61.5978	65.6806	67.3699	17.9294	31.6177	70.5487	61.2454	67.9655	75.8625	8741.83	-1.60731	0.362731	-4.43114	9.3736e-06	0.000145153
ENSMUSG00000109311	AI314278	1.04904	2.45325	1.55655	3.26624	2.46292	2.1129	0.361452	0.485983	0.396481	152.861	1.94969	0.44	4.4311	9.37515e-06	0.000145153
ENSMUSG00000022946	Dop1b	0.754348	1.07046	0.528947	0.318179	0.409998	0.824199	0.979141	0.866318	0.743597	293.207	-1.57457	0.355438	-4.42996	9.42516e-06	0.000145823
ENSMUSG00000031262	Cenpi	8.60085	9.58737	9.14115	14.767	12.9141	10.4904	2.8453	3.20025	4.13183	1705.43	1.18844	0.268328	4.42905	9.46484e-06	0.000146332
ENSMUSG00000049728	Zfp668	0.910356	0.985873	0.677872	0.47957	0.615632	1.0799	0.988818	0.986593	0.951239	235.117	-1.24687	0.281557	-4.42847	9.49038e-06	0.000146621
ENSMUSG00000038893	Fam117a	2.37053	2.31613	2.55382	0.479486	1.33869	1.92221	1.87915	2.51816	2.22837	240.218	-1.64885	0.372369	-4.428	9.51104e-06	0.000146835
ENSMUSG00000034382	AI661453	0.951069	0.49758	0.356782	0.287255	0.45695	0.386601	1.46205	1.6946	0.318804	162.994	-2.43648	0.550333	-4.42729	9.54227e-06	0.000147212
ENSMUSG00000040795	Iqcc	3.18837	3.50256	3.48157	5.4994	5.57574	3.47005	0.896579	0.917697	1.42202	349.69	1.46467	0.330858	4.42687	9.561e-06	0.000147395
ENSMUSG00000036908	Unc93b1	0.683603	0.720041	0.465615	0.159723	0.241116	0.397909	0.552805	0.448144	0.465322	55.7478	-1.74032	0.393185	-4.4262	9.59077e-06	0.000147749
ENSMUSG00000025235	Bbs4	1.10699	1.20639	1.03493	1.86672	1.81916	1.46685	0.391701	0.328737	0.550504	232.665	1.28925	0.291305	4.42577	9.60998e-06	0.000147833
ENSMUSG00000021177	Tdp1	1.09792	1.29752	1.1889	0.194805	0.424985	1.20267	1.57627	1.32112	1.24856	355.353	-2.06196	0.465979	-4.425	9.64428e-06	0.000148149
ENSMUSG00000025261	Huwe1	9.70942	13.2356	7.561	6.13577	10.1593	11.1123	15.5702	15.9794	9.14552	10744.4	-1.38299	0.312536	-4.42506	9.64155e-06	0.000148149
ENSMUSG00000030751	Psma1	92.9241	87.7225	94.6914	209.495	160.472	95.8421	27.7539	27.325	41.3957	9797.02	1.57796	0.356682	4.42401	9.68839e-06	0.000148721
ENSMUSG00000000538	Tom1l2	1.21482	1.81742	1.17202	1.49147	1.68123	1.30972	2.22675	2.32483	1.71275	612.829	-1.24535	0.281517	-4.4237	9.70254e-06	0.000148832
ENSMUSG00000002948	Map2k7	2.76182	3.11933	2.29183	0.803768	2.09951	2.4221	2.50974	2.86526	2.68365	370.695	-1.41406	0.319744	-4.42249	9.75719e-06	0.000149564
ENSMUSG00000037169	Mycn	3.43484	3.3262	2.49901	1.5847	2.66872	3.43309	3.18569	4.21751	2.84341	404.832	-1.22223	0.276378	-4.42232	9.76445e-06	0.000149569
ENSMUSG00000039789	Zfp597	3.99846	3.71903	3.11164	4.97932	4.44242	3.65928	0.987839	0.92563	1.48239	713.551	1.22787	0.277764	4.42056	9.84472e-06	0.000150691
ENSMUSG00000028886	Eya3	4.05459	5.1226	3.68674	1.59826	3.5235	3.94011	5.16198	4.64425	3.47879	900.358	-1.37962	0.312121	-4.42015	9.86324e-06	0.000150868
ENSMUSG00000008892	Vdac3	31.1625	29.1588	30.0694	71.9993	56.7842	35.0816	9.59251	10.2559	15.3158	6230.48	1.52507	0.345163	4.41842	9.94257e-06	0.000151973
ENSMUSG00000030498	Gas2	1.28148	1.11421	1.2985	1.64832	1.44953	1.49928	0.281295	0.334825	0.48424	183.065	1.37369	0.311039	4.41645	1.00334e-05	0.000153252
ENSMUSG00000040697	Dnajc16	2.74441	3.21591	2.52646	1.3439	2.01708	3.2453	2.53596	2.72852	3.04857	677.011	-1.13788	0.257695	-4.41562	1.0072e-05	0.000153734
ENSMUSG00000033933	Vhl	11.1052	11.609	8.8373	17.6073	14.5996	14.3207	3.34624	3.69555	5.57998	1076.01	1.16581	0.26403	4.41542	1.00814e-05	0.000153768
ENSMUSG00000044600	Smim7	38.5916	36.1817	35.0206	101.347	68.1261	42.4925	12.373	10.9733	18.1681	4714.41	1.66708	0.377639	4.41448	1.01254e-05	0.000154329
ENSMUSG00000028443	Nudt2	39.3797	40.5542	44.3784	70.5515	72.5381	42.5727	12.7431	11.376	18.1217	1173.15	1.42032	0.321797	4.4137	1.01617e-05	0.000154774
ENSMUSG00000071335	Mfsd4b3-ps	6.24259	8.57088	5.41384	10.1852	8.7902	8.7627	1.79401	2.19001	3.00059	390.449	1.28247	0.290841	4.40953	1.03597e-05	0.000157567
ENSMUSG00000029066	Mrpl20	61.2807	56.6262	62.7549	128.948	104.925	69.2807	20.0056	21.0354	28.3943	3659.68	1.42129	0.322418	4.40821	1.04227e-05	0.000158414
ENSMUSG00000018604	Tbx3	3.56968	2.92574	1.79736	0.850929	1.90763	2.12211	3.84263	2.9655	1.91629	665.257	-1.67635	0.380367	-4.40718	1.04726e-05	0.000159059
ENSMUSG00000032127	Vps11	10.6797	11.1122	9.62305	3.28301	4.97745	8.78071	6.92826	6.85295	8.87102	1526.07	-1.22117	0.277179	-4.40571	1.05437e-05	0.000159892
ENSMUSG00000068130	Zfp442	1.54754	1.60787	1.18022	2.85209	2.94484	2.29149	0.446935	0.393344	0.930882	162.493	1.50911	0.342545	4.40559	1.05495e-05	0.000159892
ENSMUSG00000074867	Zfp808	1.65514	1.65813	1.61503	1.92518	2.95435	2.32416	0.584194	0.752019	0.618443	261.86	1.12829	0.256105	4.40559	1.05496e-05	0.000159892
ENSMUSG00000031176	Dynlt3	23.9812	22.2095	21.9472	44.9299	45.5116	20.439	5.06966	5.71917	10.2072	2017.11	1.71142	0.388512	4.40505	1.05758e-05	0.000160062
ENSMUSG00000025781	Atp5c1	242.386	250.746	240.508	409.796	385.39	258.424	69.2464	72.9433	115.157	15401.1	1.32245	0.300296	4.40382	1.0636e-05	0.000160749
ENSMUSG00000030107	Usp18	0.469412	0.412453	0.216786	5.60222	0.912576	0.491906	0.150139	0.0749006	0.0361083	94.3417	3.95995	0.899196	4.40388	1.06333e-05	0.000160749
ENSMUSG00000110277	Gm45871	2.54775	2.30426	2.43208	4.87631	3.93242	2.47385	0.768734	0.651953	0.586685	193.631	1.73234	0.393408	4.40343	1.06551e-05	0.000160924
ENSMUSG00000024646	Cyb5a	55.0415	46.1775	47.3638	75.1983	83.4311	45.0318	13.3284	13.0271	20.5444	4860.2	1.40351	0.318752	4.40313	1.06702e-05	0.000161039
ENSMUSG00000026447	Pik3c2b	0.538921	0.530967	0.269959	0.19467	0.242461	0.43673	0.72825	0.757886	0.305378	174.934	-1.88168	0.42737	-4.40292	1.06803e-05	0.000161078
ENSMUSG00000026821	Ralgds	3.49046	2.35771	2.0754	1.08999	1.33387	2.00568	2.05823	1.76202	1.90529	499.924	-1.17661	0.2673	-4.40182	1.07347e-05	0.000161787
ENSMUSG00000028180	Zranb2	25.5539	22.1294	21.6242	27.9086	30.8019	21.5172	7.10888	6.94103	8.88332	4597.75	1.07122	0.243428	4.40058	1.07962e-05	0.000162599
ENSMUSG00000038622	Med30	23.6546	19.6428	23.3176	73.5665	42.773	23.3737	7.11143	7.75933	8.41643	1083.7	1.90675	0.433568	4.39782	1.09342e-05	0.00016455
ENSMUSG00000058291	Zfp68	3.71532	3.47568	3.50372	5.71991	4.85888	3.94364	1.0646	1.04985	1.59426	909.937	1.25553	0.285571	4.39655	1.09985e-05	0.0001653
ENSMUSG00000031502	Col4a1	137.422	150.936	105.271	42.9564	44.165	119.288	103.335	103.87	114.401	30409.3	-1.46017	0.332172	-4.39581	1.10361e-05	0.000165633
ENSMUSG00000099083	Atf7	0.441181	0.619696	0.286813	0.210854	0.448412	0.412553	0.948573	0.979441	0.357567	250.51	-1.92284	0.437418	-4.3959	1.10316e-05	0.000165633
ENSMUSG00000019947	Arid5b	3.35048	3.93179	2.30576	2.73272	3.43078	3.12533	4.04878	4.21685	3.17448	1386.99	-1.07756	0.245171	-4.39512	1.10712e-05	0.000165929
ENSMUSG00000026848	Tor1b	13.4534	14.8131	13.0513	22.4735	19.7202	19.6973	5.19915	5.29591	7.82941	2582.08	1.02634	0.233512	4.39521	1.10666e-05	0.000165929
ENSMUSG00000025525	Apool	8.39792	8.41424	8.31905	16.8436	14.1409	8.49425	2.29723	1.88831	3.81468	995.141	1.60923	0.366247	4.39384	1.11367e-05	0.000166795
ENSMUSG00000022677	Fopnl	6.36983	5.85165	5.77892	18.1417	11.7428	7.09854	1.99042	2.35751	2.75887	1437.13	1.69555	0.38593	4.39341	1.11584e-05	0.000167004
ENSMUSG00000037236	Matr3	19.2848	18.2747	17.5452	22.0389	26.0767	17.3756	5.83871	6.04824	7.10094	5602.67	1.04675	0.23831	4.39238	1.12119e-05	0.000167688
ENSMUSG00000000088	Cox5a	34.1168	35.7222	36.8738	12.3606	11.7706	25.5152	21.2745	20.0916	24.6941	2015.22	-1.21122	0.27578	-4.39197	1.12329e-05	0.000167871
ENSMUSG00000031708	Tecr	15.3126	16.1765	12.6613	2.59523	6.99247	13.7632	12.8268	14.3069	18.4593	1285.5	-1.80562	0.411146	-4.39167	1.12482e-05	0.000167881
ENSMUSG00000017670	Elmo2	1.96295	2.48273	1.71003	1.76747	2.93446	1.94438	3.10784	3.42424	2.48372	674.411	-1.2163	0.27703	-4.39052	1.13082e-05	0.000168428
ENSMUSG00000057497	Fam136a	71.9358	66.6996	70.5039	142.646	130.552	84.0695	22.8075	23.1247	37.508	6965.37	1.39138	0.316896	4.39064	1.13018e-05	0.000168428
ENSMUSG00000062116	Zfp954	6.97297	6.335	6.7062	20.9589	13.6683	8.7902	2.48052	2.83693	3.114	687.166	1.6743	0.38133	4.39069	1.12994e-05	0.000168428
ENSMUSG00000043059	Zfp513	3.33944	3.52896	3.25705	1.39661	1.52342	4.01439	3.06513	3.71357	4.84181	323.536	-1.55373	0.353925	-4.39	1.13352e-05	0.000168713
ENSMUSG00000031543	Ank1	1.12425	1.68673	1.80814	0.219848	0.409559	0.943863	1.93816	1.85383	0.543667	665.335	-2.34464	0.534106	-4.38984	1.13433e-05	0.000168717
ENSMUSG00000073176	Zfp449	4.10327	3.70694	3.4093	5.74484	6.35097	4.42809	1.16017	1.34172	1.83266	473.682	1.21738	0.27744	4.3879	1.14453e-05	0.000170116
ENSMUSG00000030042	Pole4	19.9004	20.6043	19.3868	29.1774	25.4165	22.9739	6.53085	6.41327	9.15473	1587.45	1.08546	0.247433	4.3869	1.14979e-05	0.000170663
ENSMUSG00000044573	Acp1	52.791	50.4909	59.1438	136.046	85.626	53.0441	14.0628	13.0536	22.9262	6999.97	1.78086	0.405944	4.38697	1.14943e-05	0.000170663
ENSMUSG00000027566	Psma7	74.2869	63.6753	72.0181	222.58	141.695	78.7214	23.6696	24.7011	32.7715	8992.65	1.76897	0.403286	4.38638	1.15251e-05	0.000170832
ENSMUSG00000021281	Tnfaip2	4.88418	1.29615	1.20291	0.339973	0.43044	0.408875	0.978895	1.02725	1.09151	243.632	-2.15878	0.492239	-4.38564	1.15646e-05	0.000171299
ENSMUSG00000042744	Hectd4	1.66152	1.82103	1.05511	0.786532	1.16849	1.73506	2.91616	2.71335	1.15183	1172.15	-1.71404	0.39086	-4.3853	1.15824e-05	0.000171445
ENSMUSG00000000631	Myo18a	18.1853	19.0395	15.0324	3.88775	6.29467	16.571	14.7748	14.8615	18.7074	9161.45	-1.69281	0.386222	-4.38299	1.17059e-05	0.000173155
ENSMUSG00000063383	Zfp947	2.61809	2.57815	2.67495	5.22554	5.01541	2.08521	0.591989	0.800383	0.701547	250.249	1.86547	0.425776	4.38134	1.17949e-05	0.000174352
ENSMUSG00000038520	Tbc1d17	1.00422	1.20601	1.02773	0.906633	0.877453	2.16366	1.74302	1.95523	2.10268	591.309	-1.3643	0.311449	-4.3805	1.18405e-05	0.000174786
ENSMUSG00000070002	Ell	2.66667	3.14842	2.31137	1.6578	3.03409	2.76988	3.78962	3.32823	2.62552	359.015	-1.19643	0.273117	-4.38063	1.18336e-05	0.000174786
ENSMUSG00000005882	Uqcc1	9.74448	10.5492	9.62094	17.1413	15.4384	12.6609	3.71401	3.57854	5.21712	2110.4	1.13116	0.258242	4.38022	1.18561e-05	0.000174896
ENSMUSG00000032121	Tmem218	5.44843	5.73016	4.75252	12.8735	8.36238	6.54235	1.28894	1.19687	2.73108	503.366	1.74256	0.397881	4.37962	1.18888e-05	0.000175258
ENSMUSG00000035673	Sbno2	0.944978	0.973226	0.684301	0.248499	0.404832	1.18769	1.32918	1.17017	1.20345	409.42	-1.86902	0.426828	-4.37886	1.19302e-05	0.000175748
ENSMUSG00000039221	Rpl22l1	50.5173	48.1995	45.336	80.3217	60.3062	40.5848	14.6926	12.6077	12.9663	2860.79	1.4516	0.33153	4.37849	1.19505e-05	0.000175927
ENSMUSG00000039001	Rps21	518.668	435.754	438.423	1375.05	932.751	485.506	136.192	146.023	224.618	15090.5	1.78689	0.408158	4.37793	1.19811e-05	0.000176257
ENSMUSG00000032348	Gsta4	22.1514	34.5467	28.1706	98.6597	55.9578	29.7952	8.11617	8.3358	12.6525	1500.57	2.00016	0.456922	4.37747	1.20063e-05	0.000176508
ENSMUSG00000031907	Zfp90	1.44674	1.49735	1.40116	1.7416	2.15468	1.85003	0.573254	0.400689	0.643884	360.843	1.04625	0.239022	4.37722	1.20203e-05	0.000176592
ENSMUSG00000062818	Vmn1r51	0.078282	0.184609	0.126129	0.366839	0.316381	0.16478	0	0.0400638	0	37.6538	4.39223	1.00356	4.37663	1.2053e-05	0.000176952
ENSMUSG00000070394	Tmem256	54.7262	50.9782	56.359	162.385	89.6913	71.9987	21.1841	21.8429	21.3336	2432.27	1.63404	0.373399	4.37613	1.20806e-05	0.000177237
ENSMUSG00000114025	Gm49331	4.54061	4.89636	3.97699	5.95324	6.75788	7.26255	1.74554	1.97956	2.15758	188.674	1.01887	0.232895	4.37481	1.21541e-05	0.000178193
ENSMUSG00000035559	Mpv17l2	1.21246	1.68688	1.73374	0.235417	0.624146	1.60439	2.27393	2.45013	1.60029	84.6768	-2.24669	0.513973	-4.37122	1.23554e-05	0.000181022
ENSMUSG00000009681	Bcr	10.4454	11.0492	8.82469	4.05285	5.52892	9.92618	10.0686	10.5111	6.94901	2833.29	-1.32446	0.30307	-4.37014	1.2417e-05	0.000181796
ENSMUSG00000026273	Mterf4	4.17199	3.96582	4.34631	11.3299	7.8896	5.27844	1.30425	1.32813	2.23617	876.258	1.6484	0.377208	4.36999	1.24251e-05	0.000181796
ENSMUSG00000062797	Hikeshi	11.1668	10.4632	10.5011	14.5356	13.7558	13.634	3.55182	3.40934	5.49151	1786.1	1.01856	0.233188	4.36797	1.25409e-05	0.000183366
ENSMUSG00000021176	Efcab11	1.02725	1.13609	1.11928	2.55328	1.60304	1.49621	0.208857	0.511706	0.284636	207.108	1.83571	0.420402	4.36656	1.2622e-05	0.000184426
ENSMUSG00000032330	Cox7a2	224.454	223.869	219.023	277.007	313.966	247.504	60.792	68.8459	107.359	6482.52	1.09223	0.250172	4.36591	1.26594e-05	0.000184848
ENSMUSG00000021939	Ctsb	29.1609	50.6899	30.576	39.0319	60.9028	35.7257	72.0727	73.6292	59.1034	12986.4	-1.36042	0.311629	-4.36552	1.2682e-05	0.000185053
ENSMUSG00000028293	Slc35a1	17.2142	15.9935	14.4844	26.2103	21.2925	18.6812	4.62076	5.14913	7.55676	1189.69	1.22318	0.280219	4.36507	1.2708e-05	0.000185306
ENSMUSG00000001518	Itfg2	0.752944	0.828734	0.640017	0.482445	0.488375	0.802933	0.819497	0.839307	0.62467	200.651	-1.18117	0.270609	-4.36485	1.27209e-05	0.000185369
ENSMUSG00000115505	Gm9247	0.123923	0.111217	0.084974	0.138459	0.30678	0.04163	1.43058	0.209182	1.31096	20.9549	-3.32369	0.761545	-4.3644	1.27472e-05	0.000185626
ENSMUSG00000032322	Pstpip1	0.195642	0.182345	0.127444	0.036115	0.0553979	0.0217172	0.10937	0.218248	0.184124	20.3588	-2.7583	0.632155	-4.36333	1.28097e-05	0.000186407
ENSMUSG00000039952	Dag1	9.30569	15.1233	8.08729	6.22844	13.4173	11.7235	18.7333	17.7349	12.2025	3349.1	-1.44608	0.331428	-4.36319	1.28181e-05	0.000186407
ENSMUSG00000012422	Tmem167	14.8185	13.5246	12.8714	23.7072	23.9174	14.5311	4.17249	4.12841	6.66518	5048.99	1.34213	0.307633	4.36276	1.28429e-05	0.000186642
ENSMUSG00000021469	Msx2	0.298066	0.271073	0.100319	0.0949133	0.237259	0.380498	0.706375	0.892229	0.399405	56.3982	-2.34241	0.537001	-4.36203	1.2886e-05	0.000187142
ENSMUSG00000023572	Ccndbp1	5.43196	5.44024	5.29792	9.83872	7.61818	7.0373	2.05988	1.98792	2.41038	650.796	1.19463	0.273965	4.36052	1.29751e-05	0.000188309
ENSMUSG00000073423	Zfp414	0.494509	0.622846	0.379786	0.17894	0.182987	0.57388	1.0413	0.585737	0.608189	51.8676	-2.17678	0.49929	-4.35976	1.30203e-05	0.000188839
ENSMUSG00000028057	Rit1	10.7452	8.55306	8.83658	22.6714	15.7555	10.5356	3.45684	3.36531	3.36951	1119.93	1.55463	0.356647	4.359	1.30658e-05	0.000189244
ENSMUSG00000037216	Lipt1	1.8807	2.07013	2.29192	4.28247	3.29888	2.61575	0.744861	0.407553	0.540304	145.052	1.77423	0.407027	4.35901	1.30651e-05	0.000189244
ENSMUSG00000071793	2610005L07Rik	0.770054	0.875017	0.739185	3.00696	2.1859	3.47652	0.639244	0.878459	0.556587	219.323	1.30289	0.298973	4.35788	1.31329e-05	0.000190088
ENSMUSG00000002210	Smg9	3.09946	3.3421	3.17302	1.25168	1.66846	3.29157	2.75558	2.56841	3.3744	403.367	-1.29978	0.298317	-4.35705	1.3183e-05	0.000190684
ENSMUSG00000056648	Hoxb8	0.0642918	0.0662602	0.0724859	0.0131234	0.0357873	0.0631323	0.30859	0.35688	0.0382323	14.6414	-3.56954	0.819422	-4.35617	1.32359e-05	0.000191321
ENSMUSG00000002847	Pla1a	26.024	41.49	33.9619	77.491	55.3171	50.1586	11.9707	10.2978	18.3031	2586.76	1.4662	0.336839	4.35281	1.34407e-05	0.000194151
ENSMUSG00000018476	Kdm6b	0.615593	0.874187	0.576791	0.288416	0.762777	1.13031	4.71975	4.2071	0.347687	512.302	-2.97352	0.683333	-4.3515	1.35208e-05	0.000195178
ENSMUSG00000029599	Ddx54	20.402	16.6856	16.9851	4.80216	7.91728	13.7565	11.9141	10.5544	14.1874	3111.83	-1.28576	0.295516	-4.35091	1.35577e-05	0.000195579
ENSMUSG00000014769	Psmb1	54.2386	52.2284	54.0902	157.398	104.012	60.5317	18.6131	18.8053	25.476	9997.34	1.67104	0.384145	4.35002	1.36127e-05	0.000196241
ENSMUSG00000040225	Prrc2c	11.8131	15.9586	8.55313	8.45591	12.9126	10.808	19.9427	20.7129	10.4298	9027.69	-1.46254	0.336245	-4.34961	1.36378e-05	0.000196472
ENSMUSG00000095677	Dynlt1f	4.55939	4.54464	4.59318	7.16009	8.67078	8.19843	1.19568	0.950662	2.97199	602.566	1.51285	0.347953	4.34785	1.37482e-05	0.000197929
ENSMUSG00000062545	Tlr12	0.500421	0.344725	0.197059	0.272113	0.0667844	0.157086	0.558424	0.624879	0.443938	49.4593	-2.46823	0.567997	-4.34549	1.38962e-05	0.000199928
ENSMUSG00000059498	Fcgr3	23.9611	22.7387	20.6599	53.4836	43.6597	32.8683	6.4298	6.37993	14.4498	1538.02	1.56417	0.359983	4.34511	1.39203e-05	0.000200007
ENSMUSG00000097908	4933404O12Rik	0.253877	0.516486	0.23913	0.218492	0.248261	0.271533	0.467069	0.880256	0.339485	79.1123	-1.95784	0.450575	-4.3452	1.39149e-05	0.000200007
ENSMUSG00000028223	Decr1	14.2963	18.2538	14.8539	33.0646	24.365	19.5452	5.05006	4.79468	7.97315	2185.15	1.40946	0.324478	4.34378	1.40054e-05	0.000201096
ENSMUSG00000020526	Znhit3	13.5287	11.4807	13.4726	54.2661	25.7712	15.7514	4.71814	5.42977	4.90505	1279.06	1.99692	0.459778	4.34323	1.40406e-05	0.000201466
ENSMUSG00000041642	Kif21b	0.579698	0.569939	0.34575	0.167451	0.31152	0.641712	0.748274	0.891873	0.504372	272.779	-1.79157	0.412541	-4.34277	1.40696e-05	0.000201639
ENSMUSG00000060862	Zbtb40	1.41691	1.35678	1.16217	0.65221	0.715391	1.3358	1.27689	1.13169	1.0347	478.636	-1.16932	0.269257	-4.34275	1.40713e-05	0.000201639
ENSMUSG00000022558	Mroh1	3.76668	4.67601	3.44469	0.915528	1.21682	3.80326	3.43991	3.43889	4.34339	2154.26	-1.7589	0.405082	-4.34208	1.41137e-05	0.000202113
ENSMUSG00000061787	Rps17	581.853	501.205	567.162	1077.95	1059.87	554.784	168.557	170.508	255.018	24872.2	1.47382	0.339504	4.34108	1.41782e-05	0.000202846
ENSMUSG00000017781	Pitpna	24.4138	24.8637	24.5683	5.89595	12.5896	20.5273	18.6728	19.055	20.3973	3111.54	-1.40517	0.323787	-4.33979	1.42616e-05	0.000203689
ENSMUSG00000030527	Crtc3	0.278489	0.411713	0.184213	0.305428	0.449957	0.346218	0.777989	0.647073	0.450016	183.99	-1.56508	0.360626	-4.3399	1.42546e-05	0.000203689
ENSMUSG00000028435	Aqp3	152.961	127.612	124.177	22.6879	34.3505	91.2716	74.7567	76.3796	124.592	6609.52	-1.7206	0.396565	-4.33877	1.43281e-05	0.000204503
ENSMUSG00000000732	Icosl	0.373737	0.798769	0.489214	0.56885	0.632746	0.621125	0.912017	1.15342	0.937644	142.943	-1.47884	0.340891	-4.33816	1.43679e-05	0.000204664
ENSMUSG00000018919	Tm4sf5	7.08332	8.11957	6.50816	1.59837	1.61357	8.39162	7.68783	9.47343	12.4473	333.003	-2.20176	0.507514	-4.33833	1.4357e-05	0.000204664
ENSMUSG00000024190	Dusp1	1.31849	1.15291	1.18578	0.41776	0.583854	0.979733	1.10142	0.883606	0.882369	124.557	-1.38492	0.319385	-4.3362	1.44967e-05	0.000206226
ENSMUSG00000045237	1110012L19Rik	10.0773	10.4751	9.20472	18.1119	15.5155	12.583	3.37849	4.01136	4.51222	381.858	1.24491	0.287089	4.33631	1.44892e-05	0.000206226
ENSMUSG00000030216	Wbp11	1.91365	3.33448	1.82092	2.19349	3.40333	2.35687	7.38871	7.77051	2.38384	822.917	-1.93913	0.447216	-4.33601	1.45093e-05	0.000206269
ENSMUSG00000039741	Bahcc1	0.267826	0.46255	0.157478	0.174176	0.205681	0.490023	1.43171	1.31571	0.226529	276.849	-2.64454	0.609972	-4.33551	1.45424e-05	0.000206467
ENSMUSG00000048040	Arxes2	30.7455	34.9305	28.5434	42.5254	45.9495	36.2134	10.2454	10.5714	15.6505	1549.3	1.04401	0.240804	4.33554	1.45403e-05	0.000206467
ENSMUSG00000035171	1110059E24Rik	18.6783	17.7147	14.4999	37.3988	29.3091	16.2448	4.93291	5.07612	7.19352	1829.98	1.5773	0.363949	4.33386	1.46518e-05	0.000207884
ENSMUSG00000079317	Trappc2	3.62183	3.32216	3.33801	7.85005	6.46481	3.45904	0.804891	0.946487	1.60391	450.252	1.7342	0.40018	4.33355	1.46723e-05	0.000208038
ENSMUSG00000111686	Rab7-ps1	0.240935	0.165868	0.170597	0.166785	0.265312	0.26745	0.792298	0.503954	2.26751	16.013	-3.03588	0.7006	-4.33325	1.46922e-05	0.000208184
ENSMUSG00000027884	Clcc1	8.22219	8.53672	7.5295	12.045	10.1043	10.4815	2.89697	2.17728	3.93334	1187.74	1.12217	0.25898	4.33305	1.4706e-05	0.000208241
ENSMUSG00000030805	Stx4a	7.19927	7.83209	6.01926	2.42821	2.95185	6.59714	5.12822	5.96686	6.17919	524.211	-1.34449	0.310411	-4.33133	1.48214e-05	0.0002096
ENSMUSG00000032519	Slc25a38	18.9898	17.2937	18.92	41.0001	30.904	25.495	7.70519	6.88462	9.60846	1941.68	1.29359	0.298659	4.33135	1.482e-05	0.0002096
ENSMUSG00000023170	Gps2	2.37637	3.22592	2.90417	0.603642	1.2199	3.78548	3.8712	4.4296	4.64771	206.056	-2.06894	0.477818	-4.32996	1.49134e-05	0.000210763
ENSMUSG00000022793	B4galt4	4.64395	5.10058	5.1586	6.89879	7.27131	5.90237	1.6565	1.82111	2.22617	518.351	1.08511	0.250623	4.32964	1.49355e-05	0.000210937
ENSMUSG00000005566	Trim28	45.0397	45.5823	39.1729	19.7933	24.9016	54.8611	47.0942	46.8153	45.2589	6907.47	-1.30768	0.302066	-4.32912	1.49703e-05	0.000211233
ENSMUSG00000038534	Osbpl7	0.352201	0.296265	0.290372	0.110983	0.183183	0.245877	0.507794	0.317695	0.204207	69.0555	-1.82826	0.422324	-4.32904	1.49761e-05	0.000211233
ENSMUSG00000074406	Zfp628	0.175701	0.299605	0.192765	0.0981552	0.247593	0.236097	1.18202	1.24565	0.0857867	71.6412	-2.96886	0.685927	-4.32824	1.50306e-05	0.000211863
ENSMUSG00000027133	Nop10	121.596	100.844	113.106	172.495	219.848	94.8771	28.662	30.2436	44.6935	4020.67	1.51784	0.350756	4.32734	1.50921e-05	0.000212591
ENSMUSG00000032842	Abcc10	0.641499	0.942245	0.643849	0.166444	0.347296	0.824974	0.999132	0.960129	0.764089	200.577	-1.89291	0.438037	-4.32134	1.55083e-05	0.000218245
ENSMUSG00000035725	Prkx	1.75039	1.78622	1.2718	0.881324	1.37625	1.14588	1.56575	1.51143	1.16234	321.462	-1.11111	0.257126	-4.32127	1.55137e-05	0.000218245
ENSMUSG00000062070	Pgk1	251.213	205.346	210.742	425.101	381.894	379.059	75.316	99.8767	147.746	19439.7	1.15145	0.266553	4.31978	1.56185e-05	0.000219576
ENSMUSG00000047824	Pygo2	5.94688	6.80398	5.68693	2.7904	3.80471	7.14711	7.58012	7.05017	5.10508	855.293	-1.35605	0.313985	-4.31884	1.56854e-05	0.000220229
ENSMUSG00000025059	Gk	0.787643	0.629317	0.674244	1.04504	1.10826	0.83252	0.216396	0.28338	0.156129	173.761	1.43022	0.331187	4.31848	1.57111e-05	0.000220446
ENSMUSG00000035351	Nup37	19.5628	18.0352	18.493	47.9736	38.8051	18.2824	5.83434	6.05946	8.4759	2396.2	1.67807	0.388612	4.3181	1.57377e-05	0.000220656
ENSMUSG00000042712	Tceal9	590.788	633.783	589.844	2431.64	1273.82	484.784	167.185	177.838	245.784	27267.8	2.17614	0.503989	4.31783	1.57568e-05	0.000220656
ENSMUSG00000060969	Irx1	2.81022	1.36914	1.85492	0.184779	0.341926	1.17463	1.83393	1.51545	1.19199	144.821	-2.31375	0.535842	-4.31796	1.57479e-05	0.000220656
ENSMUSG00000028252	Ccnc	7.83416	7.37605	7.08031	13.0072	12.3659	6.55332	2.02326	2.20616	2.89523	1235.9	1.45906	0.338005	4.31666	1.58405e-05	0.000221606
ENSMUSG00000066829	Zfp810	1.0709	1.32765	1.06578	1.97343	1.98347	1.66815	0.413822	0.459992	0.624197	257.508	1.19659	0.277206	4.3166	1.58451e-05	0.000221606
ENSMUSG00000000275	Trim25	16.9495	17.7012	13.2814	4.92799	9.54222	14.788	14.5085	14.1095	12.2732	3007.87	-1.31406	0.304458	-4.31608	1.58823e-05	0.000221981
ENSMUSG00000049960	Mrps16	16.227	16.51	16.45	37.0337	25.3625	18.4869	5.69945	5.85124	6.65774	1697.3	1.44688	0.335271	4.31556	1.59197e-05	0.00022236
ENSMUSG00000020889	Nr1d1	0.207521	0.188281	0.134493	0.101144	0.130248	0.108127	0.400398	0.543316	0.0982212	29.6781	-2.42299	0.561477	-4.31539	1.5932e-05	0.000222361
ENSMUSG00000030411	Nova2	0.0435834	0.0568764	0.0253491	0.0289131	0.0309751	0.0546431	0.288434	0.27457	0.0120332	37.6613	-3.20838	0.743499	-4.31524	1.59427e-05	0.000222361
ENSMUSG00000051768	Xrcc1	3.11651	2.85816	2.73331	1.28689	1.84766	3.58041	3.25384	3.22544	2.86798	652.03	-1.30692	0.302868	-4.31513	1.59507e-05	0.000222361
ENSMUSG00000029207	Apbb2	3.019	3.64386	2.422	2.01502	2.99684	2.85195	3.49856	3.43016	2.4988	1299.18	-1.05605	0.244743	-4.31494	1.59646e-05	0.00022241
ENSMUSG00000021252	Erg28	9.31126	10.0987	8.70438	15.2773	18.3311	11.6173	3.40952	3.35541	5.23336	1432.92	1.18798	0.275427	4.31322	1.60893e-05	0.000224003
ENSMUSG00000082816	Gm11953	0.129925	0.126599	0.137532	0	0.0705131	0.041464	1.25291	0.208348	0.200882	12.3903	-4.77114	1.10642	-4.31222	1.61622e-05	0.000224873
ENSMUSG00000037772	Mrpl23	5.00122	4.68563	5.2784	10.1056	8.59375	7.70786	1.94782	2.20399	2.97089	947.472	1.17291	0.272006	4.31206	1.61742e-05	0.000224895
ENSMUSG00000039092	Sptlc3	0.586301	1.33618	0.775787	2.89281	2.29534	0.862466	0.138576	0.220358	0.318692	104.157	2.55954	0.593696	4.31119	1.62377e-05	0.000225619
ENSMUSG00000070709	Zfp974	0.377007	0.376857	0.302046	0.584154	0.655381	0.796585	0.173709	0.0694908	0.174202	102.142	1.39617	0.323878	4.31078	1.62682e-05	0.000225619
ENSMUSG00000027082	Tfpi	44.2671	46.8238	33.5194	60.9883	57.8217	39.7461	10.3875	12.0495	17.611	6931.21	1.27251	0.295224	4.31033	1.6301e-05	0.000225928
ENSMUSG00000066613	Zfp932	3.36141	3.26469	3.04519	6.06631	5.74242	3.81312	0.828378	0.542869	1.6934	361.88	1.65719	0.384598	4.30888	1.64081e-05	0.000227267
ENSMUSG00000037373	Ctbp1	15.6124	16.7535	15.0324	5.44659	9.27511	17.1891	15.1773	15.5002	14.6747	2495.17	-1.33795	0.310538	-4.3085	1.64367e-05	0.000227517
ENSMUSG00000071866	Ppia	329.846	291.434	311.697	475.013	507.613	287.681	91.5659	93.0191	128.914	34834.5	1.2997	0.301673	4.30829	1.64523e-05	0.000227586
ENSMUSG00000021597	Slf1	7.79095	7.5745	7.59433	18.269	13.1083	9.2568	2.37564	2.96705	3.75149	1702.15	1.4658	0.340515	4.30465	1.67249e-05	0.000231208
ENSMUSG00000019917	2020-09-10	9.43628	9.19421	8.23983	13.4095	11.8632	11.2061	3.38311	3.2253	4.34066	920.261	1.00165	0.232748	4.30359	1.68055e-05	0.000232175
ENSMUSG00000020482	Ccdc117	26.7856	25.6748	24.1394	41.8612	36.5019	31.8203	9.25114	8.33536	13.2351	2917.44	1.11442	0.259041	4.30209	1.69196e-05	0.000233601
ENSMUSG00000022949	Clic6	227.681	150.096	158.568	45.1467	87.409	110.952	96.5977	101.176	122.569	18420.8	-1.20095	0.279182	-4.30166	1.69521e-05	0.0002339
ENSMUSG00000039530	Tusc3	9.55526	9.52247	8.55198	14.0154	12.1996	11.0151	3.05134	3.7447	4.10953	1034.87	1.04699	0.243545	4.29894	1.71614e-05	0.000236636
ENSMUSG00000020692	Nle1	1.65664	1.33538	1.30301	1.25143	1.41464	1.67228	1.98922	1.61594	1.55803	202.593	-1.06412	0.24755	-4.29862	1.71868e-05	0.000236834
ENSMUSG00000026035	Ppil3	6.21355	5.23221	5.61591	13.442	10.1145	5.27245	1.67677	1.97236	1.94864	874.9	1.669	0.388286	4.29838	1.72052e-05	0.000236936
ENSMUSG00000031245	Hmgn5	3.51728	3.78342	2.47995	0.876124	1.26773	3.18257	3.01954	3.24156	3.02122	212.226	-1.6453	0.382794	-4.29813	1.72249e-05	0.000237056
ENSMUSG00000028898	Trnau1ap	17.9747	16.3497	17.385	45.3114	29.5426	24.4006	6.76476	7.78828	8.47572	1889.32	1.40354	0.326695	4.29617	1.73773e-05	0.000239002
ENSMUSG00000075271	Ttc30a1	3.19045	2.99232	3.00568	6.0313	4.85943	4.57126	0.907214	1.48825	1.51614	422.407	1.28842	0.299944	4.29554	1.74269e-05	0.000239225
ENSMUSG00000036534	Slc38a7	8.65252	10.7667	7.62547	8.80356	10.9626	7.286	12.4035	13.2625	10.0402	1719.07	-1.15829	0.269697	-4.29478	1.74864e-05	0.000239889
ENSMUSG00000068245	Phf11d	0.764852	0.59283	0.773777	1.2685	1.23692	1.44237	0.290339	0.255525	0.358354	123.353	1.35832	0.316313	4.29422	1.75307e-05	0.000240344
ENSMUSG00000014177	Tvp23b	27.3398	27.828	25.291	47.1279	36.9604	27.9303	8.50014	8.04101	11.449	1951.81	1.29035	0.3005	4.294	1.7548e-05	0.000240429
ENSMUSG00000021327	Zkscan3	3.77755	3.93325	3.2882	5.57687	5.43103	5.93002	1.82625	1.72965	1.20021	1035.73	1.04846	0.244194	4.29355	1.75838e-05	0.000240766
ENSMUSG00000006423	C330007P06Rik	8.8854	8.35306	8.5658	15.385	14.9979	8.0107	2.82117	2.94149	3.13462	2147.95	1.39074	0.323989	4.29255	1.76635e-05	0.000241704
ENSMUSG00000090958	Lrrc32	0.629612	0.865055	0.307831	0.272923	0.538079	0.612116	1.20364	0.869234	0.709149	133.746	-1.80704	0.421101	-4.29122	1.77694e-05	0.000242999
ENSMUSG00000072620	Slfn2	1.83255	1.59772	0.918271	5.98501	2.0118	2.19939	0.251736	0.376754	0.54488	102.414	2.52745	0.589104	4.29033	1.78406e-05	0.000243663
ENSMUSG00000030744	Rps3	301.642	260.187	292.389	963.421	537.71	328.662	95.0772	97.7273	139.394	54045.9	1.78997	0.417278	4.28963	1.78969e-05	0.000244277
ENSMUSG00000003849	Nqo1	2.33274	2.98436	2.79456	5.98972	5.08538	2.67794	0.809185	0.403682	0.908172	145.139	1.94665	0.453901	4.28872	1.79705e-05	0.000245127
ENSMUSG00000040374	Pex2	16.2204	16.7813	15.683	20.1844	21.394	18.101	4.60245	5.47748	7.67771	1131.79	1.02441	0.238898	4.28806	1.80244e-05	0.000245551
ENSMUSG00000030613	Ccdc90b	13.8527	12.8494	13.3921	26.9959	22.9204	11.5921	3.54352	3.94507	5.03431	810.617	1.60238	0.373716	4.2877	1.8053e-05	0.000245785
ENSMUSG00000070287	Slc35g2	2.56531	2.76019	2.44924	6.67678	4.74463	3.11259	0.991818	0.525718	0.823678	153.729	1.8577	0.43334	4.28693	1.81155e-05	0.000246325
ENSMUSG00000025503	Taldo1	70.4274	64.1875	68.7597	133.717	118.765	74.1159	25.5371	25.0748	29.3271	5275.36	1.31343	0.306407	4.28654	1.81475e-05	0.000246449
ENSMUSG00000037007	Zfp113	1.36315	1.51932	1.22231	2.03774	2.12223	2.13669	0.682228	0.556931	0.551889	327.049	1.00921	0.235431	4.28666	1.81378e-05	0.000246449
ENSMUSG00000044167	Foxo1	0.936189	1.41321	0.824153	0.478893	0.783562	1.38708	1.65786	2.04994	0.988238	429.371	-1.66789	0.389132	-4.28618	1.81775e-05	0.000246701
ENSMUSG00000006360	Crip1	14.2231	29.3533	19.9936	47.3504	30.089	31.1913	5.93317	6.32418	10.03	1744.06	1.58344	0.369516	4.28516	1.82607e-05	0.000247674
ENSMUSG00000037692	Ahdc1	0.604194	0.689856	0.341808	0.151523	0.332237	1.05892	2.14772	1.99222	0.644254	345.743	-2.53953	0.592691	-4.28474	1.82955e-05	0.000247991
ENSMUSG00000038982	Bloc1s5	2.53788	2.56979	2.26922	5.92893	4.24707	2.3058	0.734737	0.681539	0.970029	566.121	1.69792	0.396336	4.28403	1.83538e-05	0.000248625
ENSMUSG00000057672	Pkn1	2.27178	2.48734	1.84985	0.971057	1.07966	2.17896	1.68573	1.69352	2.04104	756.637	-1.16173	0.27121	-4.28351	1.83967e-05	0.000249048
ENSMUSG00000037361	Sf3b6	25.6337	22.8324	25.7991	71.2926	53.5928	19.7304	6.28531	6.22379	10.6955	2730.19	1.97204	0.460437	4.28298	1.84411e-05	0.000249492
ENSMUSG00000031783	Polr2c	16.9972	14.6674	16.1408	42.8764	29.0739	20.2482	6.07104	6.06323	8.05017	3366.36	1.49552	0.349233	4.28229	1.8498e-05	0.000250069
ENSMUSG00000043618	Eif5al3-ps	0.626792	0.763434	0.427294	0.232081	0.896584	0.186078	3.47282	1.4025	1.35224	22.3868	-3.03909	0.709705	-4.28218	1.85069e-05	0.000250069
ENSMUSG00000028580	Pum1	8.70209	11.9769	6.78031	5.20888	9.24867	9.99561	12.636	12.2608	8.50138	2341.65	-1.26256	0.294884	-4.28156	1.85588e-05	0.000250614
ENSMUSG00000036026	Tmem63b	15.295	13.9186	13.4044	5.0466	8.16659	12.6527	10.6334	9.81738	11.086	2217.47	-1.10009	0.25695	-4.28133	1.85778e-05	0.000250713
ENSMUSG00000020513	Tubd1	5.73195	5.62049	5.65414	4.89467	7.66469	5.74603	1.40463	1.36287	2.19005	323.882	1.14616	0.267859	4.27899	1.87746e-05	0.00025321
ENSMUSG00000079477	Rab7	58.6041	68.6098	45.697	6.49204	16.8728	37.318	36.1866	35.6295	50.0623	4063.81	-1.85206	0.433059	-4.27669	1.8969e-05	0.000255673
ENSMUSG00000028542	Slc6a9	0.678061	0.761044	0.85244	0.0739896	0.146741	0.380209	0.536809	0.426807	0.352725	94.5521	-2.03081	0.474887	-4.27641	1.89935e-05	0.000255715
ENSMUSG00000031486	Adgra2	11.1089	12.8793	8.27576	3.88015	8.42573	13.1211	16.939	17.2063	9.57705	2732.9	-1.63123	0.381463	-4.27624	1.90078e-05	0.000255715
ENSMUSG00000028331	Trmo	6.66779	5.9827	6.58348	19.3989	11.8342	8.80846	2.50636	3.0826	2.21801	608.563	1.652	0.386389	4.27548	1.90724e-05	0.000256425
ENSMUSG00000050323	Ndufaf6	21.9899	22.3433	24.1951	53.1161	43.9047	29.4991	7.66149	8.37583	12.8069	1100.86	1.43531	0.335774	4.27463	1.91455e-05	0.000257087
ENSMUSG00000062488	Ifit3b	0.156377	0.142851	0.0530556	2.59351	0.424348	0.187148	0.0123202	0	0	28.59	6.03765	1.41241	4.27473	1.91372e-05	0.000257087
ENSMUSG00000043903	Zfp469	0.340142	0.385721	0.176894	0.278762	0.250934	0.677028	1.78386	1.53741	0.307501	386.999	-2.44948	0.573091	-4.27415	1.91864e-05	0.000257475
ENSMUSG00000024208	Uqcc2	85.3739	76.8964	84.9397	117.704	125.057	95.4496	27.3783	28.8367	40.682	2268	1.07406	0.251333	4.27347	1.92453e-05	0.000257784
ENSMUSG00000025260	Hsd17b10	31.8056	30.9376	30.6317	63.2725	61.3165	38.3203	11.7318	10.3037	17.3078	1525.18	1.33732	0.312916	4.27373	1.9223e-05	0.000257784
ENSMUSG00000027248	Pdia3	139.767	161.054	125.102	55.0703	105.152	134.715	118.32	122.195	116.019	14845.3	-1.08788	0.254565	-4.27349	1.92441e-05	0.000257784
ENSMUSG00000041231	Ublcp1	33.5655	35.3818	36.9177	79.1179	67.4602	40.7377	12.9309	10.3993	18.0321	3378.21	1.47571	0.345332	4.27329	1.9261e-05	0.000257834
ENSMUSG00000080649	Gm26156	3.81408	2.64539	3.88212	20.242	14.9499	13.1866	0.600987	2.54845	1.63808	30.255	2.95741	0.692097	4.27311	1.92765e-05	0.000257881
ENSMUSG00000025956	Mettl21a	5.42941	5.5223	4.76	12.3591	9.38288	6.58771	1.35297	1.46038	2.98371	590.599	1.61373	0.377736	4.2721	1.9364e-05	0.000258891
ENSMUSG00000026021	Sumo1	60.17	47.789	54.1801	119.115	87.9857	61.2007	17.6376	19.2263	24.6517	4063.91	1.42373	0.333323	4.27132	1.94316e-05	0.000259635
ENSMUSG00000060938	Rpl26	522.454	449.349	516.749	1820.55	1068.79	523.398	158.832	167.728	247.181	31592.3	1.90795	0.446825	4.27002	1.9546e-05	0.000261
ENSMUSG00000036983	Tfb1m	3.8058	3.83064	4.23387	4.87704	5.40217	4.27523	1.20164	1.24492	1.61902	434.204	1.10691	0.259294	4.26895	1.96397e-05	0.000261927
ENSMUSG00000074797	Itpa	43.0376	43.4245	42.6824	82.7596	79.4677	44.2367	14.109	15.3829	19.5018	2996.8	1.36448	0.319624	4.269	1.96353e-05	0.000261927
ENSMUSG00000078877	Gm14295	3.14055	3.08716	3.2041	6.4807	5.67482	3.82043	0.936156	1.51086	1.14253	405.634	1.45122	0.339973	4.26864	1.96668e-05	0.000262127
ENSMUSG00000020801	Med31	5.05439	4.24332	4.4898	7.87546	7.65843	5.12042	1.23915	1.32873	2.1546	266.432	1.43696	0.336753	4.2671	1.9803e-05	0.000263616
ENSMUSG00000028998	Tomm7	75.3449	64.0818	75.3815	200.534	115.297	68.9813	20.1066	19.8756	29.551	2990.24	1.79636	0.421028	4.2666	1.98474e-05	0.000264045
ENSMUSG00000068250	Amn1	0.5558	0.595863	0.479821	0.919157	0.931212	0.759716	0.204837	0.287689	0.234706	373.912	1.11863	0.262231	4.26583	1.99158e-05	0.000264627
ENSMUSG00000084957	Bbip1	7.86416	7.47823	7.36174	14.9255	10.1005	6.97234	1.87518	2.2312	2.79204	1070.57	1.52465	0.357662	4.26283	2.01852e-05	0.000267711
ENSMUSG00000040429	Mterf1a	1.06316	1.10056	1.04289	3.58559	1.92708	1.58734	0.415377	0.398803	0.320427	142.497	1.91297	0.448786	4.26255	2.02111e-05	0.000267891
ENSMUSG00000038206	Fbxo8	6.87507	6.9637	6.8732	9.83852	9.11826	6.52382	2.06087	1.83176	2.74116	1140.88	1.22026	0.286356	4.26134	2.03201e-05	0.000269169
ENSMUSG00000024177	Nme4	10.5644	10.5648	12.1605	10.6232	13.1882	18.1916	3.86273	4.22701	4.01186	541.626	1.00381	0.235611	4.26045	2.04013e-05	0.00027008
ENSMUSG00000038122	Tbc1d32	0.802429	0.870602	0.692598	0.94345	1.07869	0.969188	0.30112	0.217762	0.314939	256.781	1.04904	0.246293	4.25933	2.05039e-05	0.000271271
ENSMUSG00000074909	Ranbp6	6.17961	6.54668	5.42269	10.3173	8.77553	6.97231	1.96047	2.05547	2.90666	928.029	1.19987	0.281735	4.25886	2.0547e-05	0.000271674
ENSMUSG00000026494	Kif26b	0.469526	0.456858	0.261379	0.22589	0.340084	0.537683	0.687438	0.568788	0.43187	271.735	-1.45234	0.341073	-4.25816	2.0612e-05	0.000272199
ENSMUSG00000085148	Mir22hg	3.1224	3.48548	2.18951	5.26609	4.019	4.17181	1.15262	0.760296	0.890133	188.149	1.45658	0.342062	4.25824	2.06046e-05	0.000272199
ENSMUSG00000028447	Dctn3	44.9598	39.6503	44.3183	54.6246	64.3219	47.7349	14.6613	15.4423	19.433	1427.45	1.0112	0.237484	4.25797	2.06287e-05	0.000272254
ENSMUSG00000020627	Klhl29	0.330367	0.459871	0.180846	0.137515	0.217635	0.34849	0.461943	0.53423	0.34339	99.4621	-1.75983	0.413368	-4.25731	2.06905e-05	0.000272902
ENSMUSG00000050106	Tmc8	0.411497	0.555739	0.489584	0.0339464	0.100286	0.176914	0.387023	0.205143	0.230758	34.677	-2.35355	0.552896	-4.25677	2.07404e-05	0.000273393
ENSMUSG00000024503	Spink1	813.768	688.388	662.228	2510.87	1352.86	611.047	190.127	198.223	308.307	21261.3	2.02976	0.47706	4.25472	2.09311e-05	0.000275737
ENSMUSG00000034390	Cmip	0.782489	0.778342	0.521162	0.276854	0.308524	1.0245	1.61614	1.70524	0.589408	242.456	-2.15864	0.507451	-4.25389	2.10084e-05	0.000276419
ENSMUSG00000001467	Cyp51	11.867	12.2916	9.59688	16.495	15.2022	13.9978	3.67235	3.05294	5.81863	1601.55	1.13947	0.267898	4.25339	2.10562e-05	0.000276878
ENSMUSG00000106237	Gm8066	0.523945	0.589076	0.328179	0	0.194432	0.171499	1.57496	0.646308	0.623147	11.6781	-3.85909	0.907378	-4.25302	2.10911e-05	0.000277168
ENSMUSG00000036622	Atp13a2	1.8863	1.91658	1.45549	0.22477	0.310403	1.71206	2.08212	2.10714	1.96447	383.474	-2.34017	0.55029	-4.2526	2.11302e-05	0.000277513
ENSMUSG00000022686	B3gnt5	13.5342	11.5217	11.3217	14.1661	21.6334	15.1485	3.91156	4.12155	6.39694	2081.85	1.07471	0.252768	4.25178	2.12081e-05	0.000278366
ENSMUSG00000028884	Rpa2	32.9269	29.2283	32.0709	70.2346	46.6929	36.6973	11.0236	11.9393	12.8578	3386.75	1.39447	0.328041	4.25092	2.12899e-05	0.000279099
ENSMUSG00000079009	Gm14139	1.5686	2.5765	1.82379	4.1424	4.59765	2.57521	0.413526	0.3628	1.1077	128.232	1.94144	0.456788	4.2502	2.13584e-05	0.000279828
ENSMUSG00000037085	Trmt12	2.58493	2.05798	2.25612	2.46113	2.46652	2.75451	0.752381	0.70377	0.723787	292.778	1.03131	0.242663	4.24998	2.13793e-05	0.000279931
ENSMUSG00000018449	Rpain	5.49091	4.96499	5.55945	17.6916	11.1902	6.83384	2.56635	1.87502	2.02051	660.817	1.75357	0.412764	4.24837	2.15334e-05	0.000281777
ENSMUSG00000034379	Wdr5b	1.84838	1.53566	1.6	2.70177	2.18621	2.42941	0.422819	0.572215	0.772393	151.247	1.37995	0.324975	4.24633	2.17296e-05	0.000284172
ENSMUSG00000027618	Nfs1	11.6857	11.746	12.5001	17.9793	16.3693	12.4811	3.46549	4.04986	5.07616	1364.56	1.1778	0.277381	4.24616	2.17464e-05	0.000284219
ENSMUSG00000029559	2210016L21Rik	3.52713	5.07453	4.24381	1.53899	1.99848	5.46454	5.26678	5.50428	4.84953	570.673	-1.63919	0.386152	-4.24493	2.1866e-05	0.00028561
ENSMUSG00000027878	Notch2	4.69794	7.30904	3.82835	5.13794	6.03038	6.6614	9.12077	9.23535	5.97053	2916.67	-1.23658	0.291414	-4.24337	2.20191e-05	0.000287435
ENSMUSG00000025794	Rpl14	645.716	577.393	680.7	1012.5	849.638	604.657	201.87	193.847	231.078	32703.7	1.25763	0.296386	4.24323	2.20326e-05	0.000287437
ENSMUSG00000024590	Lmnb1	63.679	63.4384	58.2752	22.4619	36.5562	64.0254	52.6251	50.938	56.4591	6120.06	-1.19972	0.282874	-4.24119	2.22341e-05	0.000289715
ENSMUSG00000055963	Triqk	0.995255	0.972002	0.802972	1.41499	1.98219	1.24719	0.207179	0.497833	0.225879	115.737	1.65932	0.391515	4.2382	2.25316e-05	0.000293237
ENSMUSG00000049339	Retreg2	13.0076	15.7003	12.2387	4.07028	6.13152	12.6887	10.2046	10.1037	12.8657	1279.59	-1.35634	0.320046	-4.23794	2.25579e-05	0.000293402
ENSMUSG00000044456	Rin3	1.82459	2.00291	1.228	1.24458	1.48313	1.46031	4.30803	4.9224	0.943306	662.517	-2.08583	0.492217	-4.23762	2.25902e-05	0.000293645
ENSMUSG00000044991	Shld1	3.54564	3.59883	3.54373	9.06563	6.44774	4.16473	1.21049	0.937762	1.66555	286.425	1.66872	0.393864	4.2368	2.2673e-05	0.000294366
ENSMUSG00000032875	Arhgef17	1.34479	1.75265	0.975103	0.550975	0.832055	2.55425	3.3417	2.94246	1.99711	854.051	-1.94407	0.458934	-4.23605	2.27482e-05	0.000294988
ENSMUSG00000026134	Prim2	8.83101	7.20376	8.94566	18.9614	12.8753	9.04887	2.58107	2.8154	3.461	1764.39	1.51052	0.356616	4.23569	2.27847e-05	0.000295283
ENSMUSG00000021143	Pacs2	4.59879	5.14799	3.82517	1.5743	2.88569	5.13231	4.85754	5.34025	4.02392	1179.46	-1.40611	0.332004	-4.23523	2.28316e-05	0.000295535
ENSMUSG00000061118	Dnajc30	0.855164	1.25182	0.83688	0.249826	0.681273	0.95145	1.36479	1.32102	0.970424	65.6274	-1.81262	0.427982	-4.23527	2.28279e-05	0.000295535
ENSMUSG00000028800	Hdac1	22.4126	22.0231	20.1842	9.36523	20.0096	20.1483	18.6753	17.652	22.7218	2632.36	-1.05146	0.248291	-4.23481	2.28741e-05	0.000295864
ENSMUSG00000041879	Ipo9	14.828	15.0173	13.002	5.46023	9.09436	14.5532	11.5675	11.917	12.4811	3900.17	-1.12185	0.264918	-4.23471	2.28844e-05	0.000295864
ENSMUSG00000004018	Fancl	5.52059	5.52377	5.33074	12.5112	7.36191	5.56239	1.50532	1.3634	2.21083	624.856	1.64051	0.387642	4.23203	2.31587e-05	0.000299051
ENSMUSG00000024614	Tmx3	10.2757	10.6303	9.32386	13.8696	14.6889	9.95643	3.14797	3.36612	4.4017	3133.13	1.09267	0.258221	4.23152	2.32117e-05	0.000299432
ENSMUSG00000046330	Rpl37a	394.779	323.154	371.103	1853.79	814.638	366.273	119.078	131.905	175.477	25809.7	2.18769	0.517004	4.23148	2.3216e-05	0.000299432
ENSMUSG00000021978	Extl3	5.92895	9.07364	5.4202	4.26619	6.65681	7.07202	8.74182	9.54733	5.93187	1733.86	-1.23272	0.291332	-4.23132	2.32324e-05	0.000299465
ENSMUSG00000034832	Tet3	1.39096	2.22897	1.07541	0.983859	1.5293	1.7562	3.54073	3.42968	1.24909	1386.89	-1.7697	0.418438	-4.2293	2.34424e-05	0.000301811
ENSMUSG00000033697	Arhgap39	0.275948	0.308096	0.204531	0.225308	0.256005	0.321778	0.501706	0.60987	0.232471	103.426	-1.55857	0.368562	-4.22878	2.34967e-05	0.000302329
ENSMUSG00000031641	Cbr4	3.22507	3.02408	3.16011	5.45856	4.83249	3.06979	1.03538	1.0851	1.03012	642.134	1.35886	0.321365	4.22841	2.35348e-05	0.000302639
ENSMUSG00000019792	Trmt11	8.4319	7.72684	8.94989	20.4497	14.7721	8.05442	2.45569	2.48027	3.60607	1620.23	1.65581	0.391605	4.22827	2.35492e-05	0.000302643
ENSMUSG00000102918	Pcdhgc3	0.356653	0.516666	0.181387	0.125769	0.240079	0.400834	0.69902	0.836043	0.311442	98.1426	-2.12548	0.502753	-4.22769	2.36103e-05	0.000303248
ENSMUSG00000019975	Ikbip	8.80607	9.0961	8.06859	15.1835	13.1136	9.67839	2.87714	2.69	4.22737	1442.81	1.24274	0.294071	4.22598	2.37906e-05	0.000305199
ENSMUSG00000024538	Ppic	59.3196	62.3693	46.5135	133.982	99.1053	67.0809	20.6537	23.8315	25.8497	3015.85	1.38903	0.328708	4.22574	2.38161e-05	0.000305345
ENSMUSG00000021694	Ercc8	2.86685	2.3538	2.75221	5.18904	4.58135	2.73744	0.897831	0.941565	0.999922	708.177	1.42285	0.336824	4.22432	2.39662e-05	0.000307087
ENSMUSG00000035297	Cops4	32.2949	30.8362	32.2425	74.4998	58.4427	33.6795	9.81484	10.4361	15.6768	5927.19	1.52176	0.360298	4.22362	2.40406e-05	0.000307856
ENSMUSG00000039753	Fbxl5	15.7046	16.6236	17.0399	31.5481	28.0623	20.0214	5.3531	5.59978	8.97784	5766.25	1.28928	0.305309	4.22287	2.41212e-05	0.000308705
ENSMUSG00000020691	Mettl2	10.5279	8.99852	9.45293	14.5584	13.941	10.5592	3.43618	3.68884	3.85304	1068.05	1.09751	0.259908	4.2227	2.41388e-05	0.000308747
ENSMUSG00000008540	Mgst1	1.19439	0.926477	0.743253	1.15095	1.48734	1.63213	0.220332	0.363341	0.200183	60.7932	1.7247	0.408475	4.2223	2.41825e-05	0.000309123
ENSMUSG00000029499	Pxmp2	8.93197	9.17949	8.25015	8.81792	10.9427	9.56533	2.29978	2.61216	3.86178	303.381	1.02833	0.243663	4.22028	2.43998e-05	0.000311531
ENSMUSG00000035840	Lysmd3	17.177	17.3288	15.1377	24.5396	28.9666	15.148	4.93389	4.7695	7.13492	2259.89	1.30747	0.309857	4.2196	2.44732e-05	0.000312283
ENSMUSG00000031770	Herpud1	10.004	14.2463	9.81063	5.05435	4.62808	11.8722	10.2237	10.3904	11.0976	910.296	-1.36904	0.3245	-4.21891	2.45489e-05	0.000313064
ENSMUSG00000006641	Slc5a6	9.09197	9.80934	8.21558	2.91994	5.7239	8.26349	6.47036	6.62367	10.4503	1188.13	-1.27972	0.303458	-4.21712	2.47442e-05	0.000315182
ENSMUSG00000023809	Rps6ka2	2.04849	1.64959	2.56398	1.23723	1.69877	1.93396	2.22253	2.05245	1.90823	778.116	-1.13895	0.270073	-4.2172	2.47349e-05	0.000315182
ENSMUSG00000030768	Disp1	2.17648	2.17242	1.52545	0.582513	1.01087	1.8788	1.82539	2.08013	1.46562	344.045	-1.46958	0.34855	-4.21628	2.48362e-05	0.000316127
ENSMUSG00000052031	Tagap1	2.42649	3.08934	2.43707	3.69432	3.91555	6.87144	1.04445	1.12983	1.4815	235.072	1.21477	0.288122	4.21618	2.48478e-05	0.000316127
ENSMUSG00000021707	Dhfr	17.45	15.5428	18.4221	33.209	33.1909	16.1236	5.50229	5.56922	7.14069	3222.07	1.46973	0.348669	4.21526	2.49494e-05	0.000317233
ENSMUSG00000034127	Tspan8	40.729	55.9541	50.6616	143.989	88.2881	78.2898	15.983	17.4963	31.4301	3544.68	1.57337	0.373292	4.21485	2.49943e-05	0.000317429
ENSMUSG00000043251	Exoc3l	1.68671	1.41402	1.06312	0.337092	0.600065	0.754515	1.0075	0.679034	0.791097	132.444	-1.40009	0.332174	-4.21492	2.49865e-05	0.000317429
ENSMUSG00000028337	Coro2a	0.283468	0.246968	0.0969278	0.0588916	0.0620488	0.0901436	0.20219	0.194122	0.140375	40.3788	-2.17932	0.517199	-4.21371	2.51213e-05	0.000318854
ENSMUSG00000032932	Hspa13	17.8043	18.2355	16.3592	39.3972	33.0131	20.7699	5.74367	6.16155	9.75875	4546.29	1.40675	0.333903	4.21304	2.51952e-05	0.000319603
ENSMUSG00000022377	Asap1	2.12053	2.91056	1.43666	1.6777	2.75387	1.93434	3.91903	3.68677	2.27552	800.307	-1.42431	0.338183	-4.21166	2.53503e-05	0.000321382
ENSMUSG00000062248	Cks2	180.981	167.669	185.449	187.692	226.687	186.367	46.005	46.6565	79.6329	3548.95	1.06555	0.253031	4.21113	2.54101e-05	0.000321951
ENSMUSG00000022013	Dnajc15	5.07212	4.98615	4.95935	13.8522	9.54144	4.72523	1.60411	1.71657	1.99535	1255.61	1.71827	0.40812	4.21021	2.55128e-05	0.000323062
ENSMUSG00000015053	Gata2	0.720616	0.282279	0.159226	0.140934	0.152857	0.215723	0.807959	0.522626	0.242617	84.8887	-2.47344	0.587527	-4.20991	2.55467e-05	0.000323112
ENSMUSG00000022186	Oxct1	6.66537	7.90399	5.49623	11.3523	8.4783	10.473	2.62983	2.59734	3.51141	869.762	1.05868	0.251467	4.21	2.55366e-05	0.000323112
ENSMUSG00000069919	Hba-a1	1.23574	3.46963	9.76171	0	0.145166	2.61208	26.5522	35.129	42.0586	563.795	-6.16188	1.46449	-4.20752	2.58194e-05	0.000325987
ENSMUSG00000004207	Psap	95.2972	41.2773	30.2672	17.8823	19.1503	29.4938	38.7028	34.8415	39.9444	4154.08	-1.55751	0.370204	-4.20717	2.58585e-05	0.00032629
ENSMUSG00000002504	Slc9a3r2	3.73312	4.14204	3.77365	1.38529	1.64828	3.19064	3.21276	2.0534	3.46468	308.462	-1.30878	0.31114	-4.20641	2.59463e-05	0.000327014
ENSMUSG00000021276	Cinp	18.9146	15.0711	17.7701	27.8391	28.0671	17.052	5.57321	5.77333	7.02308	2195.38	1.26806	0.30148	4.20611	2.598e-05	0.000327248
ENSMUSG00000073236	2500004C02Rik	1.83909	1.73361	1.4135	3.02797	2.1851	3.00242	0.493498	0.38933	0.938446	125.783	1.46915	0.349331	4.20561	2.60382e-05	0.00032779
ENSMUSG00000047735	Samd9l	1.24624	1.68609	0.887682	3.54275	2.0243	1.67059	0.222477	0.308049	0.64971	259.425	1.98562	0.472239	4.2047	2.61434e-05	0.000328921
ENSMUSG00000087881	Gm22442	56.9673	63.9853	50.5502	145.044	75.7998	164.621	30.8006	19.5912	30.7823	360.82	1.46963	0.349553	4.20431	2.61874e-05	0.000329091
ENSMUSG00000029462	Vps29	23.2756	22.5202	21.6865	33.5901	37.4867	23.8788	7.79533	7.08699	10.8968	4585.57	1.15446	0.274631	4.20365	2.6264e-05	0.000329703
ENSMUSG00000068749	Psma5	154.804	132.464	150.588	418.835	252.56	157.003	42.0809	48.0115	69.7035	7504.26	1.69975	0.404352	4.20363	2.62667e-05	0.000329703
ENSMUSG00000043716	Rpl7	570.108	486.566	567.117	2303.29	1124.01	536.733	171.539	177.086	260.01	66752.1	2.05243	0.488334	4.20292	2.63492e-05	0.000330546
ENSMUSG00000021366	Hivep1	0.955555	1.23047	0.58456	0.27161	0.687411	0.953123	1.46613	1.23666	0.823801	355.104	-1.73691	0.413299	-4.20255	2.63924e-05	0.000330846
ENSMUSG00000056144	Trim34a	0.791842	1.14205	0.740978	4.24246	2.35567	0.94665	0.361241	0.120933	0.233199	111.475	2.61371	0.621949	4.20245	2.64038e-05	0.000330846
ENSMUSG00000026914	Psmd14	75.825	67.3251	71.3316	127.566	93.9735	69.55	21.3638	21.7124	28.2221	6448.72	1.32369	0.315067	4.2013	2.65385e-05	0.000332193
ENSMUSG00000032067	Pts	7.23127	7.94266	7.03698	16.2953	13.25	7.9414	2.36267	2.12364	3.7318	1642	1.49512	0.355872	4.20127	2.65422e-05	0.000332193
ENSMUSG00000024248	Cox7a2l	125.924	115.456	117.799	364.284	246.962	141.817	43.0791	42.9822	65.7755	7467.78	1.62859	0.387687	4.20079	2.6598e-05	0.000332699
ENSMUSG00000073792	Alg6	4.17986	4.08326	3.46377	6.66994	6.7077	4.19583	1.20549	1.36967	1.91014	1143	1.25939	0.299824	4.20043	2.66405e-05	0.000333037
ENSMUSG00000005362	Crbn	5.09537	6.04476	5.52137	11.3566	9.67374	5.96247	1.81045	1.52644	2.71262	1373.94	1.45624	0.346743	4.19975	2.67212e-05	0.000333558
ENSMUSG00000020738	Sumo2	52.2684	41.9894	49.3699	131.05	135.719	74.4567	17.1461	24.015	34.6446	3882.85	1.46699	0.349293	4.19988	2.67051e-05	0.000333558
ENSMUSG00000038286	Bphl	3.21029	4.44102	3.39772	7.32698	6.08384	4.6178	1.07933	0.780544	1.94985	380.119	1.54424	0.367704	4.19969	2.67286e-05	0.000333558
ENSMUSG00000026135	Zfp142	0.273712	0.333382	0.199981	0.286264	0.323882	0.406544	0.748654	0.71774	0.283906	197.951	-1.60431	0.382178	-4.1978	2.69522e-05	0.000336154
ENSMUSG00000052033	Pfdn4	17.383	17.6706	17.3441	38.1067	28.5518	18.7148	5.40721	5.09993	8.43516	1566.68	1.47917	0.352393	4.19749	2.69888e-05	0.000336416
ENSMUSG00000039377	Hlx	1.71617	1.90217	1.75144	0.27324	0.300119	2.28207	3.01786	3.48594	2.47654	191.423	-2.55514	0.608762	-4.19727	2.70158e-05	0.000336557
ENSMUSG00000025962	Fastkd2	17.6722	16.1926	15.7369	32.7312	29.9172	18.8221	5.11438	5.44404	8.93694	3506.71	1.36023	0.324194	4.19571	2.72015e-05	0.000338675
ENSMUSG00000002308	Cd320	8.75091	8.68215	8.1893	14.1535	11.5789	14.0792	3.09395	3.11683	5.27647	881.407	1.06635	0.254192	4.19506	2.72795e-05	0.000339451
ENSMUSG00000034923	Ly6g6f	0.405448	1.11287	0.548691	1.27289	0.743818	1.16637	0.0215955	0	0	21.7938	5.06013	1.2065	4.19405	2.74014e-05	0.000340574
ENSMUSG00000026389	Steap3	0.559794	0.876241	0.961779	0.15732	0.264006	0.443901	0.862309	1.22495	0.22916	149.548	-2.27684	0.543014	-4.19297	2.75327e-05	0.000341812
ENSMUSG00000070372	Capza1	45.2861	39.2715	39.0122	59.5571	63.7414	51.6418	14.1547	14.7016	22.9408	5264.27	1.02535	0.244619	4.19161	2.76982e-05	0.000343471
ENSMUSG00000015672	Mrpl32	7.9779	7.69721	7.62289	12.2647	12.237	5.69315	1.75579	1.99241	2.72987	1170.66	1.52161	0.363047	4.19123	2.77447e-05	0.000343849
ENSMUSG00000069899	Gm12166	0.915432	1.04121	0.822143	14.325	6.67306	10.2252	0.330915	0.971464	2.60181	144.439	2.41547	0.576379	4.19077	2.7801e-05	0.000344349
ENSMUSG00000026639	Lamb3	0.065039	0.0516114	0.0401207	0.0209196	0.602564	1.67939	0.0149065	0.0316051	0.0152363	56.1887	4.39742	1.04952	4.18992	2.79057e-05	0.000345447
ENSMUSG00000087569	Gm8464	0.0266552	0.0324661	0.0385859	0	0.0107159	0.0189038	1.24322	0.0474938	0	19.3667	-6.43203	1.53534	-4.18933	2.79783e-05	0.000346147
ENSMUSG00000047248	C2cd3	1.66614	1.90828	1.43056	0.789973	1.3071	1.57075	1.586	1.82072	1.16751	706.74	-1.13144	0.270149	-4.1882	2.8117e-05	0.000347663
ENSMUSG00000074476	Spc24	19.5396	17.4639	19.3912	32.5776	26.0396	18.798	5.83212	5.92888	7.51749	1562.27	1.29416	0.309045	4.1876	2.81917e-05	0.000348387
ENSMUSG00000062054	Iah1	12.8358	14.8256	13.6279	35.9075	25.6179	15.5067	4.5516	5.00391	6.77741	1412.24	1.54954	0.370107	4.18673	2.83001e-05	0.000349527
ENSMUSG00000044734	Serpinb1a	11.3339	16.3341	11.1272	21.5619	21.0055	15.1148	4.5472	4.85456	5.86168	1020.28	1.19272	0.284894	4.18655	2.83225e-05	0.000349603
ENSMUSG00000055760	Gemin6	21.9335	20.7463	24.1203	50.9015	37.1453	21.697	6.9366	7.46331	8.53628	1132.07	1.56208	0.373143	4.18627	2.83571e-05	0.00034983
ENSMUSG00000002475	Abhd3	2.26403	3.77087	2.88237	7.77829	5.38364	4.02698	0.686217	0.581972	1.68335	265.678	1.8846	0.450357	4.18469	2.85553e-05	0.000351872
ENSMUSG00000036529	Sbf1	7.61822	7.79664	6.37352	3.23713	4.47598	9.25473	7.97404	7.82194	7.3055	1898.58	-1.27345	0.304325	-4.18451	2.85786e-05	0.000351958
ENSMUSG00000024277	Mapre2	1.4434	1.70361	1.10147	0.501652	1.14616	1.87926	1.90322	2.06883	1.62933	628.855	-1.50973	0.360824	-4.18411	2.86279e-05	0.000352114
ENSMUSG00000029221	Slc30a9	8.88053	7.92333	7.83443	13.6012	12.6429	9.00399	2.78983	2.98074	3.90789	3425.55	1.14538	0.273759	4.18389	2.86566e-05	0.000352114
ENSMUSG00000036246	Gmip	0.909526	0.847648	0.655551	0.280278	0.420374	0.711617	0.692348	0.715145	0.580646	142.689	-1.32788	0.317377	-4.18391	2.86541e-05	0.000352114
ENSMUSG00000021714	Cenpk	4.25496	4.68038	5.25587	5.70495	7.24688	4.64302	1.40843	1.45814	1.81032	751.17	1.17374	0.280665	4.18201	2.88944e-05	0.000354631
ENSMUSG00000021996	Esd	51.7503	50.3944	47.0439	121.616	86.0841	50.0889	14.6042	17.4454	22.5667	6178.81	1.552	0.371169	4.18138	2.89745e-05	0.000355411
ENSMUSG00000025283	Sat1	27.3078	24.2433	22.6682	48.9656	35.5238	23.4328	7.115	6.81761	10.3502	2264.41	1.45767	0.348658	4.18082	2.90465e-05	0.000356092
ENSMUSG00000026087	Mrpl30	24.4188	22.2783	24.1628	37.1098	36.0858	22.6248	7.42422	6.83405	10.0243	2437.2	1.26317	0.302242	4.17935	2.92342e-05	0.000357986
ENSMUSG00000054626	Xlr	1.41877	0.789194	0.986976	2.11957	1.78858	0.944786	0.0950554	0.134359	0.388632	77.5034	2.44612	0.58528	4.17941	2.92272e-05	0.000357986
ENSMUSG00000031320	Rps4x	780.001	674.34	736.754	2555.17	1292.7	775.11	221.341	223.195	356.705	49624.1	1.86906	0.447392	4.17768	2.94497e-05	0.00036042
ENSMUSG00000097162	2310010J17Rik	1.84774	2.27687	2.21725	3.67019	3.16678	2.62083	0.163453	0.173278	0.835341	38.8588	2.59553	0.621373	4.17708	2.9527e-05	0.000360956
ENSMUSG00000060992	Copz1	15.2662	16.5766	15.8877	5.21251	7.12654	18.3752	15.6173	16.3206	16.5061	2097.13	-1.49399	0.357725	-4.17637	2.96198e-05	0.000361822
ENSMUSG00000091625	Lsm5	48.4895	41.0736	48.1654	69.946	75.0705	35.5497	10.8891	12.7969	16.0272	1112.51	1.4776	0.353808	4.17628	2.96314e-05	0.000361822
ENSMUSG00000022799	Arhgap31	1.7247	1.65334	0.9372	1.07704	1.25905	1.08628	1.84676	2.25085	1.12127	667.889	-1.38508	0.331667	-4.17613	2.96516e-05	0.000361864
ENSMUSG00000030284	Creld1	0.142546	0.119481	0.0599076	0.056942	0.0942774	0.21523	0.307209	0.245793	0.355477	33.7231	-2.16572	0.518671	-4.17552	2.97304e-05	0.000362523
ENSMUSG00000034620	Rxylt1	7.52779	7.43432	7.27507	12.2699	12.262	8.37843	2.57202	2.51259	3.76841	1427.89	1.17503	0.281415	4.17545	2.97393e-05	0.000362523
ENSMUSG00000054999	Naaladl1	7.86281	6.97082	6.28318	2.24888	4.29667	5.86011	5.26244	6.20794	4.73177	542.736	-1.20534	0.288686	-4.17526	2.97641e-05	0.00036262
ENSMUSG00000027173	Depdc7	50.73	55.8674	50.4585	78.729	75.3474	54.8229	15.4708	14.4566	25.0894	3484.08	1.20931	0.289656	4.175	2.97991e-05	0.000362842
ENSMUSG00000080775	Gm6368	0.0789049	0.0554459	0.0197692	0	0.0658823	0.0581114	0.436115	0.145999	0.281534	13.5128	-3.66016	0.876842	-4.17425	2.98975e-05	0.000363835
ENSMUSG00000113902	Ndufb1-ps	63.5467	66.8757	67.8634	85.6254	84.4443	53.5996	14.5107	16.8556	24.6395	2160.82	1.28842	0.308696	4.17374	2.9964e-05	0.000364438
ENSMUSG00000097616	1110019D14Rik	1.87881	1.60188	1.64001	4.846	3.7796	1.89474	0.667879	0.24103	0.464785	115.114	2.1173	0.507355	4.17321	3.00339e-05	0.000365082
ENSMUSG00000025867	Cplx2	0.194361	0.260888	0.148573	0.182444	0.239193	0.286933	0.420008	0.381647	0.327085	57.248	-1.49786	0.358951	-4.17288	3.00767e-05	0.000365396
ENSMUSG00000039633	Lonrf1	1.74084	2.17285	1.31492	0.413553	0.893806	1.46036	1.3104	1.54204	1.53805	215.418	-1.48894	0.357008	-4.17059	3.03814e-05	0.000368682
ENSMUSG00000049553	Polr1a	11.1751	9.52994	8.23522	3.56258	6.52177	8.2364	6.74806	6.43413	8.23182	3529.25	-1.02743	0.246382	-4.17006	3.04521e-05	0.000369333
ENSMUSG00000025381	Cnpy2	44.7788	46.6683	44.9753	91.1006	61.9992	70.772	18.7353	17.4744	25.6487	2938.42	1.13356	0.271902	4.16902	3.05909e-05	0.000370598
ENSMUSG00000039016	Timm8b	123.233	109.942	117.87	275.839	194.607	113.204	36.5326	35.0977	50.1766	2174.07	1.57155	0.377029	4.16823	3.06971e-05	0.000371676
ENSMUSG00000032373	Car12	0.505168	0.738563	0.65368	0.273108	0.508922	0.372254	0.509221	0.508885	0.649778	160.062	-1.28917	0.309395	-4.16676	3.08963e-05	0.000373878
ENSMUSG00000004268	Emg1	30.5685	24.8159	27.8817	94.1769	52.0205	30.1139	9.62851	9.69973	12.8973	5409.89	1.78019	0.427391	4.16524	3.1102e-05	0.000376156
ENSMUSG00000042032	Mat2b	18.8931	24.832	19.2172	34.7391	27.6148	25.763	6.28699	7.31259	10.3744	3470.2	1.1623	0.279199	4.163	3.141e-05	0.000379141
ENSMUSG00000043895	S1pr2	2.46128	1.99424	1.59746	0.871985	1.37823	1.97742	1.64146	1.45502	2.46452	557.362	-1.18707	0.285168	-4.16272	3.14473e-05	0.000379141
ENSMUSG00000057530	Ece1	22.119	19.7416	14.3871	7.10523	10.6265	19.5544	18.0294	17.5853	15.0163	3391.23	-1.26953	0.304981	-4.16267	3.14544e-05	0.000379141
ENSMUSG00000072941	Sod3	2.31136	5.06148	2.83872	3.57087	4.42739	3.22649	7.02036	7.32355	4.39298	722.259	-1.50992	0.362727	-4.16269	3.14524e-05	0.000379141
ENSMUSG00000008822	Acyp1	6.07662	5.8371	6.35899	13.4562	9.01996	5.66567	2.08908	1.36287	1.38703	278.048	1.78837	0.429782	4.1611	3.16715e-05	0.000381332
ENSMUSG00000005803	Sqor	2.3724	3.80873	2.1851	4.95332	3.94839	2.71893	0.645576	0.818698	0.986701	358.37	1.55481	0.373877	4.15862	3.20176e-05	0.000385284
ENSMUSG00000032754	Slc8b1	4.66618	5.8255	3.87001	1.69755	2.60733	4.68365	3.90633	3.46981	5.03274	545.57	-1.27768	0.307363	-4.15692	3.22566e-05	0.000387727
ENSMUSG00000090963	Gm17655	0.858491	1.05905	1.02765	3.23215	1.67254	1.28793	0.194238	0.294162	0.340345	69.4736	2.29847	0.553136	4.15535	3.24791e-05	0.000390183
ENSMUSG00000026288	Inpp5d	1.29937	0.9761	0.594625	0.254733	0.415553	0.415775	0.440819	0.673485	0.569839	183.965	-1.39214	0.335063	-4.15486	3.25493e-05	0.00039081
ENSMUSG00000027170	Eif3m	103.258	94.8969	103.559	327.202	186.233	96.0226	29.5305	31.3459	46.2869	10524.1	1.84393	0.443841	4.15447	3.26042e-05	0.00039125
ENSMUSG00000028218	Fam92a	6.11501	6.21776	5.92302	9.67326	8.699	7.10457	2.24148	2.09731	2.92567	951.14	1.08354	0.260821	4.15433	3.26244e-05	0.000391275
ENSMUSG00000058331	Zfp85	1.95831	1.89741	1.97469	4.01651	2.97809	2.0803	0.595382	0.531512	0.640582	154.725	1.63289	0.393077	4.15412	3.26543e-05	0.000391416
ENSMUSG00000075033	Nxpe3	2.71624	3.47608	2.26863	1.26801	1.81317	2.86906	2.30478	2.11051	3.03667	618.531	-1.12365	0.270558	-4.15308	3.28035e-05	0.000392985
ENSMUSG00000029661	Col1a2	3.44821	11.7139	3.62841	3.82924	4.55903	13.3373	19.917	18.9784	13.6771	5787.96	-2.12497	0.511697	-4.1528	3.28435e-05	0.000393153
ENSMUSG00000042396	Rbm7	21.0057	19.6806	19.7168	34.776	34.9878	21.3876	6.12895	6.76698	10.1333	3419.12	1.2736	0.30669	4.15273	3.28539e-05	0.000393153
ENSMUSG00000038740	Mvb12b	0.844562	0.94424	0.718658	1.11957	0.687747	1.00391	1.9338	1.73327	0.94507	419.082	-1.4879	0.358386	-4.15167	3.30054e-05	0.000394703
ENSMUSG00000062328	Rpl17	694.973	584.638	675.898	769.882	905.848	541.652	194.524	191.808	218.414	24981.6	1.13782	0.274069	4.15157	3.30201e-05	0.000394703
ENSMUSG00000022844	Pdia5	16.8619	23.1555	17.3048	8.76045	13.2125	19.1508	14.3788	15.196	18.3234	1773.24	-1.01814	0.245253	-4.15139	3.30455e-05	0.000394788
ENSMUSG00000022836	Mylk	0.549003	0.499577	0.377791	0.26404	0.223965	0.369248	0.306283	0.380355	0.447226	169.074	-1.15738	0.278902	-4.14976	3.3282e-05	0.000396733
ENSMUSG00000027534	Snx16	4.50308	4.4867	3.86226	7.38374	6.35949	3.80806	1.40428	1.07186	1.30138	353.435	1.47712	0.355949	4.14981	3.3275e-05	0.000396733
ENSMUSG00000075600	Zc3h3	0.213539	0.230689	0.139103	0.137966	0.194834	0.355558	0.50559	0.655087	0.258387	46.6408	-1.89505	0.456684	-4.14959	3.33075e-05	0.000396818
ENSMUSG00000004642	Slbp	17.8357	13.4285	15.9237	30.8864	23.9551	15.5785	4.6353	4.96981	6.63214	3224.81	1.4163	0.341432	4.14812	3.35211e-05	0.000398701
ENSMUSG00000028859	Csf3r	0.180541	0.158327	0.108787	0.0287449	0.0653225	0.0460941	0.184343	0.231613	0.0837425	18.7288	-2.61763	0.631027	-4.14821	3.35083e-05	0.000398701
ENSMUSG00000027166	Dnajc24	8.98589	9.07238	9.33221	17.3532	14.5686	8.59716	2.15987	2.59499	3.90017	412.926	1.54697	0.372993	4.14744	3.36207e-05	0.000399233
ENSMUSG00000031697	Orc6	62.3625	54.2963	60.0051	135.421	117.407	58.4326	18.1835	21.1597	27.6235	5445.51	1.52078	0.366661	4.14765	3.35911e-05	0.000399233
ENSMUSG00000038365	Fbxo25	7.42841	9.21042	8.13389	14.8217	13.201	10.7987	2.88038	3.01842	4.56842	877.69	1.17676	0.283731	4.14744	3.36214e-05	0.000399233
ENSMUSG00000019312	Grb7	11.1435	11.8087	11.1977	3.97696	6.77472	13.7557	11.6429	10.961	13.2926	1431.97	-1.38057	0.333002	-4.14583	3.38581e-05	0.000401615
ENSMUSG00000046761	Fam83h	3.6004	3.9894	3.75624	0.922224	1.84999	4.52429	4.55745	4.16983	4.349	758.612	-1.69741	0.409427	-4.14583	3.38592e-05	0.000401615
ENSMUSG00000035062	Zc4h2	2.34705	2.32424	1.93229	2.2369	2.70532	4.03538	0.807884	0.601827	0.758802	154.53	1.19772	0.289012	4.1442	3.41e-05	0.000403971
ENSMUSG00000040808	S100g	1727.96	2234.86	2102.88	5208.98	3826.2	1844.79	623.712	629.748	869.111	36381.5	1.67335	0.40379	4.14411	3.41141e-05	0.000403971
ENSMUSG00000058620	Adra2b	3.84548	3.35913	4.00759	0.491047	0.998438	1.36763	1.2707	1.45771	1.27998	299.444	-1.30462	0.314834	-4.14383	3.41559e-05	0.000404244
ENSMUSG00000032006	Pdgfd	1.41511	1.54244	1.17415	2.80675	2.57126	1.8724	0.507809	0.397539	0.734645	162.04	1.42339	0.343527	4.14345	3.42115e-05	0.00040468
ENSMUSG00000000581	C1d	17.1072	16.5954	15.7985	34.3377	26.8087	14.6783	4.67521	5.57086	6.37992	2248.12	1.4939	0.360801	4.14051	3.46528e-05	0.00040945
ENSMUSG00000027459	Fam110a	0.162376	0.35959	0.274053	0.407377	0.277729	0.263814	0.803858	0.89952	0.54776	44.8514	-2.00931	0.485268	-4.14063	3.46354e-05	0.00040945
ENSMUSG00000006538	Ihh	8.43966	7.70182	7.50577	1.94002	2.3745	9.36012	9.95967	8.84432	8.89096	916.86	-1.88113	0.454396	-4.13985	3.47531e-05	0.000410074
ENSMUSG00000024667	Tmem216	1.82901	1.48274	1.62029	2.42408	2.3927	2.25624	0.488153	0.764302	0.614094	179.746	1.22188	0.295145	4.13993	3.47408e-05	0.000410074
ENSMUSG00000057375	Yipf1	4.53209	4.91403	4.16592	8.14668	7.51421	6.05156	1.72552	1.83309	2.64368	1125.51	1.08917	0.263124	4.13939	3.48235e-05	0.000410342
ENSMUSG00000060036	Rpl3	564.338	475.907	520.166	1016.8	825.537	605.029	171.086	183.304	266.784	58535.8	1.27087	0.307013	4.13946	3.48131e-05	0.000410342
ENSMUSG00000028031	Dkk2	1.18356	1.58081	0.862065	0.886668	2.43066	7.67786	0.21947	0.282015	0.598199	207.781	2.50879	0.606198	4.13856	3.49492e-05	0.000411374
ENSMUSG00000074829	2010315B03Rik	1.58315	2.33786	1.72695	2.57981	2.55385	2.25262	0.648433	0.453824	0.694951	227.087	1.26246	0.30504	4.13868	3.4931e-05	0.000411374
ENSMUSG00000035215	Lsm7	14.9158	11.8819	13.7593	42.9389	25.4303	24.5998	5.98697	8.35369	6.73292	996.324	1.4332	0.346595	4.13508	3.54826e-05	0.000417424
ENSMUSG00000015880	Ncapg	19.5582	17.4661	17.4935	27.3323	26.2407	18.6341	5.97355	6.52116	7.99835	4136.05	1.0933	0.264407	4.13491	3.55087e-05	0.000417503
ENSMUSG00000005575	Ube2m	20.7912	17.8387	18.3005	6.82212	12.1625	21.35	17.4898	18.3084	19.0628	1598.56	-1.26943	0.307093	-4.13369	3.56989e-05	0.000419193
ENSMUSG00000024583	Txnl1	33.935	32.4037	33.5155	41.4629	51.2114	37.4206	10.6054	10.7621	16.9514	6865.79	1.02738	0.248544	4.13361	3.57108e-05	0.000419193
ENSMUSG00000038215	Cep44	2.75764	2.77297	2.61275	5.20743	3.76286	3.42477	1.00648	1.01127	1.22292	577.818	1.21619	0.294244	4.13328	3.57622e-05	0.000419568
ENSMUSG00000020386	Sar1b	74.5181	76.1555	72.7644	127.271	126.835	83.2762	24.0907	22.2294	39.5744	3214.78	1.26096	0.305086	4.13314	3.57842e-05	0.000419598
ENSMUSG00000033209	Ttc28	0.56877	0.612853	0.272279	0.216213	0.321606	0.67541	1.05045	1.06056	0.425383	309.359	-1.92465	0.465801	-4.13192	3.59746e-05	0.000421601
ENSMUSG00000025142	Aspscr1	3.44227	3.69356	3.22116	1.57314	2.5107	4.16756	3.81747	3.28574	3.37919	620.111	-1.17246	0.283833	-4.13083	3.61457e-05	0.000423376
ENSMUSG00000040774	Cept1	18.2361	16.2544	14.4149	34.4358	28.6137	16.3631	5.49587	5.19749	7.46837	1811.49	1.42748	0.345612	4.13028	3.62322e-05	0.000424158
ENSMUSG00000020780	Srp68	37.7398	36.99	34.3107	10.6381	18.9581	32.8058	23.6322	28.7462	31.7281	3056.05	-1.2487	0.302405	-4.12922	3.63996e-05	0.000425888
ENSMUSG00000072761	Gm6712	4.98003	5.62479	5.05547	12.2253	10.5571	5.88119	1.65929	1.23132	2.20479	115.201	1.77424	0.429726	4.12877	3.64714e-05	0.000426496
ENSMUSG00000017314	Mpp2	0.333445	0.280663	0.346567	0.100712	0.132416	0.250897	0.517722	0.499935	0.125744	59.2136	-2.12998	0.516024	-4.12767	3.66455e-05	0.000428299
ENSMUSG00000031861	Lpar2	1.48633	1.88448	1.16744	0.979869	1.99661	1.46155	3.21024	3.3081	1.30772	509.864	-1.63175	0.395421	-4.12663	3.6812e-05	0.000429546
ENSMUSG00000033253	Szt2	0.699185	0.975164	0.572878	0.764136	0.704464	1.20097	1.81911	1.54801	0.83481	521.48	-1.47008	0.356227	-4.12682	3.67811e-05	0.000429546
ENSMUSG00000047227	Gm527	0.788746	0.809279	0.739987	0.773502	1.08569	0.984988	0.0648433	0.206223	0.0662777	31.3064	2.57363	0.623648	4.12673	3.67958e-05	0.000429546
ENSMUSG00000030301	Ccdc91	11.5467	10.7401	10.1157	19.7359	15.7796	10.7231	3.15089	3.24017	4.77384	1020.29	1.34999	0.327229	4.12551	3.69913e-05	0.000431172
ENSMUSG00000042507	Elmsan1	2.26779	2.42016	1.51827	0.75421	1.61688	2.35509	2.98172	2.6633	1.77368	641.213	-1.49647	0.362753	-4.12532	3.70217e-05	0.000431293
ENSMUSG00000080684	Gm23988	6.67595	1.56121	6.00138	25.5099	15.0725	16.3626	0.807884	0	2.47727	34.5497	3.49714	0.847923	4.12436	3.7176e-05	0.000432766
ENSMUSG00000046364	Rpl27a	213.856	180.618	208.65	422.091	351.286	298.15	73.1664	88.6665	125.401	21788.9	1.18468	0.287278	4.12382	3.72648e-05	0.000433422
ENSMUSG00000031065	Cdk16	7.89983	8.53617	7.02399	3.04886	5.95026	10.2784	10.6036	9.4749	8.00783	1414.85	-1.38509	0.335898	-4.12355	3.73083e-05	0.000433694
ENSMUSG00000029186	Pi4k2b	25.4754	25.0242	24.1826	36.0792	37.469	24.9752	8.49965	8.30889	11.0656	3002.65	1.09468	0.265516	4.12282	3.74265e-05	0.000434599
ENSMUSG00000024878	Cbwd1	14.6833	12.9552	13.5018	32.4181	24.7735	11.5579	3.826	4.19956	5.50258	1423.48	1.66124	0.402953	4.12266	3.74516e-05	0.000434657
ENSMUSG00000042208	0610010F05Rik	8.30362	7.27253	6.75327	14.1007	10.6642	8.04552	2.30562	2.33925	3.46988	1311.18	1.31347	0.318719	4.12107	3.7711e-05	0.000437432
ENSMUSG00000024150	Mcfd2	50.7222	50.5028	43.3303	133.77	85.8436	49.606	14.2509	15.8929	23.769	5262.81	1.64489	0.399188	4.12058	3.77912e-05	0.000437731
ENSMUSG00000029283	Cdc7	8.24785	7.09378	7.86385	13.012	11.1252	9.52467	3.16326	3.19729	3.08272	1108.13	1.0945	0.26562	4.12054	3.77978e-05	0.000437731
ENSMUSG00000047084	Ngrn	20.4519	17.9235	19.4207	47.8754	31.3736	23.0507	6.64171	6.6447	9.5805	1251.38	1.46967	0.356759	4.11951	3.79683e-05	0.000439469
ENSMUSG00000029655	N4bp2l2	8.74942	8.56397	8.51259	19.8435	14.4121	9.51272	2.82512	3.18782	4.175	5561.38	1.40744	0.341679	4.1192	3.80185e-05	0.000439578
ENSMUSG00000079523	Tmsb10	79.5981	63.5142	59.4755	15.0949	19.2146	52.3766	41.7305	45.6104	50.2921	2369.41	-1.49859	0.363802	-4.11925	3.80104e-05	0.000439578
ENSMUSG00000027384	Ndufaf5	8.36956	7.45263	7.81155	20.489	13.3885	9.48467	2.0109	2.74503	4.11078	538.804	1.62256	0.393919	4.11902	3.80481e-05	0.000439685
ENSMUSG00000066043	Phactr4	0.772429	1.47683	0.738072	0.948163	1.6588	0.838476	4.76912	5.89843	0.690571	469.777	-2.51998	0.611954	-4.11793	3.82287e-05	0.000441536
ENSMUSG00000061393	Acvr2b	0.845983	1.46277	0.694262	0.924365	0.726212	1.60933	2.8856	2.60684	1.07718	248.382	-1.84188	0.447436	-4.11653	3.8462e-05	0.000443992
ENSMUSG00000036959	Bcorl1	0.245602	0.250684	0.129586	0.198969	0.257452	0.13674	0.723358	0.736165	0.153787	123.755	-2.22917	0.541578	-4.11606	3.85397e-05	0.000444651
ENSMUSG00000028059	Arhgef2	6.05637	5.38698	3.96354	1.95312	3.10133	5.09504	4.57316	4.64903	3.8991	1678.46	-1.19491	0.290355	-4.11535	3.86595e-05	0.000445795
ENSMUSG00000031556	Tm2d2	33.121	37.8311	34.23	63.4224	53.3509	47.2197	11.8827	11.9446	20.4615	2247.03	1.17514	0.285659	4.11378	3.89228e-05	0.000448591
ENSMUSG00000058402	Zfp420	0.615204	0.625123	0.647628	1.51525	1.1273	0.614678	0.167098	0.199852	0.192691	129.131	1.85318	0.450582	4.11286	3.90784e-05	0.000449748
ENSMUSG00000060675	Plaat3	1.86324	2.26198	1.66566	5.61737	3.91809	1.82713	0.520085	0.555431	0.929298	485.023	1.83964	0.447284	4.11293	3.90676e-05	0.000449748
ENSMUSG00000030811	Fbxl19	23.3215	16.9521	16.3489	9.0904	9.63861	17.8367	14.2678	13.4116	15.7479	2703.66	-1.04524	0.25428	-4.1106	3.94636e-05	0.00045361
ENSMUSG00000073616	Cops9	34.4434	31.2258	29.6602	107.339	55.8783	35.4015	11.6216	12.477	13.2396	1990.18	1.7336	0.421731	4.11067	3.94511e-05	0.00045361
ENSMUSG00000038217	Tlcd2	2.10684	1.47573	1.41409	3.94741	3.11734	2.64224	0.407281	0.917494	0.624435	126.962	1.67679	0.407932	4.11046	3.94871e-05	0.000453639
ENSMUSG00000030061	Uba3	21.6713	23.7287	22.1104	45.3375	37.0024	24.0531	7.57633	7.9579	10.7418	5078.7	1.31283	0.319448	4.1097	3.96179e-05	0.000454664
ENSMUSG00000038241	Cep250	3.9975	4.76032	4.07239	0.566722	0.897723	3.55223	4.21166	4.17019	2.94272	1374.72	-2.05707	0.500541	-4.10969	3.96186e-05	0.000454664
ENSMUSG00000019988	Nedd1	20.0728	19.6551	19.0668	27.0656	29.2741	20.9518	7.05304	6.41068	9.33299	2583.37	1.02895	0.250385	4.10946	3.96587e-05	0.000454883
ENSMUSG00000000346	Dazap2	9.18717	12.4105	8.44865	5.78322	11.7631	9.19247	10.383	10.0523	11.6027	1152.29	-1.04507	0.254468	-4.10688	4.01037e-05	0.000459743
ENSMUSG00000032180	Tmed1	39.133	36.0654	36.1365	86.2794	53.6992	55.4421	15.0698	14.8578	20.3607	2173.23	1.24881	0.304304	4.10381	4.06403e-05	0.000464904
ENSMUSG00000038375	Trp53inp2	1.13285	1.73004	0.811427	0.75646	1.24668	0.838572	2.0108	1.86831	0.996499	281.177	-1.5745	0.383683	-4.10365	4.06676e-05	0.00046497
ENSMUSG00000049764	Zfp280b	14.9123	17.706	14.0683	4.2166	10.0004	13.1596	11.9193	12.1407	12.9206	2543.77	-1.25669	0.306283	-4.10302	4.07794e-05	0.000466001
ENSMUSG00000029408	Abcb9	0.2315	0.366982	0.236813	0.154348	0.197825	0.20048	0.277156	0.279824	0.359729	58.9725	-1.48458	0.361849	-4.10277	4.08234e-05	0.000466009
ENSMUSG00000069895	Atxn1l	4.7894	5.47601	3.8618	1.88844	4.26328	4.63076	5.2352	5.13685	3.92206	1323.96	-1.2297	0.299722	-4.1028	4.08173e-05	0.000466009
ENSMUSG00000030203	Dusp16	0.981787	1.34644	0.904899	0.962282	1.35137	0.965312	1.36505	1.36671	1.27898	374.073	-1.05605	0.25743	-4.10227	4.09115e-05	0.000466768
ENSMUSG00000089917	Uckl1	3.25857	2.94199	2.76453	4.45978	4.4257	3.39607	1.09655	0.902885	1.39285	451.894	1.11935	0.2729	4.1017	4.10132e-05	0.00046768
ENSMUSG00000031360	Ctps2	8.93703	9.75038	8.52937	16.0885	13.8752	10.9786	2.81904	2.96635	4.97308	1478.15	1.22097	0.297692	4.10146	4.1056e-05	0.000467921
ENSMUSG00000062006	Rpl34	161.919	142.818	159.548	346.965	277.618	155.764	46.9875	51.0374	74.5942	14894.5	1.4837	0.361771	4.10122	4.10973e-05	0.000468145
ENSMUSG00000026688	Mgst3	151.644	198.751	216.392	399.105	318.723	226.518	49.2809	50.8621	101.661	7425.08	1.53405	0.3741	4.10064	4.12018e-05	0.000469086
ENSMUSG00000026032	Ndufb3	68.6841	64.1654	65.4608	206.438	110.614	64.5901	20.313	20.8151	28.7835	1979.34	1.78132	0.434469	4.09999	4.13174e-05	0.00047003
ENSMUSG00000026162	Nhej1	4.02716	3.8474	4.69813	12.0937	7.33816	5.05905	1.52074	1.30842	1.44175	183.4	1.801	0.439296	4.09976	4.13586e-05	0.00047003
ENSMUSG00000029446	Psph	56.6021	56.1728	54.2077	185.657	115.985	65.6249	17.9809	20.5883	32.5335	10484.8	1.69911	0.414431	4.09985	4.13415e-05	0.00047003
ENSMUSG00000029561	Oasl2	0.283159	0.108322	0.013318	0.661871	0.225615	0.117444	0	0.0163926	0	34.6296	5.86026	1.42944	4.09968	4.13719e-05	0.00047003
ENSMUSG00000018362	Kpna2	146.058	135.006	138.425	360.834	250.281	159.593	45.8246	46.7698	75.3199	15563.3	1.51292	0.369151	4.09839	4.16032e-05	0.000471561
ENSMUSG00000026154	Sdhaf4	10.8769	10.86	10.1498	29.7927	19.9604	9.84988	1.77614	2.86919	5.07169	348.247	1.98649	0.484665	4.09868	4.15515e-05	0.000471561
ENSMUSG00000029714	Gigyf1	0.906639	1.30611	0.670785	0.301516	0.334031	1.68469	2.50209	2.25865	1.28101	305.855	-2.27444	0.554955	-4.09843	4.15957e-05	0.000471561
ENSMUSG00000047388	Atmin	7.76356	6.95329	6.20088	2.43911	4.10881	6.19946	5.45657	4.92759	5.04021	1040.72	-1.09575	0.267365	-4.09832	4.1616e-05	0.000471561
ENSMUSG00000026568	Mpc2	8.1695	8.88603	8.4207	19.8704	13.1549	10.4198	2.68079	2.43289	4.60912	2294.98	1.47113	0.358977	4.09811	4.16539e-05	0.000471742
ENSMUSG00000028648	Ndufs5	46.4586	45.3745	44.0115	124.126	95.1219	49.6643	14.2972	15.7945	25.0684	1575.44	1.60502	0.391693	4.09764	4.17384e-05	0.000472202
ENSMUSG00000069844	Sco1	14.4425	13.6906	13.2768	19.7525	17.5085	14.4632	4.70209	3.91325	6.08303	1677.62	1.08831	0.265591	4.09769	4.17287e-05	0.000472202
ENSMUSG00000062170	Fmr1nb	105.455	126.648	107.719	342.553	195.921	109.186	34.949	33.8995	51.5	4137.41	1.75948	0.42944	4.09715	4.18259e-05	0.000472945
ENSMUSG00000048416	Mlf1	0.73155	0.512457	0.765433	0.985703	0.932573	1.0887	0.114674	0	0.175815	34.108	2.47456	0.604232	4.09538	4.21468e-05	0.000475823
ENSMUSG00000093594	Gm20707	3.8535	4.08163	4.29337	7.14691	6.97127	4.31422	1.3515	0.872104	1.84187	343.824	1.45603	0.355605	4.09451	4.23064e-05	0.000477376
ENSMUSG00000068328	Aup1	4.39752	5.81888	5.33795	0.918335	1.5328	6.00467	6.86714	5.70912	6.48858	658.399	-2.0471	0.499984	-4.09433	4.23385e-05	0.000477488
ENSMUSG00000092390	Gm20541	1.99735	2.22958	3.50182	4.35325	4.2086	3.07624	0.753585	0.594517	0.573213	116.354	1.79976	0.439637	4.09373	4.24481e-05	0.000478474
ENSMUSG00000054932	Afp	1694.19	3778.21	2834.04	6254.08	3899.45	4551.11	886.808	919.53	1383.08	348481	1.49256	0.36461	4.09357	4.24774e-05	0.000478553
ENSMUSG00000090084	Srpx	0.606857	1.33766	0.756223	1.47343	1.16452	2.47774	0.250865	0.236395	0.303898	86.3363	1.90257	0.464871	4.09268	4.26412e-05	0.000480148
ENSMUSG00000009406	Elk1	0.776172	0.989623	0.71385	0.494827	1.1391	0.672401	1.31422	1.12622	0.992257	205.602	-1.36813	0.334311	-4.0924	4.26938e-05	0.000480489
ENSMUSG00000021116	Eif2s1	76.5318	66.2768	76.6504	115.111	116.394	63.8652	20.5346	20.7664	30.3183	11463.9	1.33271	0.325687	4.09201	4.27646e-05	0.000481035
ENSMUSG00000027134	Lpcat4	1.371	0.834941	0.676586	0.20824	0.434252	1.19329	2.50507	2.70192	0.535293	148.213	-2.5502	0.62338	-4.09093	4.29651e-05	0.000483038
ENSMUSG00000029376	Mthfd2l	0.758942	0.62701	0.590838	1.14486	0.940157	0.85117	0.192822	0.204413	0.303212	146.788	1.37266	0.335569	4.09053	4.30384e-05	0.00048361
ENSMUSG00000033186	Mzt1	27.9441	27.0288	23.7726	30.1007	31.237	23.6419	6.51824	6.31892	11.0058	1884.23	1.11292	0.272096	4.09019	4.31021e-05	0.000483839
ENSMUSG00000074578	Zfas1	13.6107	12.7454	12.0736	34.3436	17.1882	13.6732	4.73107	4.06733	3.60361	877.19	1.68998	0.413179	4.09018	4.31037e-05	0.000483839
ENSMUSG00000028890	Mtf1	1.27944	1.57618	1.15678	0.780352	1.21752	1.08325	1.44407	1.19654	1.00663	425.516	-1.04699	0.256155	-4.08732	4.3639e-05	0.000488829
ENSMUSG00000026761	Orc4	11.9472	11.2615	11.2386	22.6129	22.0544	11.0077	3.43605	3.54452	5.60579	3032.33	1.4451	0.353569	4.08718	4.36642e-05	0.000488858
ENSMUSG00000006288	Ttc5	9.58525	8.37348	8.85174	21.4966	13.5708	11.7041	3.33995	3.3158	4.53526	1378.13	1.36324	0.33359	4.08656	4.37807e-05	0.000489908
ENSMUSG00000087006	Gm13889	1.36212	1.04903	0.861392	0.198736	0.25404	0.597534	0.849671	0.600497	0.723722	39.7345	-1.95338	0.478032	-4.0863	4.38309e-05	0.000490214
ENSMUSG00000024829	Mrpl21	29.5492	25.4581	29.7544	68.3519	44.6997	28.6424	8.68727	8.62493	12.574	2051.68	1.55985	0.381812	4.08538	4.40041e-05	0.000491896
ENSMUSG00000041431	Ccnb1	94.4757	81.2793	87.906	219.067	159.982	92.7529	26.2649	26.9331	45.9874	13994.5	1.56725	0.383637	4.08525	4.40302e-05	0.000491933
ENSMUSG00000033350	Chst2	1.34173	2.14432	1.13091	0.660645	0.688459	1.37342	1.47278	1.45437	1.08606	370.879	-1.38195	0.33837	-4.08415	4.42394e-05	0.000493796
ENSMUSG00000098234	Snhg6	21.6622	19.6326	20.8519	32.6791	25.1177	18.5079	6.02036	6.47342	6.24144	711.67	1.30654	0.319907	4.08413	4.42428e-05	0.000493796
ENSMUSG00000020877	Scrn2	5.38421	5.43917	4.63784	9.02455	7.00347	7.95251	1.87508	2.39554	2.70284	379.69	1.06684	0.261304	4.08275	4.45052e-05	0.000496258
ENSMUSG00000028007	Snx7	9.94265	11.7732	9.22842	23.4472	19.2104	11.6775	3.50346	3.24661	5.65415	2385.98	1.43593	0.351713	4.08268	4.45189e-05	0.000496258
ENSMUSG00000044348	Slc25a53	0.628416	0.650799	0.664944	1.66321	0.959219	0.940087	0.241361	0.26243	0.227723	197.428	1.56228	0.382667	4.08261	4.45324e-05	0.000496258
ENSMUSG00000025737	Wdr24	2.09407	2.28003	1.82417	1.38038	1.91649	2.12062	2.72108	2.49647	1.55575	286.033	-1.14092	0.27951	-4.08186	4.46766e-05	0.000497094
ENSMUSG00000059834	Sclt1	1.69758	1.64511	1.49585	2.54017	1.84077	1.74178	0.546915	0.524572	0.359366	368.87	1.33436	0.326883	4.08209	4.46332e-05	0.000497094
ENSMUSG00000034192	Lsm3	19.4312	18.1554	20.0235	40.3957	37.1392	17.6143	5.5045	6.18644	8.74587	1889.32	1.52432	0.373462	4.08161	4.47251e-05	0.000497377
ENSMUSG00000037933	Bicd2	4.51128	4.63906	3.34328	1.4235	2.45976	3.99686	4.22118	3.29208	3.14221	866.869	-1.27068	0.311384	-4.08075	4.48897e-05	0.000498693
ENSMUSG00000000673	Haao	4.20787	8.40918	6.65547	11.8567	9.95172	11.7009	2.33192	2.07589	3.63713	1121.74	1.3244	0.324637	4.07961	4.51104e-05	0.000500673
ENSMUSG00000115987	Vps28	25.1862	26.9809	26.6798	57.0631	37.4395	33.1769	10.3203	9.7049	12.1992	2200.8	1.27569	0.312709	4.07947	4.51377e-05	0.000500673
ENSMUSG00000025759	Mfsd8	1.32474	1.53598	1.28948	2.01662	2.09354	1.55504	0.426641	0.410665	0.695585	421.878	1.17161	0.287279	4.07829	4.53683e-05	0.000502455
ENSMUSG00000028608	Czib	7.51165	7.12888	6.90015	15.7338	11.6221	7.86289	2.81705	2.37427	3.14763	1462.6	1.36953	0.335807	4.07832	4.53628e-05	0.000502455
ENSMUSG00000028454	Pigo	5.81897	6.33151	5.07887	1.27566	1.86045	5.22404	3.99264	4.68396	5.52753	754.528	-1.60043	0.39244	-4.07815	4.53948e-05	0.00050249
ENSMUSG00000079363	Gbp4	0.269532	0.472315	0.162834	1.46275	0.497042	0.366271	0.0624725	0.0697134	0.107544	102.41	2.66436	0.653449	4.07738	4.55451e-05	0.000503895
ENSMUSG00000094943	Gm25753	4.57716	1.50853	2.28008	24.2918	17.9247	13.4045	1.83276	0.863524	0.83258	31.404	3.00185	0.736354	4.07665	4.56897e-05	0.000505236
ENSMUSG00000036450	Hif1an	7.31268	10.7197	6.55525	3.1722	6.25238	8.81377	7.74724	7.98753	8.44856	1970.77	-1.22459	0.300477	-4.07549	4.59182e-05	0.000507502
ENSMUSG00000023923	Tbc1d5	0.586386	0.730884	0.484639	0.352699	0.622346	0.782863	0.779832	0.634723	0.732863	342.923	-1.10553	0.271309	-4.0748	4.60548e-05	0.00050771
ENSMUSG00000030884	Uqcrc2	111.533	116.884	114.207	176.654	173.255	120.088	39.4325	35.6613	54.8713	9558.01	1.1331	0.278072	4.07483	4.60481e-05	0.00050771
ENSMUSG00000051316	Taf7	31.8406	33.3622	38.4051	110.6	65.6341	34.1826	11.2979	12.0561	15.4378	4662.77	1.76691	0.433604	4.07493	4.60282e-05	0.00050771
ENSMUSG00000059890	Ube4a	6.72842	7.70007	5.18335	2.25357	4.36623	5.44948	5.36506	5.67243	4.25638	1777.58	-1.16267	0.285313	-4.07505	4.60036e-05	0.00050771
ENSMUSG00000064853	Gm23442	12.448	16.7015	13.4619	12.3869	6.68542	31.3465	28.8698	39.7672	35.3349	129.163	-1.86428	0.457513	-4.0748	4.60532e-05	0.00050771
ENSMUSG00000044934	Zfp367	3.47647	3.25852	2.8712	3.57465	3.55718	3.01693	1.0993	0.852718	0.858702	488.079	1.06978	0.262542	4.07468	4.60785e-05	0.000507712
ENSMUSG00000025893	Kbtbd3	1.10734	1.20605	1.21737	2.27968	1.89729	0.996982	0.242607	0.178915	0.388133	86.2504	1.98762	0.487919	4.07367	4.62775e-05	0.000509384
ENSMUSG00000006403	Adamts4	0.948234	0.758967	0.478714	0.186919	0.151938	0.648468	0.676204	0.586514	0.879661	115.921	-1.9611	0.481431	-4.07347	4.6317e-05	0.000509504
ENSMUSG00000033972	Zfp944	4.67382	4.5325	4.66905	8.13576	7.32481	5.2583	1.71704	1.76396	1.91786	443.264	1.21263	0.297696	4.07338	4.63357e-05	0.000509504
ENSMUSG00000076432	Ywhaq	109.603	96.0921	93.9263	151.052	159.849	127.904	31.5714	36.1487	58.3192	10503.5	1.07418	0.263833	4.07143	4.67252e-05	0.000513524
ENSMUSG00000055932	Fto	1.03004	1.74972	0.95843	1.39053	1.89417	1.51596	3.26371	3.4639	1.43796	1061.99	-1.55705	0.382463	-4.0711	4.67922e-05	0.000513999
ENSMUSG00000029076	Sdf4	23.4545	24.0187	23.0026	56.1537	38.5988	28.544	9.09864	9.10732	11.8288	5483.42	1.33655	0.328335	4.07067	4.68774e-05	0.000514672
ENSMUSG00000003420	Fcgrt	38.3194	60.4689	49.0222	103.724	67.3712	86.6194	18.5097	19.4856	28.3727	3948.24	1.23525	0.303651	4.06799	4.742e-05	0.000519571
ENSMUSG00000021302	Ggps1	10.4644	9.23055	9.30749	11.6024	13.7674	8.66829	2.88629	3.34197	3.49962	1356.84	1.0716	0.263416	4.06809	4.73998e-05	0.000519571
ENSMUSG00000038022	Mindy4	0.797955	0.76625	0.585442	1.92955	1.0642	1.06035	0.252327	0.262035	0.252645	131.741	1.68154	0.413341	4.06816	4.73853e-05	0.000519571
ENSMUSG00000038690	Atp5j2	49.674	51.1433	47.1274	134.764	85.5998	48.7714	16.8295	16.9403	21.6355	6237.72	1.59704	0.392564	4.06822	4.73739e-05	0.000519571
ENSMUSG00000034738	Nostrin	63.2764	61.9298	60.3901	173.541	125.479	55.3117	19.2765	22.0816	27.1065	4577.57	1.69122	0.415761	4.06776	4.74665e-05	0.000519816
ENSMUSG00000002111	Spi1	0.302214	0.379876	0.181118	0.0384936	0.0874764	0.0925901	0.21029	0.310164	0.186906	21.9554	-2.45206	0.603094	-4.0658	4.78676e-05	0.000523676
ENSMUSG00000043284	Tmem11	12.2921	12.7024	12.107	1.34753	4.01246	9.58082	8.86775	9.16127	12.6433	643.852	-1.89097	0.465152	-4.06527	4.7976e-05	0.000524316
ENSMUSG00000064254	Ethe1	7.56948	10.8935	9.70303	18.6648	12.4547	17.2071	3.20459	3.30921	5.49873	519.832	1.291	0.317576	4.06516	4.7999e-05	0.000524316
ENSMUSG00000007476	Lrrc8a	0.66095	0.943202	0.62317	0.313051	0.963134	0.318574	1.35557	0.776129	1.26278	148.266	-1.86214	0.4581	-4.06493	4.80471e-05	0.000524575
ENSMUSG00000025268	Maged2	45.3305	46.0733	32.7605	83.3487	55.4982	58.062	16.7972	17.9359	19.7192	4863.35	1.13253	0.278644	4.06441	4.81534e-05	0.000525469
ENSMUSG00000035078	Mtmr9	12.1616	13.8617	11.1391	5.91136	12.5569	11.7934	12.7751	13.0259	10.5108	1728.17	-1.07151	0.263671	-4.06383	4.82741e-05	0.00052652
ENSMUSG00000021982	Cdadc1	2.55892	2.71434	2.35552	0.588597	1.21636	1.46739	1.36746	1.27829	1.39324	356.805	-1.11827	0.275211	-4.06332	4.83798e-05	0.00052714
ENSMUSG00000028249	Sdcbp	56.3321	62.8456	53.1479	134.203	101.419	58.8406	16.3568	17.8735	29.6506	14541.6	1.51986	0.374035	4.06342	4.83594e-05	0.00052714
ENSMUSG00000026295	Spp2	236.615	408.176	353.045	1168.61	649.355	436.846	108.1	114.071	191.735	14539.3	1.7774	0.437463	4.06297	4.84524e-05	0.000527664
ENSMUSG00000034903	Cobll1	3.03994	4.63783	2.39393	3.14628	5.06993	3.13583	6.60171	6.83884	4.03355	1542.65	-1.4022	0.345229	-4.06166	4.8726e-05	0.000530376
ENSMUSG00000059291	Rpl11	284.641	243.629	269.606	478.402	382.583	274.172	98.1142	94.4523	103.506	23972.9	1.22027	0.300513	4.06061	4.89445e-05	0.000532485
ENSMUSG00000001855	Nup214	2.09523	2.80917	1.65226	1.98337	2.82635	2.34659	4.67095	4.66235	2.03383	1157.42	-1.46405	0.360567	-4.06041	4.89871e-05	0.000532679
ENSMUSG00000020905	Usp43	0.138691	0.209066	0.174429	0.415398	0.45709	0.297999	1.0282	0.902833	0.382162	97.9872	-1.77147	0.436316	-4.06006	4.90607e-05	0.00053321
ENSMUSG00000031458	Coprs	11.9988	12.4329	12.4988	31.5803	18.0867	15.3749	4.28412	4.20699	6.04748	1271.6	1.47173	0.362523	4.05968	4.91395e-05	0.000533798
ENSMUSG00000028295	Smim8	4.34957	5.00872	5.17205	10.5114	8.41514	5.28806	1.12596	0.899552	2.53523	256.535	1.74293	0.429364	4.05932	4.92159e-05	0.000534358
ENSMUSG00000002064	Sdf2	31.8862	29.8274	31.2871	58.8888	46.6518	41.6708	11.1899	12.4142	17.3556	1703.91	1.13185	0.278866	4.05876	4.93333e-05	0.000535104
ENSMUSG00000021832	Psmc6	78.0415	73.5082	79.8231	184.832	137.925	70.3603	23.2457	25.3599	33.7535	9839.55	1.56799	0.386345	4.05852	4.93839e-05	0.000535104
ENSMUSG00000031197	Vbp1	54.3262	49.6531	50.5721	107.26	84.5578	45.7433	15.3367	16.0748	21.4999	3765.44	1.47248	0.362806	4.05858	4.9373e-05	0.000535104
ENSMUSG00000086922	Gm13835	1.55997	1.58723	1.92085	53.9146	22.9554	51.1811	1.54677	1.98295	11.1772	393.893	2.47083	0.608798	4.05854	4.93803e-05	0.000535104
ENSMUSG00000032388	Spg21	10.8997	11.5471	11.215	20.0578	18.9353	13.3964	3.92369	3.74944	6.21342	1418.61	1.20242	0.296287	4.05829	4.94341e-05	0.000535379
ENSMUSG00000030960	Eef1akmt2	9.02746	9.24985	8.99299	18.7015	12.8432	7.87445	2.65402	2.48777	3.14105	523.093	1.55327	0.382784	4.05782	4.95334e-05	0.000535915
ENSMUSG00000033860	Fgg	163.718	218.694	185.829	369.394	309.627	196	49.3869	50.7206	95.7845	13541.1	1.46611	0.361303	4.05783	4.953e-05	0.000535915
ENSMUSG00000030471	Zdhhc13	32.3569	28.6723	26.9197	43.347	45.927	29.388	8.50659	8.88785	14.1708	2267.08	1.19494	0.294494	4.05761	4.95784e-05	0.000536133
ENSMUSG00000027804	Ppid	40.0581	28.7998	34.2608	42.3938	40.9638	30.604	10.9336	10.318	10.665	4559.01	1.09734	0.27052	4.05641	4.98319e-05	0.000538334
ENSMUSG00000028378	Ptgr1	8.9052	9.50542	8.36042	16.2207	10.5964	11.176	2.88688	2.95802	4.12446	681.371	1.21984	0.300782	4.05557	5.00129e-05	0.000539208
ENSMUSG00000002249	Tead3	0.525994	0.555555	0.410916	0.551097	0.779509	0.724731	1.0276	1.04269	0.600192	196.295	-1.18345	0.291858	-4.05488	5.01596e-05	0.000540399
ENSMUSG00000028081	Rps3a1	1320.48	1148.22	1309.34	4555.44	2370.62	1500.08	407.06	474.841	690.759	54018.7	1.758	0.433559	4.05482	5.01735e-05	0.000540399
ENSMUSG00000030491	Tdrd12	0.77654	1.55137	0.780302	1.85734	1.4021	1.09292	0.198805	0.0963452	0.394794	135.715	1.96826	0.485436	4.05461	5.02178e-05	0.000540607
ENSMUSG00000027357	Crls1	29.158	26.4996	27.5675	55.7234	53.4908	27.7855	7.47972	9.38471	14.0323	2070.03	1.45325	0.358537	4.05327	5.05072e-05	0.00054345
ENSMUSG00000024645	Timm21	9.22565	8.15365	8.86922	13.8896	12.9656	8.73781	2.50244	2.6669	4.00587	1046.07	1.24753	0.307984	4.05063	5.10806e-05	0.000549169
ENSMUSG00000114737	Gm8483	0.319697	0.271956	0.198339	0.107726	0.0550815	0	1.76552	0.162751	0.0784596	20.9685	-4.43827	1.09571	-4.05059	5.10896e-05	0.000549169
ENSMUSG00000057842	Zfp595	1.09594	0.984726	0.891413	1.23319	1.5601	1.26906	0.366889	0.249692	0.46297	173.109	1.13419	0.280037	4.05015	5.11852e-05	0.000549921
ENSMUSG00000034762	Glis1	0.22881	0.113218	0.186313	0.113844	0.0646773	0.193965	0.486725	0.458651	0.138192	36.5245	-2.42742	0.599399	-4.04976	5.1271e-05	0.00055057
ENSMUSG00000023055	Calcoco1	0.889076	1.08705	0.729503	0.374099	0.592355	1.26267	1.40164	1.67732	0.808609	237.251	-1.65772	0.409411	-4.04903	5.14293e-05	0.000551536
ENSMUSG00000025939	Ube2w	5.33814	5.90785	5.05589	11.0263	9.16695	5.53387	1.83929	1.94985	2.39084	945.529	1.35274	0.334101	4.04888	5.14634e-05	0.000551536
ENSMUSG00000038068	Rnf144b	6.60681	7.47472	5.32491	1.86351	4.11223	4.80255	4.03852	4.0643	5.91881	944.589	-1.17817	0.290981	-4.04897	5.14444e-05	0.000551536
ENSMUSG00000040385	Ppp1ca	175.852	158.6	164.388	402.35	256.396	195.878	58.7265	59.126	82.7125	15659	1.39764	0.34519	4.04889	5.14615e-05	0.000551536
ENSMUSG00000059013	Sh2d3c	0.445754	0.407955	0.210884	0.085905	0.117131	0.309946	0.560332	0.479204	0.192513	69.0729	-2.16923	0.535962	-4.04736	5.17995e-05	0.000554862
ENSMUSG00000032301	Psma4	124.544	110.149	131.847	307.66	213.785	105.515	31.6791	35.1374	54.1542	10487.1	1.6996	0.420029	4.04639	5.2013e-05	0.000556521
ENSMUSG00000054986	Sec14l3	0.360424	1.27993	0.735613	2.22336	1.58351	1.70297	0.11506	0.150124	0.434233	91.6608	2.37912	0.587959	4.04641	5.20092e-05	0.000556521
ENSMUSG00000013593	Ndufs2	104.649	112.774	104.464	254.006	170.956	141.667	39.363	40.9724	60.7153	9534.47	1.30737	0.323185	4.04526	5.22656e-05	0.000558745
ENSMUSG00000036503	Rnf13	5.77174	6.81453	5.55922	6.53359	9.22618	6.08945	1.62565	1.95019	2.73499	1823	1.05619	0.261226	4.0432	5.2726e-05	0.000563386
ENSMUSG00000035325	Sec31a	11.3562	14.913	8.31905	10.8381	16.9067	10.3549	17.7396	18.7132	14.4264	4522.65	-1.18593	0.293414	-4.04181	5.30393e-05	0.000565333
ENSMUSG00000053768	Chchd3	72.8617	70.1005	72.9885	149.986	127.499	75.4461	24.5896	23.2352	36.2741	7552.94	1.36815	0.338495	4.04186	5.30291e-05	0.000565333
ENSMUSG00000054648	Zfp869	4.99855	4.65339	4.53196	10.8076	8.02562	5.54098	1.67215	1.63931	2.50883	1422.26	1.36955	0.338833	4.04195	5.30084e-05	0.000565333
ENSMUSG00000079334	Naa80	0.221047	0.261687	0.269147	0.0767471	0.112119	0.197789	0.312498	0.198769	0.319411	28.7644	-1.9774	0.489349	-4.04089	5.32494e-05	0.000567292
ENSMUSG00000022674	Ube2v2	3.94305	3.31378	3.42942	7.06438	7.33162	4.5542	1.14358	1.11343	2.24593	963.91	1.37106	0.339316	4.04066	5.3301e-05	0.000567561
ENSMUSG00000028136	Snx27	22.8921	23.4558	16.6409	11.9318	22.0377	13.6071	17.9132	19.4831	19.5018	5109.29	-1.02782	0.25438	-4.04047	5.33452e-05	0.000567721
ENSMUSG00000087497	2810001G20Rik	2.72465	1.85452	2.07805	6.01961	3.79161	2.2427	0.466234	0.790815	0.476548	84.6684	2.14639	0.531237	4.04036	5.33687e-05	0.000567721
ENSMUSG00000013622	Atraid	25.268	29.5224	26.5992	62.4169	47.965	34.2775	8.49753	10.7397	15.5807	2166.86	1.36035	0.336946	4.0373	5.40711e-05	0.000574625
ENSMUSG00000059439	Bcas3	0.849132	1.29509	0.901553	0.784232	1.2049	0.97051	1.44158	1.18481	1.1258	271.216	-1.13541	0.281259	-4.03689	5.41645e-05	0.000575335
ENSMUSG00000076028	Mir669a-3	1.19555	0.58247	0.486749	10.4692	7.13735	5.72317	0	0	0	10.39	5.45724	1.35237	4.03531	5.45295e-05	0.000578641
ENSMUSG00000045039	Megf8	1.29558	1.78894	0.911853	0.435697	0.689216	2.28022	2.53705	2.75641	1.81473	706.501	-1.93441	0.479439	-4.03474	5.46629e-05	0.000579772
ENSMUSG00000094165	Gm26073	5.69485	1.56224	4.17761	19.6044	8.53894	11.4614	0.388039	0	0.793245	25.0154	4.32514	1.07204	4.03449	5.472e-05	0.000580092
ENSMUSG00000000295	Hddc2	5.5926	4.3029	4.44349	17.6055	9.22028	4.19678	1.6928	1.6084	1.63692	705.304	1.97803	0.490303	4.0343	5.47653e-05	0.000580286
ENSMUSG00000116560	Gm2808	0.05569	0.0351713	0.0369492	0.0437861	0.0895532	0.118485	0.468005	0.363834	0.063781	22.1161	-2.74501	0.680515	-4.03372	5.49005e-05	0.000581433
ENSMUSG00000090744	Gm6871	2.16272	3.0201	2.5294	4.24026	5.03396	4.35227	0.989786	0.773155	1.70388	185.014	1.24781	0.309366	4.03344	5.49662e-05	0.000581843
ENSMUSG00000000563	Atp5f1	129.615	132.728	134.672	230.604	193.498	133.326	42.0779	41.8964	60.9116	17942.2	1.23518	0.306339	4.03207	5.52881e-05	0.000584963
ENSMUSG00000029475	Kdm2b	0.831476	0.996675	0.735135	0.340424	0.498871	1.4961	1.42824	1.20166	1.50154	460.209	-1.67375	0.415215	-4.03104	5.55302e-05	0.000586948
ENSMUSG00000081214	Rpl35a-ps2	0.332635	0.30982	0.477979	6.54218	2.12386	5.74494	0	0	0.605058	20.2446	4.57807	1.13601	4.02995	5.57882e-05	0.000589386
ENSMUSG00000073427	Gm4924	0.7134	0.787068	0.607841	1.28948	1.06989	1.17466	0.238507	0.265278	0.431615	164.148	1.22874	0.30495	4.02931	5.59399e-05	0.000590699
ENSMUSG00000017057	Il13ra1	3.63877	3.02951	2.66707	4.99324	5.19511	2.65529	0.809843	0.562965	1.3027	359.767	1.55793	0.386757	4.02818	5.62094e-05	0.000593254
ENSMUSG00000022248	Rad1	2.81321	2.56745	2.62124	4.01876	4.10012	2.81003	0.912363	0.988385	1.15717	646.878	1.11219	0.276119	4.02792	5.62714e-05	0.000593618
ENSMUSG00000036052	Dnajb5	0.322713	0.183163	0.191272	0.11651	0.127088	0.147129	0.224155	0.176022	0.339428	49.5908	-1.67886	0.416853	-4.02747	5.63806e-05	0.000594211
ENSMUSG00000039835	Nhsl1	0.477713	0.760887	0.315117	0.582023	0.656474	0.494751	1.36144	1.57448	0.532652	379.697	-1.77866	0.441633	-4.02746	5.63827e-05	0.000594211
ENSMUSG00000045827	Serpinb9	5.51804	1.88296	1.18441	2.81074	3.37362	2.45198	0.352611	0.508377	0.345995	239.882	2.09755	0.520976	4.02619	5.66869e-05	0.000597124
ENSMUSG00000031007	Atp6ap2	64.5276	65.0686	59.7636	150.353	94.3536	58.5224	19.7745	19.3966	25.9359	5811.65	1.53457	0.381206	4.02557	5.68364e-05	0.000598406
ENSMUSG00000050088	1600012H06Rik	11.2888	11.0152	9.71881	22.602	19.1734	10.9463	3.82249	4.12363	4.70986	1278.83	1.35188	0.335834	4.02544	5.68697e-05	0.000598465
ENSMUSG00000022180	Slc7a8	8.81608	13.2084	7.08963	7.84183	13.8152	7.06297	25.4725	26.4295	8.25261	2921.29	-1.8578	0.461631	-4.02442	5.71158e-05	0.000600468
ENSMUSG00000056383	AI987944	2.52893	3.1416	2.20481	4.08854	3.89877	2.44821	0.749847	0.599448	1.08055	325.823	1.38808	0.344936	4.02417	5.71767e-05	0.000600815
ENSMUSG00000041720	Pi4ka	7.02406	7.52363	5.6978	2.26765	4.04506	5.85726	4.72491	4.78145	4.85181	2274.2	-1.05469	0.262174	-4.02288	5.74919e-05	0.000603833
ENSMUSG00000031969	Acad8	6.12412	5.49765	5.69359	16.134	9.52555	6.91634	1.99241	2.37068	2.67479	944.402	1.52467	0.37904	4.02246	5.75935e-05	0.000604311
ENSMUSG00000058093	Zfp729b	2.71879	3.0407	2.76784	5.55129	5.60176	3.11165	0.931932	1.13829	1.3874	507.578	1.3411	0.333401	4.02248	5.75881e-05	0.000604311
ENSMUSG00000095843	Gm26491	4.09252	0.787057	1.9293	16.8614	12.0797	15.1231	0.20364	0	1.66516	23.7812	4.2256	1.05064	4.02192	5.77251e-05	0.000605397
ENSMUSG00000028106	Rprd2	2.0822	2.75535	1.69733	1.23121	1.98887	2.53477	3.47901	3.39033	1.67859	1101.1	-1.39806	0.347709	-4.02078	5.80056e-05	0.000608043
ENSMUSG00000037466	Tedc1	2.18706	2.60477	2.06101	0.868725	1.22837	2.70871	2.2984	2.30896	2.24965	356.917	-1.34728	0.33517	-4.01969	5.82742e-05	0.000610265
ENSMUSG00000031604	Msmo1	8.91564	8.7848	7.07754	25.5974	17.4932	9.11777	2.47848	2.49992	4.96824	2124.65	1.72594	0.429541	4.0181	5.86697e-05	0.000613811
ENSMUSG00000021294	Kif26a	1.75749	1.74485	1.40193	0.229934	0.330553	1.66522	1.95186	1.99367	1.48536	403.63	-2.17798	0.542092	-4.01773	5.87607e-05	0.0006144
ENSMUSG00000041353	Tmem29	2.03141	1.88485	1.96183	4.11549	3.18312	1.97001	0.627247	0.685516	0.80636	523.149	1.42924	0.355742	4.01764	5.87831e-05	0.0006144
ENSMUSG00000031174	Rpgr	1.6867	1.7423	1.64577	2.29993	2.32593	1.55519	0.550815	0.490208	0.56995	367.593	1.19525	0.297539	4.01714	5.89096e-05	0.000615013
ENSMUSG00000035397	Klf16	3.82805	3.5318	3.11508	2.63812	4.25829	3.28166	4.76407	5.39234	3.05165	416.07	-1.16657	0.290402	-4.01707	5.89273e-05	0.000615013
ENSMUSG00000060336	Zfp937	1.60505	1.83579	1.30884	2.89301	2.13244	2.52772	0.599053	0.672419	0.612305	156.789	1.25655	0.31287	4.01619	5.9147e-05	0.000616536
ENSMUSG00000072763	5430403G16Rik	0.534364	0.662732	0.612974	1.09712	1.24895	0.834009	0.191755	0.250192	0.18092	73.3291	1.62338	0.404213	4.01614	5.9159e-05	0.000616536
ENSMUSG00000022354	Ndufb9	67.8368	72.403	75.8835	118.733	93.6136	60.9909	21.0077	21.3837	24.7214	2272.85	1.31662	0.327906	4.01523	5.9387e-05	0.000618612
ENSMUSG00000069208	Zfp825	5.05053	4.93453	5.51068	9.95959	9.02286	4.98418	1.7623	1.00986	2.01225	270.083	1.59095	0.396247	4.01506	5.94302e-05	0.000618763
ENSMUSG00000021120	Pigh	5.21186	5.60854	5.53307	8.94443	9.61658	5.63581	1.51717	1.49348	2.79686	664.81	1.35612	0.337882	4.0136	5.98004e-05	0.000622317
ENSMUSG00000022521	Crebbp	2.70013	3.66095	1.80797	1.93587	3.50315	3.23738	6.09096	5.82624	2.52971	2026.87	-1.5532	0.387106	-4.01234	6.01196e-05	0.000625035
ENSMUSG00000040570	Rundc3b	2.98694	4.02826	2.8831	4.61188	4.94432	4.14361	0.824786	1.20225	1.68606	410.924	1.18616	0.295717	4.01114	6.04251e-05	0.000627341
ENSMUSG00000093904	Tomm20	94.3346	84.3067	89.8788	183.656	144.851	120.213	33.1386	33.9272	53.3486	16443.4	1.18816	0.296217	4.01113	6.04288e-05	0.000627341
ENSMUSG00000002010	Idh3g	32.5038	32.2294	32.128	48.1637	45.5787	33.474	11.3304	10.2513	14.8819	2799.42	1.07848	0.268887	4.0109	6.04865e-05	0.000627639
ENSMUSG00000070605	Zfp992	2.35569	2.22212	1.87969	4.56001	4.19167	2.65069	0.877309	0.987454	0.97421	375.924	1.286	0.320651	4.01058	6.05692e-05	0.000628194
ENSMUSG00000049858	Suox	17.4675	27.2506	20.6996	28.4036	31.0335	31.5952	6.93723	6.48594	12.0632	1787.03	1.09691	0.273513	4.01043	6.06088e-05	0.000628303
ENSMUSG00000005413	Hmox1	46.8008	37.5461	29.1488	5.09518	10.4074	22.6349	19.0397	17.7824	28.5369	1622.69	-1.60862	0.401149	-4.01003	6.07098e-05	0.000629047
ENSMUSG00000039738	Slx4	3.26424	2.9425	2.57622	0.889679	1.45323	2.82434	2.88979	2.44261	2.06563	725.087	-1.36256	0.339809	-4.00979	6.0774e-05	0.000629409
ENSMUSG00000020444	Guk1	27.4903	20.6556	24.4779	45.0954	35.0219	31.5709	9.05051	8.42724	12.6271	1569.61	1.17383	0.292761	4.00952	6.08423e-05	0.000629815
ENSMUSG00000029322	Plac8	57.7616	24.8005	24.8882	87.0801	48.9564	33.8559	7.92457	9.77919	11.96	1916.69	1.84091	0.459185	4.00908	6.09557e-05	0.000630685
ENSMUSG00000063884	Ptcd3	27.4544	24.7644	27.3336	44.6038	42.8283	28.4146	9.26764	9.17941	13.018	6183.82	1.1624	0.290016	4.00805	6.12234e-05	0.000633151
ENSMUSG00000029627	Zkscan14	1.34237	1.13092	1.49453	1.84312	1.50395	1.68834	0.401488	0.288557	0.445146	143.29	1.36714	0.34116	4.00732	6.1411e-05	0.000634675
ENSMUSG00000090110	Cmc4	1.31309	1.47213	1.38512	2.11176	1.97957	2.15879	0.37619	0.239282	0.615219	58.949	1.60069	0.399448	4.00725	6.14297e-05	0.000634675
ENSMUSG00000053553	3110082I17Rik	6.26955	4.6159	5.50234	2.13354	2.64758	5.0598	3.74091	4.20119	4.78394	491.965	-1.17458	0.293149	-4.00677	6.15536e-05	0.00063565
ENSMUSG00000024293	Esco1	9.99972	8.36565	8.32869	12.3675	11.6257	8.83142	2.9327	3.09362	3.61487	1400.95	1.03942	0.259479	4.00581	6.18066e-05	0.000636762
ENSMUSG00000026715	Serpinc1	3.86552	6.3974	5.05475	7.69615	7.99439	5.60125	1.5512	1.54052	2.36943	1418.42	1.24143	0.309887	4.00608	6.17339e-05	0.000636762
ENSMUSG00000080242	Atp6v0c-ps2	0.420369	0.938685	0.63895	0.594926	0.354891	3.04087	9.85619	0.898808	8.88264	65.4136	-3.19283	0.797031	-4.0059	6.17819e-05	0.000636762
ENSMUSG00000038900	Rpl12	293.039	245.683	280.136	676.282	427.631	233.926	81.0026	81.8641	107.63	34761.5	1.62623	0.406007	4.00541	6.1909e-05	0.000637488
ENSMUSG00000070319	Eif3g	50.9501	47.753	53.2054	15.7737	22.8857	44.0409	31.5085	33.4946	44.0239	2963.06	-1.20941	0.301956	-4.00525	6.19508e-05	0.000637614
ENSMUSG00000022614	Lmf2	5.32159	5.69728	4.82349	0.916795	1.52311	6.97957	7.09087	7.2616	7.67559	865.157	-2.10296	0.525213	-4.00402	6.22742e-05	0.000640636
ENSMUSG00000002699	Lcp2	0.667792	0.626492	0.464043	0.279184	0.23263	0.205191	0.353665	0.281192	0.587418	72.3977	-1.48551	0.371052	-4.0035	6.2412e-05	0.000641176
ENSMUSG00000019710	Mrpl24	15.0945	14.3344	15.4626	34.8408	23.4181	15.6579	5.54001	4.77255	6.2545	1218.07	1.45689	0.363907	4.00349	6.24159e-05	0.000641176
ENSMUSG00000080686	Gm24806	21.8639	6.26075	16.1525	114.498	68.3672	57.2996	8.48727	8.12672	15.671	113.251	2.22997	0.556978	4.00369	6.23621e-05	0.000641176
ENSMUSG00000050390	C77080	4.62312	6.66802	3.60263	4.85439	6.27166	3.87053	11.795	12.2233	4.36491	1643.5	-1.69753	0.424114	-4.00252	6.26707e-05	0.000643486
ENSMUSG00000055943	Emc7	17.4916	18.0655	17.4302	26.2882	25.2744	19.3808	5.33327	6.11566	8.93987	3340.49	1.08045	0.269995	4.00173	6.28807e-05	0.000645294
ENSMUSG00000005656	Snx6	102.037	96.9201	97.1955	222.129	184.518	101.835	32.2841	34.7475	50.7743	11022.5	1.41466	0.353546	4.00134	6.29846e-05	0.000645787
ENSMUSG00000025950	Idh1	39.5623	45.2542	36.3597	98.3242	69.8314	48.057	12.6804	13.65	23.1587	4269.63	1.44063	0.360203	3.99949	6.3478e-05	0.000650537
ENSMUSG00000036513	Commd2	13.2301	12.175	12.2803	33.5151	24.3294	13.1596	4.44153	4.47979	6.29639	1639.77	1.53539	0.383943	3.99899	6.36125e-05	0.000651605
ENSMUSG00000117458	Gm6552	0.638676	0.68067	0.680072	0.16296	0.599926	0.940737	0.952177	1.47719	1.42425	38.6642	-1.96646	0.491825	-3.99829	6.38025e-05	0.00065324
ENSMUSG00000058454	Dhcr7	1.10556	1.35748	0.895662	0.754971	1.67379	1.02237	2.04596	2.01177	1.19498	330.436	-1.40652	0.351896	-3.99696	6.41607e-05	0.000655973
ENSMUSG00000027667	Zfp639	9.33028	9.47411	9.18274	13.6615	12.9479	10.3078	3.3169	2.97715	4.5817	1651.1	1.03674	0.259535	3.99461	6.48007e-05	0.000662203
ENSMUSG00000031221	Igbp1	14.8276	14.6063	15.2142	35.0035	24.6305	15.4074	4.7669	5.61087	6.76666	3124.41	1.43779	0.359943	3.99448	6.48362e-05	0.000662251
ENSMUSG00000057193	Slc44a2	2.55913	1.9646	1.31584	0.382585	0.548822	1.75901	1.76064	1.62564	1.6951	527.879	-1.77456	0.444333	-3.99376	6.50336e-05	0.000663953
ENSMUSG00000036731	Cysrt1	0.0195962	0.0835385	0.0718046	0.0520001	0.0886274	0.0938084	0.592853	0.471367	0.227238	12.6929	-3.32462	0.832517	-3.99346	6.51169e-05	0.000664488
ENSMUSG00000021754	Map3k1	3.92326	6.04883	3.7161	2.64215	5.05877	5.63485	5.62492	6.14543	4.92415	1474.96	-1.13445	0.284107	-3.99302	6.52362e-05	0.00066539
ENSMUSG00000064141	Zfp69	1.98142	1.89133	1.51424	0.658786	0.406756	1.16603	1.18685	1.20186	1.08636	134.46	-1.45887	0.365364	-3.99291	6.5267e-05	0.00066539
ENSMUSG00000022336	Eif3e	63.049	58.0052	60.4987	95.974	91.0645	56.1836	16.9098	17.8369	27.5883	12949.6	1.25565	0.314487	3.99268	6.53297e-05	0.000665407
ENSMUSG00000022263	Trio	2.23977	3.02215	1.54711	2.26001	2.65123	2.6896	3.84326	4.12675	2.34254	2697.78	-1.22541	0.306966	-3.992	6.5518e-05	0.000667002
ENSMUSG00000001891	Ugp2	37.2473	37.1001	31.0174	51.6504	54.7699	34.3385	10.8791	12.6991	16.019	3478.05	1.10847	0.27772	3.99134	6.57015e-05	0.000668239
ENSMUSG00000030598	Fbxo17	1.63872	1.12193	1.68707	0.0830919	0.349328	0.732835	0.917727	0.836895	0.927941	90.673	-2.07524	0.51993	-3.99139	6.56871e-05	0.000668239
ENSMUSG00000061315	Naca	105.841	92.8397	105.972	179.857	152.362	96.5609	32.2625	33.0579	43.3169	22790	1.27211	0.318749	3.99096	6.58051e-05	0.000668662
ENSMUSG00000092558	Med20	4.87701	4.86854	5.12012	7.59213	7.17161	5.25817	1.72927	1.72622	2.24208	1184.04	1.08875	0.272919	3.98927	6.6276e-05	0.000672812
ENSMUSG00000034312	Iqsec1	1.30143	1.79125	1.12961	1.19526	1.11064	1.46881	3.01881	2.89057	0.941634	1139.69	-1.66152	0.416519	-3.98908	6.63313e-05	0.000673057
ENSMUSG00000015401	Cltrn	2.69238	3.89098	2.11673	7.25644	5.93953	3.36694	1.22883	0.609053	0.913465	169.314	1.80841	0.453382	3.98871	6.64335e-05	0.000673606
ENSMUSG00000001158	Snrnp27	29.9113	30.6646	30.3893	46.797	44.4419	26.0352	8.6919	10.0676	11.4068	1734.21	1.24518	0.312189	3.98855	6.64798e-05	0.000673612
ENSMUSG00000018995	Nars2	3.53609	3.12913	3.37814	5.93624	5.63402	3.50997	1.11407	1.22978	1.54721	804.345	1.24257	0.311568	3.98811	6.66023e-05	0.000674536
ENSMUSG00000020843	Timm22	17.6352	17.114	16.0817	39.0126	28.8631	23.427	5.29503	6.26984	10.761	2086.57	1.33897	0.33581	3.98729	6.68334e-05	0.000676558
ENSMUSG00000025477	Inpp5a	3.87552	3.94209	3.45815	1.12635	1.84877	3.56325	3.09696	2.75597	2.97822	659.976	-1.26714	0.318058	-3.984	6.77659e-05	0.00068507
ENSMUSG00000039834	Zfp335	0.892941	1.08258	0.577202	0.28434	0.397637	1.25388	1.44944	1.74034	0.849607	192.797	-1.93502	0.485699	-3.98398	6.77696e-05	0.00068507
ENSMUSG00000040952	Rps19	131.326	111.027	121.42	183.367	148.922	137.095	42.8644	42.7982	55.3921	18212.9	1.00845	0.253189	3.98298	6.80568e-05	0.000687436
ENSMUSG00000089678	Agxt2	0.263511	0.677018	0.412376	0.600917	0.97577	0.801546	0.108994	0.0660262	0.0954902	47.3746	2.25194	0.565397	3.98294	6.80674e-05	0.000687436
ENSMUSG00000032002	Dcun1d5	35.2637	29.1293	32.3507	75.4086	48.8966	36.6551	12.5565	12.4963	13.1616	3645.55	1.36913	0.34376	3.9828	6.8107e-05	0.000687513
ENSMUSG00000021018	Polr2h	34.8844	28.1947	31.9811	122.302	63.2413	34.6983	12.0508	10.594	16.5567	2149.58	1.82756	0.458916	3.98234	6.82398e-05	0.000688532
ENSMUSG00000025512	Chid1	7.63399	8.31414	7.39309	15.221	12.692	10.3636	2.99181	2.82994	4.7146	3131.51	1.14859	0.288447	3.98199	6.83395e-05	0.000689215
ENSMUSG00000002108	Nr1h3	6.37842	11.3915	7.56491	16.8157	11.8952	10.7485	2.57672	2.36808	4.12582	733.042	1.41829	0.356312	3.98047	6.87778e-05	0.000692987
ENSMUSG00000021391	Cenpp	4.93762	4.41689	5.68217	10.4522	7.39244	5.09312	1.78749	1.54855	1.53235	435.972	1.51008	0.379448	3.97967	6.90109e-05	0.00069501
ENSMUSG00000040331	Nsmce4a	31.2907	27.5846	31.8397	76.9345	51.3609	30.5564	10.2196	9.2596	14.3604	5705.63	1.54648	0.388641	3.97919	6.91511e-05	0.000696098
ENSMUSG00000042605	Atxn2	0.696467	1.17962	0.600592	0.850781	1.16605	1.37577	2.36369	2.20441	0.976022	869.548	-1.52501	0.383276	-3.97888	6.92395e-05	0.000696662
ENSMUSG00000027342	Pcna	122.558	106.533	127.418	213.633	170.692	110.365	34.3837	36.1784	50.2452	9261.33	1.33189	0.334777	3.97845	6.93651e-05	0.000697275
ENSMUSG00000067365	Tmem128	14.8054	13.9632	13.1813	26.8331	23.8542	15.5398	3.93134	5.00982	7.5508	1796.26	1.3076	0.328719	3.97786	6.9538e-05	0.000698687
ENSMUSG00000025722	Wdr73	12.345	11.0095	12.5161	28.1585	18.8865	13.032	3.80765	4.52091	5.46894	1631.37	1.43081	0.359729	3.97747	6.9652e-05	0.000699506
ENSMUSG00000031068	Glrx3	42.2704	38.6603	38.7425	85.5264	70.7153	39.1011	13.5729	14.3731	18.4373	7229.01	1.37404	0.345515	3.97677	6.98568e-05	0.000701236
ENSMUSG00000027822	Slc33a1	14.7375	13.2888	12.0586	22.7188	20.9835	12.4718	3.34744	4.03456	6.2467	1538.36	1.34644	0.338609	3.97639	6.99694e-05	0.000702039
ENSMUSG00000024212	Mllt1	1.50836	1.70552	1.57623	0.405994	0.685946	2.6006	3.35206	3.22686	1.8256	320.283	-2.08015	0.523252	-3.97543	7.02511e-05	0.000704522
ENSMUSG00000048007	Timm8a1	19.1483	16.079	17.6753	68.0651	38.9376	37.6374	7.543	9.19127	15.5261	1316.33	1.48374	0.373247	3.97522	7.03149e-05	0.000704522
ENSMUSG00000051232	Tmem199	19.5369	18.9224	17.5959	42.7069	28.5948	19.0668	5.9334	6.81194	8.0509	1268.17	1.42786	0.359189	3.97524	7.03097e-05	0.000704522
ENSMUSG00000001289	Pfdn5	54.8321	47.2127	50.7797	168.063	103.043	53.9695	18.2948	17.2395	27.1729	3019.7	1.70342	0.428527	3.97506	7.03603e-05	0.000704649
ENSMUSG00000045330	4933402E13Rik	232.565	272.573	242.594	781.732	426.525	207.798	71.7677	75.2818	106.712	19541.9	1.81976	0.457873	3.97439	7.05608e-05	0.000706329
ENSMUSG00000023057	Fabp2	30.2357	31.7529	34.2085	78.5487	51.767	26.5045	8.52841	8.98691	13.0495	1086.63	1.68569	0.424285	3.973	7.09718e-05	0.000710113
ENSMUSG00000050222	Il17d	2.15827	2.37337	2.19052	0.352858	0.499625	1.66484	1.68267	1.47626	1.81874	80.1745	-1.85579	0.467113	-3.97289	7.10052e-05	0.000710118
ENSMUSG00000109511	Nup62	18.8805	18.9951	17.5489	6.82151	12.1509	16.0729	14.8499	16.2917	11.4014	1662.26	-1.10083	0.277168	-3.97171	7.1359e-05	0.000713325
ENSMUSG00000017286	Glod4	12.7298	10.4459	11.4575	28.6085	21.3607	11.171	3.72582	4.08898	5.35167	2608.98	1.52744	0.384711	3.97035	7.1767e-05	0.000716075
ENSMUSG00000026853	Crat	2.20093	2.74113	2.51295	0.661052	1.08949	2.46227	2.26831	2.21074	2.01933	436.545	-1.4721	0.370761	-3.97049	7.1726e-05	0.000716075
ENSMUSG00000039007	Cpq	0.531525	0.817933	0.510922	0.811868	0.994404	1.22465	0.0833442	0.311838	0.200442	105.591	1.73601	0.437241	3.97038	7.17587e-05	0.000716075
ENSMUSG00000039197	Adk	22.348	18.9207	20.7107	60.6267	39.9109	20.8576	7.24822	7.78194	9.81899	7110.68	1.6075	0.405019	3.96896	7.21885e-05	0.000719948
ENSMUSG00000030615	Tmem126a	21.0202	20.7946	20.3428	24.7173	33.1516	22.8655	5.58965	7.60271	10.2702	1687.73	1.05258	0.2653	3.96752	7.26237e-05	0.000723618
ENSMUSG00000025776	Crispld1	1.32191	0.943902	0.742661	1.2867	1.90583	1.98961	0.45297	0.439699	0.24544	163.069	1.3376	0.337176	3.96706	7.27634e-05	0.000724526
[truncated: 1,632 more rows]
