# Supplementary material for: Gata2-L359V impairs primitive and definitive hematopoiesis and blocks cell differentiation in murine chronic myelogenous leukemia model
Source: Cell Death Dis. 2021 Jun 2;12(6):568. doi: 10.1038/s41419-021-03826-1 (PMC8173010; doi:10.1038/s41419-021-03826-1)
Supplement: Supplementary file 4 — Supplemental Table S3 [file 41419_2021_3826_MOESM4_ESM.xlsx]

## Sheet: Table S4
Table S3. Genes differentially expressed in Gata2WT/WT and Gata2WT/L359V LSK cells
GID	Symbol	Gata2WT/L359V_rep1	Gata2WT/L359V_rep2	Gata2WT/L359V_rep3	Gata2WT/WT_rep1	Gata2WT/WT_rep2	Gata2WT/WT_rep3	baseMean	log2FoldChange	lfcSE	stat	pvalue	padj
ENSMUSG00000076535	Igkv1-88	13.1444	19.6319	20.9656	1.52137	0.548325	1.36185	274.499	4.06821	0.411026	9.89769	4.25996e-23	9.42729e-19
ENSMUSG00000003418	St8sia6	5.08162	5.10488	4.02021	1.4434	1.23886	0.940759	1804.41	2.00226	0.210942	9.49201	2.26624e-21	2.50759e-17
ENSMUSG00000094194	Ighv5-16	28.038	31.3373	67.2679	5.97214	4.49803	3.56769	701.476	3.17854	0.344908	9.21562	3.09482e-20	2.28294e-16
ENSMUSG00000030516	Tjp1	10.2545	8.62183	8.6906	3.55092	2.94498	2.69816	3783.16	1.61184	0.1793	8.9896	2.48135e-19	1.37281e-15
ENSMUSG00000020176	Grb10	10.643	9.14862	9.61023	4.05456	3.48694	3.11882	4794.57	1.49144	0.167558	8.90103	5.5331e-19	2.44895e-15
ENSMUSG00000069266	Hist1h4b	71.1103	85.3631	61.6702	20.9044	16.6106	19.5582	1448.93	1.96993	0.232239	8.48234	2.2071e-17	8.14051e-14
ENSMUSG00000092702	Gm24514	22.6844	17.6715	16.8634	2.89861	1.16078	0.216224	231.174	3.61453	0.459439	7.86727	3.62476e-15	1.14594e-11
ENSMUSG00000029304	Spp1	3.02854	2.64621	2.59487	6.89112	8.43116	7.44122	669.337	-1.4301	0.204995	-6.97628	3.03088e-12	8.38418e-09
ENSMUSG00000112023	Lilr4b	4.96697	5.12392	4.36504	11.9239	15.5081	9.60782	3637.46	-1.31509	0.195821	-6.71577	1.87077e-11	4.60002e-08
ENSMUSG00000066672	Olfr417	2.78026	1.69776	2.36508	0.546614	0.917743	0.466232	699.042	1.84736	0.280332	6.5899	4.40112e-11	9.73967e-08
ENSMUSG00000091971	Hspa1a	0.639171	0.816566	0.311633	3.00834	2.8953	6.70862	575.323	-2.8345	0.431552	-6.56815	5.09458e-11	1.02494e-07
ENSMUSG00000051236	Msrb3	8.76489	9.14082	11.6229	4.53427	4.77546	3.89715	2273.71	1.18806	0.181551	6.54394	5.99186e-11	1.105e-07
ENSMUSG00000028063	Lmna	3.01806	1.94042	1.74382	6.63771	11.6243	5.79504	2317.36	-1.79884	0.283394	-6.34749	2.18854e-10	3.45945e-07
ENSMUSG00000048442	Smim5	22.0547	22.6572	26.8442	12.4437	11.9168	10.09	2297.97	1.08204	0.170356	6.35168	2.12972e-10	3.45945e-07
ENSMUSG00000062960	Kdr	1.04243	0.78051	0.88848	0.322825	0.381014	0.20473	428.714	1.5827	0.249785	6.33623	2.35463e-10	3.47386e-07
ENSMUSG00000045502	Hcar2	5.20778	5.38643	3.34355	13.333	16.8782	10.8241	1378.66	-1.51316	0.248591	-6.08694	1.15091e-09	1.59186e-06
ENSMUSG00000022332	Khdrbs3	6.0237	4.99001	5.80463	2.98451	2.80353	2.25494	1195.56	1.08866	0.179836	6.05363	1.41619e-09	1.84354e-06
ENSMUSG00000026070	Il18r1	4.77979	4.94728	7.27405	1.48631	2.21602	2.1876	1453.22	1.55217	0.257932	6.01776	1.7685e-09	2.17427e-06
ENSMUSG00000041237	Pklr	1.60095	0.925649	0.613125	0.184862	0.238541	0.0952159	155.962	2.57388	0.442143	5.82137	5.83657e-09	6.79807e-06
ENSMUSG00000027556	Car1	94.4204	60.9747	41.8056	20.7789	17.84	22.8126	4271.32	1.69844	0.294379	5.76956	7.94779e-09	8.79423e-06
ENSMUSG00000002885	Adgre5	5.94481	5.33673	5.45789	10.5696	16.3988	11.2192	2689.42	-1.15671	0.203324	-5.689	1.27785e-08	1.34661e-05
ENSMUSG00000003032	Klf4	29.6685	24.9097	12.8977	80.1929	90.1616	51.983	11434.1	-1.66768	0.295998	-5.63409	1.75987e-08	1.77027e-05
ENSMUSG00000032691	Nlrp3	4.64682	4.16215	2.59244	10.0946	14.7784	8.44535	2352.53	-1.49956	0.268187	-5.59147	2.25154e-08	2.16637e-05
ENSMUSG00000000078	Klf6	172.013	137.525	100.48	338.011	421.734	271.083	82220.2	-1.28755	0.232419	-5.53979	3.02841e-08	2.79244e-05
ENSMUSG00000026628	Atf3	38.1141	24.6427	11.8895	79.5079	135.984	79.1897	10310.2	-1.93613	0.352817	-5.48763	4.07357e-08	3.60592e-05
ENSMUSG00000092746	Rn7s6	35.0728	27.525	30.516	9.29968	1.74317	5.71767	422.521	2.4927	0.455931	5.46728	4.56991e-08	3.8897e-05
ENSMUSG00000055148	Klf2	133.357	117.28	78.548	322.254	445.557	197.95	30819.6	-1.49316	0.275772	-5.41448	6.14656e-08	5.03791e-05
ENSMUSG00000073940	Hbb-bt	2.10904	1.74404	1.82216	0.0135071	0.0313725	0.350633	56.7718	4.71352	0.876065	5.38033	7.43478e-08	5.87613e-05
ENSMUSG00000051314	Ffar2	20.8242	23.0592	22.9221	11.7077	9.19742	11.2646	3647.8	1.07571	0.200287	5.37083	7.83752e-08	5.98084e-05
ENSMUSG00000037759	Ptger2	2.3538	2.95476	4.15451	1.10625	1.20191	1.34094	898.123	1.40234	0.262007	5.35228	8.68527e-08	6.02496e-05
ENSMUSG00000041831	Sytl3	0.262247	0.12618	0.171242	0.709064	0.792964	0.523473	169.425	-1.83553	0.342348	-5.36161	8.24851e-08	6.02496e-05
ENSMUSG00000096719	Mrgpra2b	3.08876	3.80842	1.95661	0.619269	0.421588	0.970089	193.608	2.24842	0.42013	5.35172	8.7121e-08	6.02496e-05
ENSMUSG00000040152	Thbs1	0.689834	0.521037	0.540806	1.30713	1.90115	1.19737	485.759	-1.29895	0.244124	-5.32087	1.03273e-07	6.92555e-05
ENSMUSG00000048572	Tmem252	0.183224	0.132716	0.0497451	0	0	0	24.5107	7.51915	1.41468	5.31508	1.06609e-07	6.93898e-05
ENSMUSG00000093973	Mrgpra2a	1.70316	1.78213	1.3049	0.467115	0.266793	0.14909	92.9036	2.37592	0.447773	5.30608	1.12007e-07	7.08205e-05
ENSMUSG00000100441	Gm7266	4.53353	5.27513	4.70869	1.52396	1.19804	0.912944	97.0349	1.99155	0.377503	5.27559	1.32327e-07	8.13443e-05
ENSMUSG00000076605	Igkj2	17.6411	12.6345	13.4392	0.883298	0.256452	0	25.4663	4.85893	0.928955	5.23054	1.69019e-07	0.000101092
ENSMUSG00000086324	Gm15564	2.1629	1.50232	2.44012	4.55689	7.50832	8.10641	284.328	-1.70506	0.327608	-5.20457	1.94445e-07	0.000113239
ENSMUSG00000097451	Rian	0.0126683	0.0137738	0.00722786	0.0540375	0.0520666	0.050099	79.4574	-2.16624	0.419057	-5.16932	2.34946e-07	0.000133317
ENSMUSG00000030616	Sytl2	0.214452	0.121063	0.282424	0.0639929	0.0339962	0.0353448	137.19	2.20324	0.431177	5.10983	3.22441e-07	0.000178391
ENSMUSG00000030142	Clec4e	5.4429	6.3894	5.6741	12.1997	12.1446	9.12255	3301.34	-0.897518	0.177067	-5.06879	4.00355e-07	0.000216094
ENSMUSG00000028332	Hemgn	12.8083	12.1952	15.4041	8.11898	7.07055	6.67529	2055.12	0.910812	0.180075	5.05797	4.23739e-07	0.00022327
ENSMUSG00000061878	Sphk1	1.84536	1.0811	0.56691	0.230723	0.369583	0.219439	271.703	2.12239	0.421007	5.04121	4.62588e-07	0.000238071
ENSMUSG00000028362	Tnfsf8	1.75255	1.74526	1.83672	0.713344	0.451872	0.809348	368.6	1.48516	0.296427	5.0102	5.43746e-07	0.000273479
ENSMUSG00000024697	Gna14	5.88897	5.85367	5.88711	3.02229	3.61908	1.88424	1176.79	1.07958	0.216784	4.98001	6.35819e-07	0.000299376
ENSMUSG00000044162	Tnip3	2.06263	1.91343	2.57285	0.90814	1.12739	1.14034	1398.44	1.06926	0.214595	4.98272	6.26982e-07	0.000299376
ENSMUSG00000054191	Klf1	7.38623	5.27353	4.43171	2.24664	1.55681	2.37634	471.18	1.50589	0.302304	4.98139	6.31296e-07	0.000299376
ENSMUSG00000000982	Ccl3	131.507	132.217	132.375	291.521	270.892	186.158	11403.2	-0.877682	0.176895	-4.9616	6.99164e-07	0.000322344
ENSMUSG00000094164	Ighv2-3	0.84462	3.13132	1.83191	0	0	0.17759	27.9191	6.65637	1.35009	4.93031	8.21002e-07	0.000370791
ENSMUSG00000040283	Btnl9	6.54836	6.63346	7.51709	4.23484	4.45724	3.58301	2621.84	0.782912	0.1601	4.89013	1.00769e-06	0.000446003
ENSMUSG00000027580	Helz2	6.19384	5.57519	6.45102	10.1568	11.2302	9.3379	7378.24	-0.727026	0.15001	-4.84652	1.25644e-06	0.000545195
ENSMUSG00000027520	Zdbf2	0.0149808	0.012759	0.00836919	0.0727593	0.127183	0.0438118	45.1829	-2.72505	0.564742	-4.8253	1.39792e-06	0.000586663
ENSMUSG00000039081	Zfp503	1.14498	0.724415	0.822417	0.317566	0.384495	0.160783	196.17	1.62401	0.336633	4.82429	1.40502e-06	0.000586663
ENSMUSG00000026532	Spta1	1.1599	0.79697	0.71458	0.396828	0.438093	0.273431	480.859	1.29066	0.267888	4.81789	1.45084e-06	0.000592699
ENSMUSG00000027401	Tgm3	0.0166773	0.0230814	0.00465849	0.222747	0.184013	0.104321	29.4871	-3.46682	0.720026	-4.81486	1.47304e-06	0.000592699
ENSMUSG00000004655	Aqp1	30.4181	23.481	23.8897	15.5932	15.3847	13.1598	4209.35	0.84549	0.176415	4.79262	1.64616e-06	0.000639116
ENSMUSG00000040435	Ppp1r15a	70.9242	62.9104	55.7717	140.864	156.156	89.8444	21956.1	-0.981434	0.20469	-4.79473	1.62895e-06	0.000639116
ENSMUSG00000008348	Ubc	52.1645	45.7046	41.3788	83.9985	93.613	113.087	16419.5	-1.05221	0.219758	-4.78804	1.68416e-06	0.000642593
ENSMUSG00000035385	Ccl2	1.71947	2.34185	1.47264	5.68226	4.07957	7.09377	338.495	-1.57838	0.333095	-4.73853	2.15272e-06	0.000807453
ENSMUSG00000067206	Lrrc66	0.742744	0.458004	0.76742	1.75071	2.07403	1.23704	294.476	-1.34305	0.283869	-4.73121	2.23185e-06	0.00082318
ENSMUSG00000022885	St6gal1	1.66931	1.62634	1.60458	0.602641	0.372366	0.802262	435.813	1.50847	0.320321	4.70923	2.4865e-06	0.000902069
ENSMUSG00000064348	mt-Tn	12.9908	16.7514	13.2941	3.20973	0.931895	1.73588	46.0786	2.88557	0.617155	4.6756	2.93097e-06	0.00104617
ENSMUSG00000054364	Rhob	65.9626	62.1714	51.1339	121.153	122.879	89.3269	15699.1	-0.85565	0.183392	-4.66568	3.07599e-06	0.0010805
ENSMUSG00000018930	Ccl4	86.6972	105.809	91.732	203.447	191.376	139.12	7037.88	-0.86851	0.18707	-4.64271	3.43876e-06	0.00118906
ENSMUSG00000106106	CT010467.1	103.057	102.06	115.901	49.2986	55.4725	64.1976	15957.5	0.936473	0.202277	4.62965	3.66282e-06	0.00124705
ENSMUSG00000076543	Igkv4-74	1.24707	1.52796	1.0267	0	0	0.156405	20.8415	6.21954	1.34685	4.61786	3.87725e-06	0.00130005
ENSMUSG00000036136	Fam110c	0.854193	0.79408	0.85772	1.67585	1.99979	1.57651	312.828	-1.03695	0.224757	-4.61365	3.95663e-06	0.00130687
ENSMUSG00000020490	Btnl10	0.166771	0.12371	0.048087	0	0.00229403	0.0128196	22.7003	5.59921	1.21859	4.59483	4.33094e-06	0.0013692
ENSMUSG00000024401	Tnf	11.0394	9.36634	8.96151	18.0813	21.5233	14.8514	1789.95	-0.856593	0.186337	-4.597	4.28612e-06	0.0013692
ENSMUSG00000034881	Tbxa2r	4.01582	3.73779	6.4795	2.43448	1.92506	1.60562	507.834	1.26985	0.276182	4.59785	4.26867e-06	0.0013692
ENSMUSG00000022956	Atp5o	31.792	35.3234	31.5268	20.1032	19.5496	18.8434	4085.45	0.782685	0.171525	4.56309	5.0406e-06	0.00157111
ENSMUSG00000042377	Fam83g	0.023301	0.00992267	0.011571	0.173967	0.147386	0.046271	34.804	-3.03348	0.666166	-4.55365	5.27233e-06	0.00162051
ENSMUSG00000089809	Rasgef1b	2.22043	1.70286	1.29977	4.69373	7.3162	2.54887	3503.29	-1.41546	0.311733	-4.5406	5.60938e-06	0.00170049
ENSMUSG00000002416	Ndufb2	2.93003	2.85292	3.01709	1.73105	1.94959	1.51103	1034.42	0.790746	0.174362	4.53509	5.75795e-06	0.00172194
ENSMUSG00000021701	Plk2	25.6702	19.9669	22.5012	42.5044	49.2023	31.6557	11180.2	-0.81905	0.180764	-4.53105	5.86916e-06	0.00173179
ENSMUSG00000028825	Rhd	3.21766	1.82851	0.942598	0.220409	0.352822	0.657217	153.095	2.39609	0.52929	4.52699	5.98298e-06	0.00174215
ENSMUSG00000103367	Gm38158	2.72079	3.57338	3.21047	0.392143	0.813232	0	47.8035	2.79229	0.618551	4.51425	6.35409e-06	0.00182618
ENSMUSG00000017950	Hnf4a	2.01397	1.878	2.75896	6.08905	5.94997	3.06332	1354.84	-1.14364	0.253829	-4.50556	6.61978e-06	0.00185438
ENSMUSG00000028341	Nr4a3	1.27422	0.673222	0.809187	2.32985	3.48671	1.54394	779.754	-1.376	0.305384	-4.50581	6.61203e-06	0.00185438
ENSMUSG00000070822	Zscan18	3.25099	2.43631	2.79833	6.24637	8.40579	3.96266	1490.66	-1.09026	0.242394	-4.49788	6.86352e-06	0.00189862
ENSMUSG00000042351	Grap2	1.7149	1.62521	2.03798	0.974946	0.839024	0.987085	673.062	0.973955	0.218322	4.4611	8.15407e-06	0.00220061
ENSMUSG00000045092	S1pr1	6.89664	5.56771	6.89946	10.9045	12.91	9.89298	2109.71	-0.772138	0.173034	-4.46234	8.10697e-06	0.00220061
ENSMUSG00000070348	Ccnd1	7.18859	6.43117	7.17499	4.18816	4.19178	4.17455	2067.46	0.754446	0.169271	4.45703	8.31033e-06	0.00221575
ENSMUSG00000026875	Traf1	0.236542	0.243918	0.238082	0.478057	0.75025	0.454195	275.209	-1.19432	0.269703	-4.42829	9.4983e-06	0.00248372
ENSMUSG00000051839	Gypa	2.19234	1.8235	0.958973	0.441888	0.328197	0.633577	156.914	1.91668	0.432919	4.42735	9.53982e-06	0.00248372
ENSMUSG00000022893	Adamts1	0.185343	0.0789278	0.119893	0.377884	0.574042	0.371928	117.444	-1.7635	0.401474	-4.39257	1.12017e-05	0.00288248
ENSMUSG00000103174	Gm37168	2.72495	2.9579	1.91036	5.46708	7.98957	4.66847	485.276	-1.21179	0.276174	-4.38775	1.14527e-05	0.0029132
ENSMUSG00000042265	Trem1	6.98296	8.72375	4.70641	17.7485	16.6479	11.9504	2606.49	-1.13498	0.259078	-4.38082	1.18235e-05	0.00297333
ENSMUSG00000031024	St5	1.31299	1.26541	0.879551	2.54349	3.20176	1.85795	824.073	-1.09362	0.250418	-4.36718	1.25861e-05	0.00312956
ENSMUSG00000036931	Nfkbid	38.3531	29.9613	34.3381	69.9572	87.801	45.2065	9276.35	-0.937622	0.21514	-4.3582	1.31134e-05	0.00322444
ENSMUSG00000039384	Dusp10	2.13094	2.05142	1.79837	4.15465	7.58362	3.0589	814.48	-1.25641	0.288915	-4.34872	1.36935e-05	0.00333008
ENSMUSG00000037169	Mycn	5.84963	6.40586	8.3599	3.83853	4.40762	2.74922	1364	0.936357	0.215484	4.34536	1.39046e-05	0.00334467
ENSMUSG00000045629	Sh3tc2	0.255851	0.139359	0.0531847	0.0196627	0.0133204	0.010634	37.7633	3.33826	0.768851	4.34188	1.41269e-05	0.00336159
ENSMUSG00000049866	Arl4c	18.849	15.7902	14.1718	27.3591	33.5541	25.6055	9711.28	-0.793615	0.184217	-4.30804	1.64705e-05	0.00387758
ENSMUSG00000047965	Rpl9-ps7	20.8877	19.9709	18.1483	8.52787	9.44664	11.7074	679.684	1.03206	0.240049	4.29936	1.71289e-05	0.00399013
ENSMUSG00000030165	Klrd1	3.35114	3.62212	4.78188	0.756079	1.46344	1.87613	268.818	1.58527	0.369046	4.29559	1.74232e-05	0.0040164
ENSMUSG00000060143	Gm10076	74.3034	82.6894	91.5988	49.8759	47.9578	48.9459	2000.35	0.786823	0.183635	4.28471	1.82976e-05	0.0041745
ENSMUSG00000028364	Tnc	0.0610017	0.240881	0.18093	0.014661	0.0241207	0.0396447	58.3344	2.82495	0.663694	4.25641	2.07738e-05	0.00469106
ENSMUSG00000030000	Add2	0.740517	0.503251	0.184288	0.142352	0.122902	0.127636	244.67	1.90137	0.448054	4.24361	2.19957e-05	0.00490314
ENSMUSG00000096336	Igkv1-135	16.1244	7.90068	23.2474	2.21721	7.41692	2.18968	302.8	2.01521	0.475065	4.24198	2.21561e-05	0.00490314
ENSMUSG00000042745	Id1	10.515	10.0821	3.40421	29.8534	30.6962	15.4059	1496.63	-1.59935	0.377239	-4.23962	2.23897e-05	0.00490577
ENSMUSG00000032131	Abcg4	0.180309	0.159203	0.0480554	0	0.0148133	0	27.9042	4.49599	1.06665	4.21505	2.49727e-05	0.00541809
ENSMUSG00000107932	Gm44432	0.909796	0.500924	0.852247	0.0809847	0.0940505	0.197091	32.6395	2.88206	0.68492	4.20787	2.57789e-05	0.0055387
ENSMUSG00000018341	Il12rb2	4.66221	3.73082	4.28007	2.77556	2.62751	1.78667	986.867	0.841088	0.200785	4.18899	2.80193e-05	0.00596218
ENSMUSG00000090877	Hspa1b	1.11941	1.58463	0.773125	5.44727	4.8272	16.2688	1148.22	-2.96291	0.707952	-4.18518	2.84935e-05	0.00600535
ENSMUSG00000021250	Fos	409.26	340.364	332.571	639.151	669.424	493.069	88463.4	-0.700014	0.16736	-4.18269	2.88075e-05	0.00601424
ENSMUSG00000112148	Lilrb4a	2.48526	2.76559	2.02136	5.79683	8.10337	3.20675	1641.83	-1.17438	0.280935	-4.18024	2.91199e-05	0.00602264
ENSMUSG00000024521	Pmaip1	7.64197	10.3756	4.48432	16.5093	19.0962	18.9022	2769.76	-1.2424	0.298502	-4.1621	3.15333e-05	0.00646141
ENSMUSG00000008384	Sertad1	21.2424	19.6106	19.6928	35.0004	34.4853	27.9233	2773.9	-0.655132	0.157713	-4.15395	3.26785e-05	0.00663464
ENSMUSG00000001020	S100a4	2.16978	3.23084	2.49032	0.959301	0.472064	0.738641	77.9672	1.91836	0.464777	4.12749	3.66742e-05	0.00737818
ENSMUSG00000014846	Tppp3	0.839619	1.07265	0.813042	2.53315	5.15568	1.26715	275.15	-1.65617	0.402642	-4.11327	3.90102e-05	0.00777743
ENSMUSG00000026832	Cytip	21.1489	22.701	21.6293	35.1743	43.7876	29.8159	15327.9	-0.693942	0.16996	-4.08297	4.4464e-05	0.00866184
ENSMUSG00000031170	Slc38a5	1.16165	1.05817	0.425484	0.258466	0.2608	0.16499	98.7732	1.96391	0.481445	4.0792	4.51911e-05	0.00866184
ENSMUSG00000076523	Igkv15-103	40.6408	31.8139	15.8983	5.97581	9.85116	13.6394	587.96	1.61579	0.396172	4.07852	4.5324e-05	0.00866184
ENSMUSG00000111897	Gm19810	3.60601	2.98347	3.41512	0.945763	0.571141	0.491026	39.7061	2.2863	0.560628	4.07811	4.54032e-05	0.00866184
ENSMUSG00000116861	Gm8253	3.54359	4.40839	3.69242	1.16226	1.22244	0	79.7164	2.16915	0.531479	4.08135	4.47749e-05	0.00866184
ENSMUSG00000102894	Gm37851	0.339374	0.338592	0.314186	1.02538	1.98469	0.901135	56.1423	-1.95202	0.480086	-4.06598	4.78306e-05	0.00904693
ENSMUSG00000107534	Gm43920	0.491094	0.533878	0.767302	0.0923597	0.107261	0.256885	64.463	2.19257	0.539705	4.06254	4.85417e-05	0.00910362
ENSMUSG00000001473	Tubb6	7.2512	7.25431	6.02705	11.619	14.0049	10.0894	1789.75	-0.762232	0.189872	-4.01445	5.95839e-05	0.0108862
ENSMUSG00000023905	Tnfrsf12a	6.17951	5.98886	4.09285	16.4008	21.6153	6.21979	1495.16	-1.37316	0.34212	-4.01368	5.9779e-05	0.0108862
ENSMUSG00000026728	Vim	140.048	138.465	120.26	218.452	259.55	182.481	65566.9	-0.689514	0.171873	-4.01176	6.02677e-05	0.0108862
ENSMUSG00000028644	Ermap	3.13591	1.61885	0.830953	0.602317	0.749457	0.523517	520.623	1.60795	0.400901	4.01083	6.05063e-05	0.0108862
ENSMUSG00000064354	mt-Co2	3.44047	3.23076	4.39328	7.82959	6.9002	20.7214	430.208	-1.70185	0.424229	-4.01162	6.03039e-05	0.0108862
ENSMUSG00000025408	Ddit3	7.40734	8.77315	5.49323	15.1606	23.5934	10.6124	1573.84	-1.12999	0.282869	-3.99473	6.47675e-05	0.0115589
ENSMUSG00000048281	Dleu7	2.78918	3.13073	3.62432	1.24257	0.638959	1.6449	266.569	1.49061	0.373983	3.98577	6.72623e-05	0.0119081
ENSMUSG00000082044	Snrpert	28.3938	29.5246	27.5479	16.8468	14.7032	16.3446	491.084	0.875959	0.220144	3.97902	6.91998e-05	0.0121539
ENSMUSG00000030074	Gxylt2	0.409226	0.320066	0.158449	0.0133896	0	0	101.934	5.88396	1.48204	3.97018	7.18197e-05	0.0125147
ENSMUSG00000031074	Fgf3	3.2279	2.85334	2.95237	7.36857	5.98306	3.94752	794.824	-0.905144	0.228429	-3.96247	7.41769e-05	0.0128245
ENSMUSG00000095590	Gm24305	11.0379	11.7288	5.93155	17.5434	33.6874	33.4422	245.474	-1.52271	0.385136	-3.9537	7.69531e-05	0.0132013
ENSMUSG00000114792	Gm6416	0.250089	0.489445	0.225922	0	0	0.0760787	22.7526	5.20202	1.3182	3.94632	7.93604e-05	0.0135096
ENSMUSG00000023951	Vegfa	8.22379	5.76882	4.92023	10.3464	15.9968	11.6201	3183.11	-0.974294	0.247921	-3.92986	8.49956e-05	0.0143008
ENSMUSG00000060548	Tnfrsf19	0.0236516	0.0774765	0.0630169	0	0	0	10.3783	6.27888	1.59843	3.92815	8.56007e-05	0.0143008
ENSMUSG00000090247	Bloc1s1	2.43611	2.84433	2.91635	1.53343	1.3185	1.05258	204.968	1.08592	0.276642	3.92538	8.6593e-05	0.0143008
ENSMUSG00000095007	Igkv12-41	0.794936	0.550096	0.749419	0	0	0	9.58886	6.16362	1.56972	3.92656	8.61677e-05	0.0143008
ENSMUSG00000032028	Nxpe2	1.94173	1.28685	0.655087	0.393522	0.551102	0.450686	286.112	1.51711	0.39086	3.88148	0.000103823	0.0170193
ENSMUSG00000045730	Adrb2	11.5832	9.06751	8.97555	15.2397	19.0923	17.073	2278.05	-0.770349	0.198663	-3.87767	0.00010546	0.0171606
ENSMUSG00000031431	Tsc22d3	30.7909	39.4972	36.6198	57.139	69.5355	52.4533	16234.8	-0.709215	0.183143	-3.87246	0.00010774	0.0174036
ENSMUSG00000031543	Ank1	0.70926	0.341927	0.173732	0.169173	0.102717	0.0911122	282.953	1.77677	0.459792	3.8643	0.000111411	0.017866
ENSMUSG00000038793	Lefty1	0.946346	1.05239	1.52306	0.529326	0.407726	0.385587	111.943	1.43024	0.370484	3.86048	0.000113166	0.0179251
ENSMUSG00000099241	Gm18852	0.211124	0.265632	0.313631	0.528553	0.847083	0.668891	133.203	-1.33441	0.345705	-3.85997	0.000113399	0.0179251
ENSMUSG00000006386	Tek	3.22156	3.51347	4.19228	7.98005	7.06532	4.66886	1875.2	-0.814852	0.211499	-3.85275	0.000116799	0.0181167
ENSMUSG00000049036	Tmem121	2.3823	2.30885	4.32007	0.723923	0.574491	1.60519	248.653	1.6865	0.43769	3.85319	0.000116589	0.0181167
ENSMUSG00000100826	Snhg14	0.156921	0.122113	0.160198	0.0858824	0.0710002	0.0519573	221.531	1.07479	0.279008	3.85219	0.000117067	0.0181167
ENSMUSG00000024807	Syvn1	3.31924	3.01584	3.12788	6.25735	6.56562	3.83008	1646.57	-0.776876	0.201807	-3.8496	0.00011831	0.018182
ENSMUSG00000041272	Tox	0.543783	0.286565	0.515178	0.237106	0.13768	0.121482	183.353	1.43517	0.373497	3.84251	0.000121783	0.0185866
ENSMUSG00000000753	Serpinf1	11.1451	10.541	11.1747	20.1421	16.436	16.4574	2655.29	-0.665136	0.173688	-3.82948	0.000128415	0.0193063
ENSMUSG00000024747	Aldh1a7	1.36019	0.803106	0.545439	0.330916	0.277554	0.178965	95.0396	1.77615	0.463774	3.82978	0.00012826	0.0193063
ENSMUSG00000030342	Cd9	18.1764	18.1674	18.4241	9.41184	8.21662	12.1197	2287.66	0.89443	0.233646	3.82814	0.000129115	0.0193063
ENSMUSG00000029135	Fosl2	9.26303	7.37808	8.37376	21.5629	25.7663	8.88069	10087.1	-1.10587	0.289134	-3.82476	0.000130898	0.0194415
ENSMUSG00000060096	Amd-ps3	3.06206	3.06086	2.00295	0.623582	0.570573	1.47161	144.923	1.72795	0.451974	3.82311	0.000131778	0.0194417
ENSMUSG00000076620	Ighj2	53.3583	37.9564	47.0976	23.5487	27.348	11.7085	262.43	1.1406	0.299779	3.80482	0.000141907	0.0207974
ENSMUSG00000058427	Cxcl2	3.88071	2.79395	1.18763	6.40071	7.2894	7.12189	778.822	-1.37498	0.361902	-3.79932	0.000145094	0.0211246
ENSMUSG00000001247	Lsr	0.591341	0.507021	0.713931	0.218588	0.228469	0.170231	69.2865	1.56183	0.412142	3.78954	0.000150929	0.0212893
ENSMUSG00000003429	Rps11	684.794	732.521	765.859	394.517	421.426	491.423	39889.6	0.751537	0.197998	3.79568	0.000147241	0.0212893
ENSMUSG00000053007	Creb5	0.169156	0.124997	0.086995	0.289179	0.657124	0.182253	482.749	-1.5041	0.396771	-3.79084	0.000150136	0.0212893
ENSMUSG00000062997	Rpl35	263.076	293.673	285.73	145.791	149.372	189.191	21789.4	0.808417	0.213363	3.78892	0.000151302	0.0212893
ENSMUSG00000095600	Gm9457	2.13185	1.9933	2.43375	0.663661	0.533585	0.33131	39.5467	2.05377	0.542209	3.78778	0.000151998	0.0212893
ENSMUSG00000098166	Gm26978	1.33271	2.19767	1.77421	5.40367	11.5353	2.83794	97.0849	-1.85342	0.488545	-3.79375	0.000148386	0.0212893
ENSMUSG00000005483	Dnajb1	62.3342	54.6524	51.7403	93.8106	107.073	72.1636	18444.1	-0.655731	0.173773	-3.77349	0.000160977	0.0222978
ENSMUSG00000065637	Gm26397	51.7205	37.9685	34.86	74.1213	92.581	68.062	628.26	-0.883077	0.234044	-3.77313	0.000161213	0.0222978
ENSMUSG00000001507	Itga3	0.160023	0.0938602	0.141688	0.299331	0.63538	0.259014	116.636	-1.5699	0.417403	-3.76111	0.000169158	0.0232514
ENSMUSG00000035356	Nfkbiz	39.749	29.4223	29.4106	58.7023	78.994	42.81	18160.7	-0.827751	0.22056	-3.75296	0.00017476	0.0238731
ENSMUSG00000029379	Cxcl3	0.00739287	0.00209882	0.00275341	0.0515762	0.13871	0.0528505	11.3921	-4.29944	1.14658	-3.74981	0.00017697	0.0240267
ENSMUSG00000022126	Acod1	0.223472	0.243509	0.0917977	0.763836	1.05524	0.328911	90.7566	-1.89352	0.50649	-3.73852	0.000185109	0.0248725
ENSMUSG00000023571	C1qtnf12	16.0475	13.157	13.5376	8.89765	8.93657	8.93228	1250.23	0.704283	0.188409	3.73806	0.000185448	0.0248725
ENSMUSG00000083563	Gm13340	6.62826	5.59773	6.22769	9.99328	10.7776	16.1139	1134.11	-0.992771	0.266108	-3.73071	0.000190944	0.0254554
ENSMUSG00000020773	Trim47	3.90819	3.85471	4.63435	8.15533	7.61638	5.24985	1188.8	-0.731264	0.196199	-3.72716	0.000193647	0.0256612
ENSMUSG00000032593	Amigo3	3.62023	3.56546	3.88968	6.84435	7.14636	4.60421	981.186	-0.716249	0.192698	-3.71695	0.00020164	0.0265613
ENSMUSG00000006567	Atp7b	0.821592	0.651214	0.424937	0.277346	0.339045	0.198939	232.086	1.24087	0.334349	3.71131	0.00020619	0.0269738
ENSMUSG00000016529	Il10	2.19121	1.71492	1.71307	3.79818	3.91431	3.01063	279.189	-0.905849	0.244258	-3.70858	0.000208429	0.0269738
ENSMUSG00000065610	Mir29a	3.13458	3.08684	5.58185	9.92707	27.4432	9.80378	66.436	-1.97645	0.5329	-3.70887	0.000208188	0.0269738
ENSMUSG00000110622	Iqcn	0.28019	0.251449	0.21011	0.863788	1.17876	0.255421	177.188	-1.58504	0.42765	-3.70639	0.000210236	0.0270495
ENSMUSG00000103170	Gm37170	0.557141	0.413776	0.398404	1.17343	1.58512	0.732857	121.224	-1.33035	0.359284	-3.70279	0.000213244	0.027278
ENSMUSG00000052684	Jun	440.138	392.997	306.819	775.546	813.598	481.144	132959	-0.811906	0.219365	-3.70116	0.000214618	0.027296
ENSMUSG00000008843	Cldn13	1.97931	1.8165	0.568678	0.106791	0.18603	0.577542	74.9868	2.54718	0.68898	3.69703	0.000218137	0.027585
ENSMUSG00000069833	Ahnak	11.8765	13.1854	11.8226	19.3152	19.6417	17.8832	24509.8	-0.595396	0.161448	-3.68785	0.000226153	0.0284362
ENSMUSG00000026227	2810459M11Rik	0.300189	0.11461	0.124332	0.510263	0.827636	0.462502	100.764	-1.71377	0.465182	-3.68408	0.000229528	0.0286975
ENSMUSG00000085376	Gm14508	1.54989	1.50745	1.1438	3.17218	7.09867	2.05184	190.475	-1.50379	0.408393	-3.68221	0.000231224	0.0287472
ENSMUSG00000038296	Galnt18	0.0401713	0.0228091	0.00748071	0.110627	0.184147	0.31111	23.3706	-3.03268	0.825337	-3.67447	0.000238343	0.0294666
ENSMUSG00000039529	Atp8b1	0.429786	0.267705	0.30246	0.139909	0.139505	0.146745	126.206	1.28026	0.348847	3.66997	0.000242581	0.029824
ENSMUSG00000108854	D830036C21Rik	0.715422	0.366444	0.413654	1.33366	1.27363	1.28755	121.611	-1.35327	0.369533	-3.66211	0.000250149	0.0305845
ENSMUSG00000007872	Id3	7.54198	7.44825	3.43096	15.4334	17.0984	9.7029	1409.7	-1.14332	0.312783	-3.65533	0.000256856	0.0310493
ENSMUSG00000025529	Zfp711	0.0436066	0.0530563	0.092225	0.21101	0.324746	0.133602	60.9376	-1.81466	0.496808	-3.65264	0.000259563	0.0310493
ENSMUSG00000029401	Rilpl2	12.2197	12.8222	10.7357	20.7739	19.8634	16.2341	4756.11	-0.633708	0.173492	-3.65267	0.000259533	0.0310493
ENSMUSG00000078942	Naip6	1.93059	1.84537	1.45029	3.00567	3.10616	2.78015	1263.49	-0.734671	0.200927	-3.65642	0.000255766	0.0310493
ENSMUSG00000084772	Gm15473	1.35991	1.00878	0.776069	2.77052	3.16138	1.67257	163.89	-1.24668	0.341898	-3.64635	0.000265991	0.0316472
ENSMUSG00000016756	Cmah	5.58284	4.14674	5.95233	3.15328	3.19857	3.32398	3554.08	0.713	0.196054	3.63675	0.000276099	0.0323284
ENSMUSG00000026435	Slc45a3	3.554	3.09286	3.83851	2.16133	2.21601	2.19652	799.588	0.704418	0.193583	3.63883	0.000273875	0.0323284
ENSMUSG00000106386	Gm42991	0.579615	0.401812	0.720411	2.06638	2.62681	0.513933	336.012	-1.56256	0.429504	-3.63806	0.0002747	0.0323284
ENSMUSG00000034765	Dusp5	27.8715	21.4817	25.2995	43.8335	45.2423	30.7496	6258.14	-0.647686	0.178759	-3.62323	0.000290945	0.0337958
ENSMUSG00000071847	Apcdd1	0.821598	0.649605	0.888836	0.498209	0.538361	0.349157	631.146	0.786708	0.217168	3.62257	0.000291685	0.0337958
ENSMUSG00000044352	Sowaha	0.0465699	0.0495791	0.0676437	0	0	0	8.0113	5.90423	1.63554	3.60997	0.000306238	0.0352971
ENSMUSG00000028023	Pitx2	0.0273596	0.0528178	0.0366834	0.170782	0.219335	0.104314	37.203	-2.05109	0.568961	-3.60498	0.000312183	0.0357959
ENSMUSG00000110248	Gm45615	0.249667	0.246215	0.440461	0	0	0	8.08984	5.91771	1.64222	3.60348	0.000313987	0.0358172
ENSMUSG00000077734	Snord83b	45.6681	51.7822	42.7266	102.228	137.843	55.7236	528.526	-1.03095	0.286241	-3.60167	0.000316175	0.0358818
ENSMUSG00000096768	Gm47283	4.86065	3.62598	3.40235	7.23815	14.5383	5.10679	2243.77	-1.11904	0.310964	-3.59863	0.000319902	0.0361195
ENSMUSG00000040938	Slc16a11	2.36597	2.26229	4.68749	1.69535	1.29963	1.2788	454.727	1.14014	0.317006	3.5966	0.000322409	0.0362179
ENSMUSG00000078937	Cpt1b	0.0971422	0.0957988	0.0914014	0.233726	0.425138	0.274127	53.3916	-1.67762	0.467108	-3.5915	0.000328782	0.036472
ENSMUSG00000096982	Redrum	0.0967245	0.0691989	0.10375	0	0	0	7.92112	5.88776	1.63945	3.59129	0.000329044	0.036472
ENSMUSG00000109739	Gm17949	0.102359	0.118314	0.0898606	0.467122	0.626664	0.365875	26.9877	-2.20359	0.613671	-3.59084	0.000329616	0.036472
ENSMUSG00000023031	Cela1	2.99423	2.69343	2.71902	0.910016	1.19551	1.8439	378.237	1.14066	0.3178	3.58924	0.000331643	0.0365138
ENSMUSG00000053581	Zfand2a	9.99647	9.03756	8.22643	13.8655	16.0411	12.9144	3124.52	-0.620283	0.173093	-3.58352	0.000338996	0.0371385
ENSMUSG00000021186	Fbln5	0.0174622	0.0467419	0.0599264	0.00274793	0	0	11.6065	4.84474	1.35633	3.57194	0.000354351	0.0384401
ENSMUSG00000082519	Vamp7-ps	23.3335	24.1547	22.6008	17.8747	12.4921	9.50229	944.995	0.84245	0.235848	3.572	0.00035426	0.0384401
ENSMUSG00000074918	Inafm2	15.083	12.7499	14.2026	10.2979	8.9433	8.80051	2812.58	0.608767	0.170705	3.56619	0.000362209	0.0391008
ENSMUSG00000094117	Igkv3-12	0.648308	0.920265	0.778026	0	0	0.171654	12.0966	5.33751	1.49924	3.56014	0.000370657	0.0398186
ENSMUSG00000022759	Lrrc74b	0.10499	0.0670642	0.0635415	0.219256	0.428114	0.187639	54.3024	-1.80186	0.506967	-3.55419	0.000379149	0.0400545
ENSMUSG00000023341	Mx2	1.51221	1.64548	2.35589	2.78243	3.76531	5.06426	820	-1.06862	0.300724	-3.5535	0.000380148	0.0400545
ENSMUSG00000024107	Lhcgr	0.127413	0.0998736	0.214172	0.408634	0.370706	0.290184	150.04	-1.2648	0.355787	-3.55494	0.00037806	0.0400545
ENSMUSG00000052560	Cpne8	0.0372626	0.054657	0.0462604	0.191551	0.172138	0.162791	36.1744	-1.88986	0.531794	-3.55376	0.000379771	0.0400545
ENSMUSG00000094092	Gm15921	1.62407	0.760007	1.0768	3.83357	7.80824	1.40344	100.771	-1.87897	0.528946	-3.55228	0.000381902	0.0400545
ENSMUSG00000047205	Dusp18	1.16684	0.974768	1.15402	1.87162	2.39499	1.47673	544.219	-0.773779	0.217907	-3.55097	0.000383821	0.0400658
ENSMUSG00000076532	Igkv4-91	1.05945	2.39937	0.484261	0	0	0.344267	20.8497	4.95319	1.39549	3.54942	0.000386079	0.0401123
ENSMUSG00000040936	Ulk4	0.409563	0.342778	0.363599	0.743735	1.07512	0.463827	372.873	-0.999135	0.28227	-3.53965	0.000400662	0.0414329
ENSMUSG00000064427	Gm22748	194.396	168.589	145.604	364.668	426.745	191.668	2620.29	-0.897408	0.253887	-3.53467	0.000408279	0.0420242
ENSMUSG00000022415	Syngr1	0.437459	0.357311	0.438702	0.183668	0.20642	0.179437	113.991	1.15267	0.326649	3.52878	0.000417479	0.0427128
ENSMUSG00000064349	mt-Tc	11.3628	13.4597	12.1122	2.15806	1.16958	5.60216	40.4549	2.35144	0.666522	3.52793	0.000418829	0.0427128
ENSMUSG00000005611	Mrvi1	1.74498	1.47221	1.86365	1.05428	1.23245	0.631853	713.06	0.821895	0.233179	3.52474	0.000423906	0.0429047
ENSMUSG00000076621	Ighj1	123.771	151.682	116.122	84.205	71.7823	65.1119	428.137	0.858108	0.243483	3.52431	0.000424588	0.0429047
ENSMUSG00000035472	Slc25a21	0.820961	0.427963	0.197689	0.13448	0.15844	0.139134	120.898	1.78457	0.506563	3.52289	0.000426871	0.0429394
ENSMUSG00000110131	Gm18066	0.126337	0.0910466	0.179164	0	0.00621614	0	9.38407	5.15411	1.46379	3.52108	0.000429799	0.0430383
ENSMUSG00000022555	Dgat1	10.8992	10.3494	9.72282	17.8257	27.5974	12.482	3513.41	-0.851105	0.242319	-3.51233	0.000444195	0.0434957
ENSMUSG00000034394	Lif	0.895697	0.648092	0.586742	2.7133	2.85445	0.594988	458.568	-1.46901	0.417837	-3.51574	0.000438528	0.0434957
ENSMUSG00000076937	Iglc2	16.0289	14.3355	19.5776	10.3954	3.11723	6.6457	565.427	1.32361	0.376782	3.51292	0.00044321	0.0434957
ENSMUSG00000095127	Ighv1-82	8.99973	5.43968	9.08248	2.82896	1.91409	4.47012	167.226	1.42395	0.405178	3.51439	0.000440762	0.0434957
ENSMUSG00000103593	Gm37352	86.2286	69.3301	66.8017	159.529	303.848	76.401	21233.5	-1.20603	0.342939	-3.51674	0.000436885	0.0434957
ENSMUSG00000048416	Mlf1	0.561635	0.721781	0.386601	1.57429	1.4498	1.11131	130.158	-1.26897	0.361646	-3.50887	0.000450016	0.0437803
ENSMUSG00000092805	Gm26461	7.04469	5.67081	5.97812	1.11326	0.60841	3.39993	92.243	2.03842	0.581036	3.50825	0.000451058	0.0437803
ENSMUSG00000040855	Reps2	0.492517	0.306198	0.210136	0.172832	0.10501	0.0891375	150.189	1.46776	0.418967	3.50329	0.000459549	0.0444097
ENSMUSG00000002808	Epdr1	3.46688	3.16401	2.72276	2.13778	1.80777	1.59391	537.746	0.784119	0.223924	3.50173	0.000462254	0.0444768
ENSMUSG00000020641	Rsad2	3.10204	2.769	4.16584	5.12777	5.94998	7.69053	1649.44	-0.898575	0.256994	-3.49648	0.00047144	0.0449697
ENSMUSG00000096206	Gm22317	0.0525615	0	0	0.173697	0.672404	3.38179	9.86835	-6.20085	1.77613	-3.49122	0.000480816	0.0456672
ENSMUSG00000029661	Col1a2	0.192852	0.144163	0.313916	0.0603687	0.0443724	0.119022	143.827	1.62174	0.464704	3.48984	0.000483315	0.0457083
ENSMUSG00000058755	Osm	24.263	28.701	20.7211	49.847	41.8382	33.8768	5915.52	-0.728389	0.2089	-3.48678	0.000488864	0.0460365
ENSMUSG00000101268	2010310C07Rik	0.172546	0.229619	0.0803288	0.76423	1.05308	0.205584	76.2112	-2.01052	0.577085	-3.48393	0.000494112	0.0463335
ENSMUSG00000102920	Olfr416-ps1	3.09851	1.56147	2.81515	0.307067	1.30299	0.229939	97.5109	2.00074	0.575063	3.47916	0.000502984	0.0469664
ENSMUSG00000085762	Lrrc75aos2	9.70199	8.14943	5.74588	17.9617	18.7116	9.9944	1116.86	-0.936879	0.26956	-3.47558	0.000509743	0.0473975
ENSMUSG00000090516	Rps11-ps1	11.2878	8.94911	8.55676	16.692	24.6318	13.2329	513.556	-0.887213	0.25582	-3.46812	0.000524122	0.0485306
ENSMUSG00000040289	Hey1	0.229693	0.12817	0.185844	0.773596	0.459335	0.320859	88.4004	-1.50938	0.435494	-3.46589	0.000528481	0.0485593
ENSMUSG00000050799	Hist1h2ba	0.0448963	0.133833	0.125409	0.173094	0.114869	5.13531	31.5859	-4.19496	1.21042	-3.46572	0.00052882	0.0485593
ENSMUSG00000019850	Tnfaip3	30.1202	19.1477	12.9783	42.6888	62.972	29.7544	18465.9	-1.06828	0.308948	-3.45779	0.000544635	0.0492234
ENSMUSG00000034209	Rasl10a	0.183017	0.0311748	0.047714	0.517445	0.515081	0.479732	32.682	-2.51365	0.726561	-3.45965	0.000540884	0.0492234
ENSMUSG00000039315	Clnk	7.10067	5.94082	7.93374	12.0696	13.2085	8.78291	1230.46	-0.670655	0.193964	-3.45763	0.00054495	0.0492234
ENSMUSG00000111618	Gm47268	0.0613093	0.146207	0.0685023	0.769902	0.909802	0.262975	19.8174	-2.78026	0.80363	-3.45962	0.000540938	0.0492234
