# Supplementary material for: Gata2-L359V impairs primitive and definitive hematopoiesis and blocks cell differentiation in murine chronic myelogenous leukemia model
Source: Cell Death Dis. 2021 Jun 2;12(6):568. doi: 10.1038/s41419-021-03826-1 (PMC8173010; doi:10.1038/s41419-021-03826-1)
Supplement: Supplementary file 5 — Supplemental Table S4 [file 41419_2021_3826_MOESM5_ESM.xlsx]

## Sheet: Table S5
Table S4. Gata2-WT and Gata2-L359V bound regions
Chr	Start	End	Distance to TSS	Nearest PromoterID	Entrez ID	Nearest Unigene	Nearest Refseq	Nearest Ensembl	Gene Name	Gene Alias	Gene Description	Gene Type	Group
chr2	166781298	166781743	-12247	NM_023815	76367	Mm.330796	NM_023815	ENSMUSG00000042854	Trp53rkb	2810408M09Rik|4933401B08Rik|5630401H01Rik|Nori-2|PRPK|Tp53rk|Trp53rk|Trp53tk|mNori-2p	transformation related protein 53 regulating kinase B	protein-coding	Gata2-L359V-unique
chr18	56262737	56263182	-137381	NM_001360917	107022	Mm.24356	NM_026240	ENSMUSG00000001700	Gramd3	9030613F08Rik|9130427A09Rik|AW061306|Gramd2b|NS3TP2	GRAM domain containing 3	protein-coding	Gata2-L359V-unique
chr8	70583224	70583669	-11035	NM_023627	71780	Mm.29357	NM_023627	ENSMUSG00000019139	Isyna1	1300017C10Rik|AU018670	myo-inositol 1-phosphate synthase A1	protein-coding	Gata2-L359V-unique
chr4	34897351	34897796	3794	NM_009889	12640	Mm.1361	NM_009889	ENSMUSG00000028298	Cga	CG-alpha|FSHA|GPHA1|GPHalpha|HCG|LHA|Tsha|aGSU|alpha-GSU|alphaGSU|alphaSU	glycoprotein hormones, alpha subunit	protein-coding	Gata2-L359V-unique
chr7	138009540	138009985	387968	NM_183289	70571	Mm.334297	NM_183289	ENSMUSG00000091002	Tcerg1l	5730476P14Rik	transcription elongation regulator 1-like	protein-coding	Gata2-L359V-unique
chr10	116276794	116277239	-24358	NM_029928	19263	Mm.37213	NM_029928	ENSMUSG00000020154	Ptprb	3230402H02Rik|C130094E24|Ptpz|Rptpb|VE-PTP|Veptp	protein tyrosine phosphatase, receptor type, B	protein-coding	Gata2-L359V-unique
chr5	118933068	118933513	-19049	NR_040694	74627	Mm.410828	NR_040694	ENSMUSG00000107144	4930413E15Rik	-	RIKEN cDNA 4930413E15 gene	ncRNA	Gata2-L359V-unique
chr2	33933772	33934217	-46048	NM_175184	72543	Mm.254914	NM_175184	ENSMUSG00000038740	Mvb12b	2610200O14Rik|2610528K11Rik|AI414895|Fam125b	multivesicular body subunit 12B	protein-coding	Gata2-L359V-unique
chr9	37381124	37381569	13740	NM_175189	72927	Mm.266133	NM_175189	ENSMUSG00000046240	Hepacam	2900042E01Rik|Glialcam|Hepn1	hepatocyte cell adhesion molecule	protein-coding	Gata2-L359V-unique
chr13	72662235	72662680	33660	NM_010574	16372	Mm.28888	NM_010574	ENSMUSG00000001504	Irx2	-	Iroquois homeobox 2	protein-coding	Gata2-L359V-unique
chr1	23527499	23527944	-46866	NR_151529	105243890	Mm.383635	NR_151529		Gm28822	-	predicted gene 28822	ncRNA	Gata2-L359V-unique
chr4	152958755	152959200	261437	NR_033138	330004	Mm.291863	NM_001033414		Gm833	-	predicted gene 833	ncRNA	Gata2-L359V-unique
chr12	75312258	75312703	4167	NM_023275	80837	Mm.27467	NM_023275	ENSMUSG00000046768	Rhoj	1110005O19Rik|AW210585|Arhj|TC10L|TCL	ras homolog family member J	protein-coding	Gata2-L359V-unique
chr4	55476663	55477108	55590	NM_010637	16600	Mm.4325	NM_010637	ENSMUSG00000003032	Klf4	EZF|Gklf|Zie	Kruppel-like factor 4 (gut)	protein-coding	Gata2-L359V-unique
chr1	89853599	89854044	77355	NM_010262	14472	Mm.204730	NM_010262	ENSMUSG00000034486	Gbx2	D130058E05Rik|Gbx-2|MMoxA|Stra7	gastrulation brain homeobox 2	protein-coding	Gata2-L359V-unique
chr9	53998706	53999151	-23627	NM_177769	270162	Mm.259791	NM_177769	ENSMUSG00000041986	Elmod1	4831417L10|AI428506|AI834991	ELMO/CED-12 domain containing 1	protein-coding	Gata2-L359V-unique
chr7	65448468	65448913	-77446	NM_001163574	21872	Mm.4342	NM_009386	ENSMUSG00000030516	Tjp1	ZO1	tight junction protein 1	protein-coding	Gata2-L359V-unique
chr7	122366473	122366918	77570	NM_001316672	18751	Mm.207496	NM_008855	ENSMUSG00000052889	Prkcb	PKC-B|PKC-Beta|Pkcb|Prkcb1|Prkcb2	protein kinase C, beta	protein-coding	Gata2-L359V-unique
chr12	53270407	53270852	21952	NM_013780	27386	Mm.247044	NM_013780	ENSMUSG00000021010	Npas3	4930423H22Rik|bHLHe12	neuronal PAS domain protein 3	protein-coding	Gata2-L359V-unique
chr19	7109079	7109524	-3572	NM_201411	396184	Mm.386930	NM_201411	ENSMUSG00000047787	Flrt1	AW742165|D630040I23Rik	fibronectin leucine rich transmembrane protein 1	protein-coding	Gata2-L359V-unique
chr5	23565445	23565890	50904	NM_009274	20817	Mm.288728	NM_009274	ENSMUSG00000062604	Srpk2	AW226533|AW492537|AW547358|Wbp6|mSRPK2	serine/arginine-rich protein specific kinase 2	protein-coding	Gata2-L359V-unique
chr9	57047596	57048041	24148	NR_045886	100038566	Mm.361900	NR_045886		Gm10658	-	predicted gene 10658	ncRNA	Gata2-L359V-unique
chr15	47982671	47983116	809096	NM_001081391	239420	Mm.309363	NM_001081391	ENSMUSG00000022311	Csmd3	4930500N14Rik|mKIAA1894	CUB and Sushi multiple domains 3	protein-coding	Gata2-L359V-unique
chr18	60659033	60659478	-4155	NR_045401	328963	Mm.417203	NR_045401		G630071F17Rik	G630071F17	RIKEN cDNA G630071F17 gene	ncRNA	Gata2-L359V-unique
chr12	24424957	24425402	-73402	NR_028341	21340	Mm.39082	NM_020614	ENSMUSG00000059669	Taf1b	4930408G01Rik|A230108M10Rik|TAFI68|Tafi86|p63	TATA-box binding protein associated factor, RNA polymerase I, B	protein-coding	Gata2-L359V-unique
chr11	84677760	84678205	42450	NR_046197	78471	Mm.47152	NR_046197	ENSMUSG00000085044	1700109G15Rik	-	RIKEN cDNA 1700109G15 gene	ncRNA	Gata2-L359V-unique
chr5	117762539	117762984	-104078	NM_008712	18125	Mm.44249	NM_008712	ENSMUSG00000029361	Nos1	2310005C01Rik|N-NOS|NC-NOS|NO|NOS|NOS-I|Nos-1|bNOS|nNOS	nitric oxide synthase 1, neuronal	protein-coding	Gata2-L359V-unique
chr2	89745516	89745961	7088	NM_146373	258370	Mm.480193	NM_146373	ENSMUSG00000075075	Olfr1253	MOR231-18|MOR231-19P|Olfr1253-ps1|Olfr1559-ps1	olfactory receptor 1253	protein-coding	Gata2-L359V-unique
chr11	107266577	107267022	-77418	NM_001161329	68979	Mm.294617	NM_133702	ENSMUSG00000018433	Nol11	1500002M01Rik|AU015220|AU019874	nucleolar protein 11	protein-coding	Gata2-L359V-unique
chr10	71944903	71945348	35565	NR_003644	108950	Mm.212793	NM_175390		1700049L16Rik	-	hematological and neurological expressed 1-like pseudogene	pseudo	Gata2-L359V-unique
chr2	167137489	167137934	51107	NM_008420	16500	Mm.205341	NM_008420	ENSMUSG00000050556	Kcnb1	Kcr1-1|Kv2.1|Shab	potassium voltage gated channel, Shab-related subfamily, member 1	protein-coding	Gata2-L359V-unique
chr16	9024869	9025314	194991	NM_001081400	69053	Mm.390868	NM_001081400	ENSMUSG00000022507	1810013L24Rik	1110017P05Rik|3010002C02Rik|AA792997|AW124177|Gm19906|R74903	RIKEN cDNA 1810013L24 gene	protein-coding	Gata2-L359V-unique
chr3	70237945	70238390	230554	NM_001018031	229389	Mm.331071	NM_001018031	ENSMUSG00000027788	Otol1	Gm414	otolin 1	protein-coding	Gata2-L359V-unique
chr19	41883853	41884298	12078	NM_199447	107094	Mm.276044	NM_199447	ENSMUSG00000035049	Rrp12	AA408556|AA536972|mKIAA0690	ribosomal RNA processing 12 homolog (S. cerevisiae)	protein-coding	Gata2-L359V-unique
chr11	117015878	117016323	-60683	NR_027059	76972	Mm.309167	NR_027059	ENSMUSG00000086859	Snhg20	2810008D09Rik	small nucleolar RNA host gene 20	ncRNA	Gata2-L359V-unique
chr1	78826942	78827387	10253	NM_021342	57814	Mm.24386	NM_021342	ENSMUSG00000047330	Kcne4	AW487937|MiRP3	potassium voltage-gated channel, Isk-related subfamily, gene 4	protein-coding	Gata2-L359V-unique
chr11	105421520	105421965	34993	NM_172568	632687	Mm.121570	NM_172568	ENSMUSG00000078627	2020-03-10	4933417C16Rik|AV039223|Rnf190	membrane-associated ring finger (C3HC4) 10	protein-coding	Gata2-L359V-unique
chr13	17027788	17028233	666755	NM_138654	192136	Mm.364180	NM_138654	ENSMUSG00000055137	Sugct	5033411D12Rik|D17907	succinyl-CoA glutarate-CoA transferase	protein-coding	Gata2-L359V-unique
chrX	151009121	151009566	7950	NM_001168600	237107	Mm.45987	NM_198110	ENSMUSG00000025266	Gnl3l	BC020354	guanine nucleotide binding protein-like 3 (nucleolar)-like	protein-coding	Gata2-L359V-unique
chr11	102225393	102225838	4535	NR_106179	102465892		NR_106179	ENSMUSG00000098863	Mir8101	Gm27705|mmu-mir-8101	microRNA 8101	ncRNA	Gata2-L359V-unique
chr17	74521207	74521652	-6866	NM_007566	12211	Mm.442564	NM_007566	ENSMUSG00000024073	Birc6	A430032G04Rik|A430040A19Rik|AA501170|Bruce|D630005A10Rik|mKIAA1289	baculoviral IAP repeat-containing 6	protein-coding	Gata2-L359V-unique
chr5	111588455	111588900	7116	NR_015546	330164	Mm.193276	NM_177875	ENSMUSG00000052848	C130026L21Rik	-	RIKEN cDNA C130026L21 gene	ncRNA	Gata2-L359V-unique
chr13	51774422	51774867	19103	NM_013660	20354	Mm.33903	NM_013660	ENSMUSG00000021451	Sema4d	CD100|Semacl2|Semaj|Semcl2|coll-4	sema domain, immunoglobulin domain (Ig), transmembrane domain (TM) and short cytoplasmic domain, (semaphorin) 4D	protein-coding	Gata2-L359V-unique
chr8	13895504	13895949	-5455	NM_025556	66423	Mm.29063	NM_025556	ENSMUSG00000031458	Coprs	1700029I03Rik|2410022L05Rik|AA409325|AI256813|C85432|Copr5	coordinator of PRMT5, differentiation stimulator	protein-coding	Gata2-L359V-unique
chr16	78980755	78981200	50029	NM_139134	246048	Mm.77895	NM_139134	ENSMUSG00000022860	Chodl	3110074E07Rik|MT75|PRED12	chondrolectin	protein-coding	Gata2-L359V-unique
chr2	102227134	102227579	-40896	NM_001290784	241576	Mm.489740	NM_178886	ENSMUSG00000048058	Ldlrad3	6430500P08|AI194318|Lrad3	low density lipoprotein receptor class A domain containing 3	protein-coding	Gata2-L359V-unique
chr4	41830552	41830997	-56099	NR_152159	545605	Mm.425184	NR_152159		Gm5859	EG545605	family with sequence similarity 205 pseudogene	pseudo	Gata2-L359V-unique
chr2	33609541	33609986	30748	NM_010725	16917	Mm.39825	NM_010725	ENSMUSG00000038765	Lmx1b	Icst|LMX1.1|LMX1.2	LIM homeobox transcription factor 1 beta	protein-coding	Gata2-L359V-unique
chr2	166228384	166228829	-45302	NR_033467	670775	Mm.384326	NR_033467	ENSMUSG00000084840	Gm11468	-	predicted gene 11468	ncRNA	Gata2-L359V-unique
chr15	93189236	93189681	85721	NM_001357006	223827	Mm.22819	NM_001033275	ENSMUSG00000036197	Gxylt1	Glt8d3|Gm1228|Gm87	glucoside xylosyltransferase 1	protein-coding	Gata2-L359V-unique
chr5	37947771	37948216	54221	NR_153822	102637176	Mm.332343	NR_153822		Gm20052	Gm34055	predicted gene, 20052	ncRNA	Gata2-L359V-unique
chr16	92895286	92895731	-69434	NM_001111021	12394	Mm.4081	NM_009821	ENSMUSG00000022952	Runx1	AML1|CBF-alpha-2|Cbfa2|Pebp2a2|Pebpa2b	runt related transcription factor 1	protein-coding	Gata2-L359V-unique
chr2	179285389	179285834	-129325	NM_026596	68175	Mm.158187	NM_026596		4930591A17Rik	-	RIKEN cDNA 4930591A17 gene	protein-coding	Gata2-L359V-unique
chr5	108243848	108244293	-24827	NM_026106	13486	Mm.303534	NM_026106	ENSMUSG00000029265	Dr1	1700121L09Rik|Dr1l|NC2|NC2beta	down-regulator of transcription 1	protein-coding	Gata2-L359V-unique
chr8	122606293	122606738	4972	NM_001193645	50917	Mm.1786	NM_016722	ENSMUSG00000015027	Galns	mFLJ00319	galactosamine (N-acetyl)-6-sulfate sulfatase	protein-coding	Gata2-L359V-unique
chr15	8215496	8215941	46612	NM_001162906	73692	Mm.164436	NM_001162906	ENSMUSG00000039801	2410089E03Rik	4732468D17Rik|Hug|Jbts17|b2b012Clo	RIKEN cDNA 2410089E03 gene	protein-coding	Gata2-L359V-unique
chr1	181554237	181554682	-43008	NM_207280	403180	Mm.220754	NM_207280	ENSMUSG00000050625	Ccdc121	6530421E24Rik|Gm755	coiled-coil domain containing 121	protein-coding	Gata2-L359V-unique
chr3	148440763	148441208	513650	NM_001081298	99633	Mm.9776	NM_001081298	ENSMUSG00000028184	Adgrl2	AI450192|CIRL-2|Gm619|Lec1|Lphh1|Lphn2|mKIAA0786	adhesion G protein-coupled receptor L2	protein-coding	Gata2-L359V-unique
chr9	115162234	115162679	95177	NM_148958	74486	Mm.458474	NM_148958	ENSMUSG00000040875	Osbpl10	4933433D06Rik|C820004B04Rik|OPR-10|ORP-10	oxysterol binding protein-like 10	protein-coding	Gata2-L359V-unique
chr5	73528979	73529424	38175	NM_178896	100737	Mm.220312	NM_178896	ENSMUSG00000051674	Dcun1d4	AI836376	DCN1, defective in cullin neddylation 1, domain containing 4 (S. cerevisiae)	protein-coding	Gata2-L359V-unique
chr10	81394232	81394677	1390	NM_001099917	72273	Mm.253147	NM_001099917	ENSMUSG00000078439	Smim24	2210404O07Rik	small integral membrane protein 24	protein-coding	Gata2-L359V-unique
chr12	106647998	106648443	68104	NR_015512	71033	Mm.159404	NR_015512	ENSMUSG00000085820	4933406K04Rik	4930426M03Rik|4930485I22Rik|4933427G14Rik	RIKEN cDNA 4933406K04 gene	ncRNA	Gata2-L359V-unique
chr11	112795879	112796324	2907	NR_126070	100038732	Mm.65345	NR_126070	ENSMUSG00000075437	Gm11681	-	predicted gene 11681	ncRNA	Gata2-L359V-unique
chr12	31216102	31216547	47462	NR_102715	100043065	Mm.479482	NM_001034058	ENSMUSG00000095953	6030469F06Rik	-	RIKEN cDNA 6030469F06 gene	ncRNA	Gata2-L359V-unique
chr12	76293173	76293618	-31496	NM_001101471	238276	Mm.311452	NM_001101471	ENSMUSG00000021057	Akap5	3526401B18Rik|AKAP 150|AKAP-5|AKAP150|BB098886|Gm258|P150	A kinase (PRKA) anchor protein 5	protein-coding	Gata2-L359V-unique
chr14	50217236	50217681	21425	NM_146363	258360	Mm.377457	NM_146363	ENSMUSG00000048080	Olfr731	MOR246-5	olfactory receptor 731	protein-coding	Gata2-L359V-unique
chr13	13860845	13861290	76760	NM_010317	14706	Mm.215394	NM_010317	ENSMUSG00000021303	Gng4	-	guanine nucleotide binding protein (G protein), gamma 4	protein-coding	Gata2-L359V-unique
chr7	142633142	142633587	21632	NR_030251	723874		NR_030251	ENSMUSG00000070140	Mir483	Mirn483|mir-483|mmu-mir-483	microRNA 483	ncRNA	Gata2-L359V-unique
chr12	3286437	3286882	23310	NM_016676	19325	Mm.378993	NM_016676	ENSMUSG00000020671	Rab10	AW107754	RAB10, member RAS oncogene family	protein-coding	Gata2-L359V-unique
chr12	106106096	106106541	96055	NM_011705	22367	Mm.2981	NM_011705	ENSMUSG00000021115	Vrk1	51PK	vaccinia related kinase 1	protein-coding	Gata2-L359V-unique
chr12	77098273	77098718	-136247	NM_001361664	17187	Mm.268548	NM_008558	ENSMUSG00000059436	Max	AA960152|AI875693|bHLHd4|bHLHd5|bHLHd6|bHLHd7|bHLHd8	Max protein	protein-coding	Gata2-L359V-unique
chr3	83158389	83158834	-29365	NM_001358023	100038599	Mm.381315	NM_001358023	ENSMUSG00000074517	Gm10710	-	predicted gene 10710	protein-coding	Gata2-L359V-unique
chr1	93175035	93175480	6834	NM_001310428	381284	Mm.193346	NM_001310428	ENSMUSG00000084989	Crocc2	E030010N08Rik|Gm976	ciliary rootlet coiled-coil, rootletin family member 2	protein-coding	Gata2-L359V-unique
chr12	105289108	105289553	-47264	NR_045047	69952	Mm.158311	NR_045047	ENSMUSG00000097929	Tunar	2810011L19Rik|Tuna	Tcl1 upstream neural differentiation associated RNA	ncRNA	Gata2-L359V-unique
chr16	78877813	78878258	-52913	NM_139134	246048	Mm.77895	NM_139134	ENSMUSG00000022860	Chodl	3110074E07Rik|MT75|PRED12	chondrolectin	protein-coding	Gata2-L359V-unique
chr2	33578677	33579122	61612	NM_010725	16917	Mm.39825	NM_010725	ENSMUSG00000038765	Lmx1b	Icst|LMX1.1|LMX1.2	LIM homeobox transcription factor 1 beta	protein-coding	Gata2-L359V-unique
chr2	73068863	73069308	-88639	NM_001018042	20687	Mm.124328	NM_011450	ENSMUSG00000027109	Sp3	D130027J01Rik	trans-acting transcription factor 3	protein-coding	Gata2-L359V-unique
chr15	73871469	73871914	-32020	NM_001033365	268816	Mm.440635	NM_001033365	ENSMUSG00000072487	Mroh5	Gm628	maestro heat-like repeat family member 5	protein-coding	Gata2-L359V-unique
chr5	140000894	140001339	93173	NM_175522	243312	Mm.237102	NM_175522	ENSMUSG00000048988	Elfn1	A930017N06Rik|AI197272|Ppp1r28	leucine rich repeat and fibronectin type III, extracellular 1	protein-coding	Gata2-L359V-unique
chr5	118337602	118338047	92597	NM_001081236	76792	Mm.103428	NM_001081236	ENSMUSG00000032840	2410131K14Rik	-	RIKEN cDNA 2410131K14 gene	protein-coding	Gata2-L359V-unique
chr5	146483382	146483827	1661	NM_001243104	623198	Mm.489582	NM_001243104	ENSMUSG00000096344	Gm6408	-	predicted gene 6408	protein-coding	Gata2-L359V-unique
chr8	3176302	3176747	103093	NM_001330056	16337	Mm.268003	NM_010568	ENSMUSG00000005534	Insr	4932439J01Rik|CD220|D630014A15Rik|IR|IR-A|IR-B	insulin receptor	protein-coding	Gata2-L359V-unique
chr5	77212156	77212601	-907	NM_001289768	69982	Mm.46106	NM_183284	ENSMUSG00000053030	Spink2	1700007F22Rik|AV038945|HUSI-II	serine peptidase inhibitor, Kazal type 2	protein-coding	Gata2-L359V-unique
chrX	144392023	144392468	-64337	NM_001195579	100503240	Mm.387258	NM_001195579	ENSMUSG00000072934	Trpc5os	Gm15070	transient receptor potential cation channel, subfamily C, member 5, opposite strand	protein-coding	Gata2-L359V-unique
chr4	103779547	103779992	397269	NR_040673	622167	Mm.244115	NR_040673	ENSMUSG00000086136	Gm12718	-	predicted gene 12718	ncRNA	Gata2-L359V-unique
chr18	59678571	59679016	99163	NR_105773	102465182		NR_105773	ENSMUSG00000098287	Mir6355	Gm27473|mmu-mir-6355	microRNA 6355	ncRNA	Gata2-L359V-unique
chr10	80983292	80983737	17851	NM_001038655	14708	Mm.222496	NM_010319	ENSMUSG00000048240	Gng7	AI840417	guanine nucleotide binding protein (G protein), gamma 7	protein-coding	Gata2-L359V-unique
chr5	140415573	140416018	-3510	NM_133916	27979	Mm.21671	NM_133916	ENSMUSG00000056076	Eif3b	AL033316|AL033334|AL033369|AW208965|D5Wsu45e|EIF3-ETA|EIF3-P110|EIF3-P116|Eif3s9|PRT1	eukaryotic translation initiation factor 3, subunit B	protein-coding	Gata2-L359V-unique
chr1	12505101	12505546	79337	NR_105759	102465961		NR_105759	ENSMUSG00000098555	Mir6341	Gm27262|mmu-mir-6341	microRNA 6341	ncRNA	Gata2-L359V-unique
chr1	162456215	162456660	21597	NM_172646	103967	Mm.441620	NM_172646	ENSMUSG00000040265	Dnm3	9630020E24Rik|AW061159|B230343F03Rik|C530045C17|Dyna III|mKIAA0820	dynamin 3	protein-coding	Gata2-L359V-unique
chr13	109541202	109541647	216680	NR_030644	100124489		NR_030644	ENSMUSG00000076946	Mir582	Mirn582|mir-582|mmu-mir-582	microRNA 582	ncRNA	Gata2-L359V-unique
chr14	20194374	20194819	-12814	NM_021542	16529	Mm.68998	NM_021542	ENSMUSG00000023243	Kcnk5	KCNK5b|TASK-2	potassium channel, subfamily K, member 5	protein-coding	Gata2-L359V-unique
chr9	45748259	45748704	80157	NM_001081373	214552	Mm.260103	NM_172531	ENSMUSG00000043987	Cep164	AI450905|BC027092|D030051D21|mKIAA1052	centrosomal protein 164	protein-coding	Gata2-L359V-unique
chr4	136843425	136843870	-7635	NM_010142	13844	Mm.250981	NM_010142	ENSMUSG00000028664	Ephb2	Cek5|Drt|ETECK|Erk|Hek5|Nuk|Prkm5|Qek5|Sek3|Tyro5	Eph receptor B2	protein-coding	Gata2-L359V-unique
chr17	45718581	45719026	15041	NM_028164	72240	Mm.482897	NM_028164	ENSMUSG00000094690	1600014C23Rik	-	RIKEN cDNA 1600014C23 gene	protein-coding	Gata2-L359V-unique
chr8	115115452	115115897	591220	NM_001025577	17132	Mm.275549	NM_001025577	ENSMUSG00000055435	Maf	2810401A20Rik|A230108G15Rik|AW047063|c-maf	avian musculoaponeurotic fibrosarcoma oncogene homolog	protein-coding	Gata2-L359V-unique
chr1	133172071	133172516	41127	NM_133819	108954	Mm.293628	NM_133819	ENSMUSG00000046062	Ppp1r15b	1810033K10Rik|AI606441|C530022L24Rik|CReP	protein phosphatase 1, regulatory (inhibitor) subunit 15b	protein-coding	Gata2-L359V-unique
chr6	88142268	88142713	-38232	NR_105795	102465196		NR_105795	ENSMUSG00000099095	Mir6376	Gm27778|mmu-mir-6376	microRNA 6376	ncRNA	Gata2-L359V-unique
chr2	118106182	118106627	4798	NR_126479	329496	Mm.235844	NR_126479	ENSMUSG00000087203	Gm13986	C230060E24	predicted gene 13986	ncRNA	Gata2-L359V-unique
chr16	8335750	8336195	89164	NM_029070	74720	Mm.159318	NM_029070	ENSMUSG00000022715	Tmem114	4930511J11Rik|Cldn26	transmembrane protein 114	protein-coding	Gata2-L359V-unique
chr3	117186572	117187017	-109029	NR_038029	433646	Mm.158997	NR_038029	ENSMUSG00000028009	1700061I17Rik	-	RIKEN cDNA 1700061I17 gene	ncRNA	Gata2-L359V-unique
chr12	76791720	76792165	3612	NM_030677	14776	Mm.441856	NM_030677	ENSMUSG00000042808	Gpx2	GI-GPx|GPx-GI|GSHPx-2|GSHPx-GI	glutathione peroxidase 2	protein-coding	Gata2-L359V-unique
chr3	19335850	19336295	-24750	NM_001122759	18583	Mm.355614	NM_008802	ENSMUSG00000069094	Pde7a	AU015378|AW047537	phosphodiesterase 7A	protein-coding	Gata2-L359V-unique
chr19	36703227	36703672	-13970	NR_033510	668215	Mm.394223	NR_033510	ENSMUSG00000087579	Hectd2os	1500017E21Rik	Hectd2, opposite strand	ncRNA	Gata2-L359V-unique
chr12	69476045	69476490	-717	NR_038060	76062	Mm.380755	NR_038060	ENSMUSG00000113035	5830428M24Rik	100040862|Gm3007	RIKEN cDNA 5830428M24 gene	ncRNA	Gata2-L359V-unique
chr12	117735973	117736418	-107666	NM_146040	217946	Mm.281149	NM_146040	ENSMUSG00000021175	Cdca7l	BC006933|JPO2	cell division cycle associated 7 like	protein-coding	Gata2-L359V-unique
chr9	39436088	39436533	-9241	NM_146503	235248	Mm.377252	NM_146503	ENSMUSG00000058856	Olfr952	MOR171-21	olfactory receptor 952	protein-coding	Gata2-L359V-unique
chr7	144226592	144227037	51294	NM_001113373	210274	Mm.483624	NM_001081370	ENSMUSG00000037541	Shank2	ProSAP1|mKIAA1022	SH3 and multiple ankyrin repeat domains 2	protein-coding	Gata2-L359V-unique
chr11	117343523	117343968	11432	NM_001113488	53860	Mm.38450	NM_017380	ENSMUSG00000059248	2020-09-09	MSF1|Msf|PNUTL4|Sint1	septin 9	protein-coding	Gata2-L359V-unique
chr12	110669265	110669710	13132	NM_025488	66323	Mm.273316	NM_025488	ENSMUSG00000056508	1700001K19Rik	-	RIKEN cDNA 1700001K19 gene	protein-coding	Gata2-L359V-unique
chr17	31118764	31119209	10625	NM_011575	21786	Mm.4641	NM_011575	ENSMUSG00000024029	Tff3	ITF|mITF	trefoil factor 3, intestinal	protein-coding	Gata2-L359V-unique
chr5	135573364	135573809	-537	NM_019577	56221	Mm.31505	NM_019577	ENSMUSG00000004814	Ccl24	CKb-6|MPIF-2|Scya24	chemokine (C-C motif) ligand 24	protein-coding	Gata2-L359V-unique
chr13	69791850	69792295	-17810	NM_138596	28077	Mm.52583	NM_138596	ENSMUSG00000021598	Med10	AA959813|AI385605|C78613|D13Wsu50e	mediator complex subunit 10	protein-coding	Gata2-L359V-unique
chr3	100316411	100316856	-109772	NR_040543	73806	Mm.396549	NR_040543	ENSMUSG00000086923	4930406D18Rik	-	RIKEN cDNA 4930406D18 gene	ncRNA	Gata2-L359V-unique
chr5	115800104	115800549	-45330	NM_007708	12704	Mm.8321	NM_007708	ENSMUSG00000029516	Cit	C030025P15Rik|CRIK|CRIK-SK|Cit-k	citron	protein-coding	Gata2-L359V-unique
chr3	69182664	69183109	-39533	NM_027843	71619	Mm.98122	NM_027843	ENSMUSG00000098207	Arl14	9130014L17Rik|Arf7	ADP-ribosylation factor-like 14	protein-coding	Gata2-L359V-unique
chr5	29013127	29013572	-182644	NR_110371	56874	Mm.87352	NM_021470	ENSMUSG00000029130	Rnf32	1700009J01Rik|2700025B22Rik|4930542N22Rik|Lmbr2	ring finger protein 32	protein-coding	Gata2-L359V-unique
chrX	45441984	45442429	351302	NM_026841	68800	Mm.336041	NM_026841	ENSMUSG00000037086	Prr32	1110059M19Rik	proline rich 32	protein-coding	Gata2-L359V-unique
chr2	32570513	32570958	-123	NM_010073	13481	Mm.22001	NM_010073	ENSMUSG00000026810	Dpm2	AW557993|R75484	dolichol-phosphate (beta-D) mannosyltransferase 2	protein-coding	Gata2-L359V-unique
chr16	90260431	90260876	23833	NM_001346799	224432	Mm.439811	NM_178923	ENSMUSG00000022983	Scaf4	AA517739|Sfrs15|Sra4|Srsf15	SR-related CTD-associated factor 4	protein-coding	Gata2-L359V-unique
chr8	118164837	118165282	-118552	NM_019707	12554	Mm.334841	NM_019707	ENSMUSG00000031841	Cdh13	4932416G01Rik|Cdht|Tcad	cadherin 13	protein-coding	Gata2-L359V-unique
chr11	118584754	118585199	108144	NM_001359368	217364	Mm.473963	NM_172573	ENSMUSG00000033857	Engase	C130099A03|D230014K01Rik	endo-beta-N-acetylglucosaminidase	protein-coding	Gata2-L359V-unique
chr18	25668022	25668467	11504	NM_001362337	108013	Mm.266435	NM_133195	ENSMUSG00000024268	Celf4	A230070D14Rik|BRUNOL-4|Brul4|Brunol4|C130060B05Rik	CUGBP, Elav-like family member 4	protein-coding	Gata2-L359V-unique
chr2	167772526	167772971	81571	NR_015500	329562	Mm.123101	NM_177851	ENSMUSG00000006462	A530013C23Rik	-	RIKEN cDNA A530013C23 gene	ncRNA	Gata2-L359V-unique
chr5	119396428	119396873	183708	NR_045702	100993	Mm.381453	NR_045702	ENSMUSG00000087516	AW549542	-	expressed sequence AW549542	ncRNA	Gata2-L359V-unique
chr5	129329519	129329964	-171490	NM_172276	231769	Mm.288714	NM_172276	ENSMUSG00000029439	Sfswap	1190005N23Rik|6330437E22Rik|AI197402|AW212079|SWAP|Sfrs8|Srsf8	splicing factor SWAP	protein-coding	Gata2-L359V-unique
chr7	56240972	56241417	1423	NM_021879	18431	Mm.137052	NM_021879	ENSMUSG00000030450	Oca2	D7H15S12|D7Icr28RN|D7Nic1|p|p<cas>	oculocutaneous albinism II	protein-coding	Gata2-L359V-unique
chr8	119230471	119230916	-113845	NM_024219	68196	Mm.358714	NM_024219	ENSMUSG00000031839	Hsbp1	0610007A03Rik|AA408769|Hsp25	heat shock factor binding protein 1	protein-coding	Gata2-L359V-unique
chr10	79642002	79642447	3514	NM_001033473	382384	Mm.244510	NM_001033473	ENSMUSG00000035963	Odf3l2	Gm1157	outer dense fiber of sperm tails 3-like 2	protein-coding	Gata2-L359V-unique
chr9	113943176	113943621	12464	NM_001083319	22221	Mm.28052	NM_013699	ENSMUSG00000009741	Ubp1	Cp2b|LBP-1a|LBP-1b|NF2d9	upstream binding protein 1	protein-coding	Gata2-L359V-unique
chr18	63013766	63014211	36072	NM_028017	108123	Mm.292687	NM_028017	ENSMUSG00000024581	Napg	2400003O04Rik|SNARE	N-ethylmaleimide sensitive fusion protein attachment protein gamma	protein-coding	Gata2-L359V-unique
chr5	107426199	107426644	-5128	NM_027599	70902	Mm.55870	NM_027599	ENSMUSG00000033794	Lpcat2b	4921521K07Rik|Aytl1b	lysophosphatidylcholine acyltransferase 2B	protein-coding	Gata2-L359V-unique
chr1	192821617	192822062	13374	NR_155503	320952	Mm.100944	NR_155503		A730013G03Rik	-	RIKEN cDNA A730013G03 gene	ncRNA	Gata2-L359V-unique
chr10	66907330	66907775	12832	NR_138560	68488	Mm.338835	NR_138560		1110002J07Rik	-	RIKEN cDNA 1110002J07 gene	ncRNA	Gata2-L359V-unique
chr3	79832232	79832677	10208	NM_027495	70652	Mm.46635	NM_027495	ENSMUSG00000027956	Tmem144	1110057I03Rik|5730537D05Rik	transmembrane protein 144	protein-coding	Gata2-L359V-unique
chr15	99030082	99030527	413	NM_009448	22146	Mm.88212	NM_009448	ENSMUSG00000043091	Tuba1c	M[a]6|Tuba6	tubulin, alpha 1C	protein-coding	Gata2-L359V-unique
chr1	119488739	119489184	15821	NM_022327	64143	Mm.27832	NM_022327	ENSMUSG00000004451	Ralb	5730472O18Rik	v-ral simian leukemia viral oncogene B	protein-coding	Gata2-L359V-unique
chr12	33968780	33969225	11331	NM_011658	22160	Mm.3280	NM_011658	ENSMUSG00000035799	Twist1	M-Twist|Pde|Ska10|Ska<m10Jus>|Twist|bHLHa38|pdt	twist basic helix-loop-helix transcription factor 1	protein-coding	Gata2-L359V-unique
chr11	3880441	3880886	14463	NM_026150	67430	Mm.347950	NM_026150	ENSMUSG00000020434	4921536K21Rik	AV043724	RIKEN cDNA 4921536K21 gene	protein-coding	Gata2-L359V-unique
chr2	114124327	114124772	26021	NR_105968	102465982		NR_105968	ENSMUSG00000098464	Mir7002	Gm27429|mmu-mir-7002	microRNA 7002	ncRNA	Gata2-L359V-unique
chr11	68688515	68688960	-3178	NM_175260	77579	Mm.218233	NM_175260	ENSMUSG00000020900	Myh10	5730504C04Rik|9330167F11Rik|Fltn|Myhn-2|Myhn2|NMHC II-B|NMHC-B|NMHCII-B|NMMHC II-b|NMMHC-B|NMMHC-IIB|SMemb|mKIAA3005	myosin, heavy polypeptide 10, non-muscle	protein-coding	Gata2-L359V-unique
chr15	61543683	61544128	230546	NR_040350	432956	Mm.404918	NR_040350	ENSMUSG00000116031	D030024E09Rik	-	RIKEN cDNA D030024E09 gene	ncRNA	Gata2-L359V-unique
chr16	36937237	36937682	2476	NM_008225	15163	Mm.4091	NM_008225	ENSMUSG00000022831	Hcls1	AW213261|HS1	hematopoietic cell specific Lyn substrate 1	protein-coding	Gata2-L359V-unique
chr13	31169872	31170317	70992	NR_045957	73924	Mm.417825	NR_045957	ENSMUSG00000087460	4930401O12Rik	-	RIKEN cDNA 4930401O12 gene	ncRNA	Gata2-L359V-unique
chr2	56740082	56740527	-45507	NR_105751	102465169		NR_105751	ENSMUSG00000098437	Mir195b	Gm27491|mmu-mir-195b	microRNA 195b	ncRNA	Gata2-L359V-unique
chr12	16772793	16773238	-15776	NM_001252071	268527	Mm.428062	NM_015764	ENSMUSG00000036523	Greb1	5730583K22Rik|9130004E13|AF180470|AU023194|mKIAA0575	gene regulated by estrogen in breast cancer protein	protein-coding	Gata2-L359V-unique
chr19	29796624	29797069	9163	NM_172836	240613	Mm.313351	NM_172836	ENSMUSG00000046138	9930021J03Rik	Gm9832|mKIAA2026	RIKEN cDNA 9930021J03 gene	protein-coding	Gata2-L359V-unique
chr11	97072489	97072934	8943	NR_106181	102465893		NR_106181	ENSMUSG00000098769	Mir8103	Gm27841|mmu-mir-8103	microRNA 8103	ncRNA	Gata2-L359V-unique
chr11	100307261	100307706	-12466	NM_011508	20918	Mm.13886	NM_011508	ENSMUSG00000035530	Eif1	Sui1-rs1	eukaryotic translation initiation factor 1	protein-coding	Gata2-L359V-unique
chr2	34112844	34113289	-5331	NR_130173	329387	Mm.125817	NR_130173	ENSMUSG00000087461	C230014O12Rik	-	RIKEN cDNA C230014O12 gene	ncRNA	Gata2-L359V-unique
chr2	6438912	6439357	86398	NM_181399	98910	Mm.40673	NM_181399	ENSMUSG00000039046	Usp6nl	AI316785|RNTRE|TRE2NL|mKIAA0019	USP6 N-terminal like	protein-coding	Gata2-L359V-unique
chr19	59250427	59250872	-10229	NM_172523	214084	Mm.268797	NM_172523	ENSMUSG00000025094	Slc18a2	1110037L13Rik|9330105E13|Vmat2	solute carrier family 18 (vesicular monoamine), member 2	protein-coding	Gata2-L359V-unique
chr6	146531071	146531516	-29070	NM_019923	16439	Mm.7800	NM_010586	ENSMUSG00000030287	Itpr2	AI649341|InsP3R-2|InsP3R-5|Ip3r2|Itpr5|insP3R2	inositol 1,4,5-triphosphate receptor 2	protein-coding	Gata2-L359V-unique
chr4	51617416	51617861	400960	NM_001162865	74914	Mm.159368	NM_001162865	ENSMUSG00000039555	Cylc2	4930488P18Rik	cylicin, basic protein of sperm head cytoskeleton 2	protein-coding	Gata2-L359V-unique
chr5	53695694	53696139	2672	NR_024201	19866		NR_024201	ENSMUSG00000089083	Rnu7	-	U7 small nuclear RNA	snRNA	Gata2-L359V-unique
chr19	14014080	14014525	95280	NM_001011850	258151	Mm.377361	NM_001011850	ENSMUSG00000062314	Olfr1505	MOR211-4P	olfactory receptor 1505	protein-coding	Gata2-L359V-unique
chr9	20857074	20857519	-11346	NM_175687	319278	Mm.249932	NM_175687	ENSMUSG00000038884	A230050P20Rik	RyDEN	RIKEN cDNA A230050P20 gene	protein-coding	Gata2-L359V-unique
chr11	100042020	100042465	-688	NM_027563	16672	Mm.289644	NM_027563	ENSMUSG00000043485	Krt34	4733401E01Rik|Ha2|K34|Krt1-4	keratin 34	protein-coding	Gata2-L359V-unique
chr2	168304424	168304869	-35315	NM_001081134	241794	Mm.425102	NM_001081134	ENSMUSG00000074575	Kcng1	AW536275	potassium voltage-gated channel, subfamily G, member 1	protein-coding	Gata2-L359V-unique
chr5	109706922	109707367	126998	NR_027964	667213	Mm.454429	NR_027964	ENSMUSG00000105044	Gm10416	EG667213	zinc finger protein pseudogene	pseudo	Gata2-L359V-unique
chr7	138681490	138681935	127470	NR_131022	75187	Mm.410810	NR_131022	ENSMUSG00000110037	4930543N07Rik	Gm45685	RIKEN cDNA 4930543N07 gene	ncRNA	Gata2-L359V-unique
chr11	54308453	54308898	4471	NM_001033597	216739	Mm.267478	NM_144823	ENSMUSG00000020333	Acsl6	A330035H04Rik|AW050338|Facl6|LACS|Lacsl|mKIAA0837	acyl-CoA synthetase long-chain family member 6	protein-coding	Gata2-L359V-unique
chr1	120283527	120283972	-12667	NM_001085409	68428	Mm.181033	NM_133186	ENSMUSG00000026389	Steap3	1010001D01Rik|Tsap6|pHyde	STEAP family member 3	protein-coding	Gata2-L359V-unique
chr9	46384132	46384577	-64368	NM_183104	74361	Mm.159169	NM_183104	ENSMUSG00000056617	4931429L15Rik	-	RIKEN cDNA 4931429L15 gene	protein-coding	Gata2-L359V-unique
chr15	72689763	72690208	120339	NR_002864	353342	Mm.440245	NR_002864	ENSMUSG00000106847	Peg13	-	paternally expressed 13	ncRNA	Gata2-L359V-unique
chr4	155494895	155495340	3756	NM_008142	14688	Mm.2344	NM_008142	ENSMUSG00000029064	Gnb1	AA409223|C77571|Gnb-1	guanine nucleotide binding protein (G protein), beta 1	protein-coding	Gata2-L359V-unique
chr10	79711307	79711752	-5105	NM_008226	15166	Mm.12956	NM_008226	ENSMUSG00000020331	Hcn2	BCNG2|HAC1|trls	hyperpolarization-activated, cyclic nucleotide-gated K+ 2	protein-coding	Gata2-L359V-unique
chr14	70840705	70841150	-12006	NR_045939	73648	Mm.410851	NR_045939	ENSMUSG00000099528	2410012E07Rik	-	RIKEN cDNA 2410012E07 gene	ncRNA	Gata2-L359V-unique
chr11	100176150	100176595	16874	NM_201255	107656	Mm.445335	NM_201255	ENSMUSG00000051617	Krt9	EPPK|K9|Krt1-9	keratin 9	protein-coding	Gata2-L359V-unique
chr5	36277059	36277504	-24289	NR_106162	102465792		NR_106162	ENSMUSG00000098884	Mir7689	Gm27434|mmu-mir-7689	microRNA 7689	ncRNA	Gata2-L359V-unique
chr2	153950768	153951213	10128	NM_001034875	381399	Mm.315572	NM_001034875	ENSMUSG00000074665	Bpifb4	Gm1006|Lplunc4	BPI fold containing family B, member 4	protein-coding	Gata2-L359V-unique
chr12	72312836	72313281	-76331	NM_001007596	104001	Mm.221275	NM_153457	ENSMUSG00000021087	Rtn1	Nsp	reticulon 1	protein-coding	Gata2-L359V-unique
chr5	20394857	20395302	487045	NM_172992	68770	Mm.86410	NM_172992	ENSMUSG00000039987	Phtf2	1110054G21Rik|9530062N20Rik|AI447096|C77923	putative homeodomain transcription factor 2	protein-coding	Gata2-L359V-unique
chr17	48515400	48515845	60721	NM_152823	76589	Mm.311629	NM_152823	ENSMUSG00000043592	Unc5cl	2510009H09Rik|BB155270|Zud	unc-5 family C-terminal like	protein-coding	Gata2-L359V-unique
chr4	151288935	151289380	199587	NM_001308446	105704528	Mm.415128	NM_001308446	ENSMUSG00000078491	Gm13090	-	predicted gene 13090	protein-coding	Gata2-L359V-unique
chr2	130274542	130274987	352	NM_024193	67134	Mm.29363	NM_024193	ENSMUSG00000027405	Nop56	2310044F10Rik|Nol5a	NOP56 ribonucleoprotein	protein-coding	Gata2-L359V-unique
chr1	120096924	120097369	-23366	NM_019432	170706	Mm.24750	NM_019432	ENSMUSG00000050777	Tmem37	AI173373|AW540203|Pr|Pr1	transmembrane protein 37	protein-coding	Gata2-L359V-unique
chr2	14036831	14037276	18982	NM_013935	30963	Mm.241205	NM_013935	ENSMUSG00000063275	Hacd1	Ptpla	3-hydroxyacyl-CoA dehydratase 1	protein-coding	Gata2-L359V-unique
chr16	25217593	25218038	-69002	NM_175165	71338	Mm.126851	NM_175165	ENSMUSG00000048399	Tprg	5430420C16Rik|Tprg1	transformation related protein 63 regulated	protein-coding	Gata2-L359V-unique
chr7	39585172	39585617	67628	NM_001004139	70227	Mm.333800	NM_001004139	ENSMUSG00000068959	Zfp619	3000002G13Rik	zinc finger protein 619	protein-coding	Gata2-L359V-unique
chr5	139460091	139460536	221	NM_028469	73212	Mm.84294	NM_028469	ENSMUSG00000053553	3110082I17Rik	AW411904	RIKEN cDNA 3110082I17 gene	protein-coding	Gata2-L359V-unique
chr12	77081287	77081732	-119261	NM_001361664	17187	Mm.268548	NM_008558	ENSMUSG00000059436	Max	AA960152|AI875693|bHLHd4|bHLHd5|bHLHd6|bHLHd7|bHLHd8	Max protein	protein-coding	Gata2-L359V-unique
chr11	119567330	119567775	18922	NR_045099	100503830	Mm.428077	NR_045099	ENSMUSG00000087675	Gm11762	-	predicted gene 11762	ncRNA	Gata2-L359V-unique
chr7	24359244	24359689	10270	NM_029806	76942	Mm.261468	NM_029806	ENSMUSG00000030484	Lypd5	2210003I03Rik|2310011E23Rik	Ly6/Plaur domain containing 5	protein-coding	Gata2-L359V-unique
chr11	68447413	68447858	15510	NM_177320	320207	Mm.244960	NM_177320	ENSMUSG00000020901	Pik3r5	AV230647|F730038I15Rik|Foap2|p101	phosphoinositide-3-kinase regulatory subunit 5	protein-coding	Gata2-L359V-unique
chr8	72674287	72674732	27798	NM_176940	319555	Mm.390076	NM_176940	ENSMUSG00000048148	Nwd1	A230063L24Rik	NACHT and WD repeat domain containing 1	protein-coding	Gata2-L359V-unique
chr5	151541770	151542215	44932	NM_001102582	632671	Mm.469837	NM_001102582	ENSMUSG00000091794	Vmn2r18	EG632671|Vn2r18	vomeronasal 2, receptor 18	protein-coding	Gata2-L359V-unique
chr6	84079744	84080189	60580	NM_021469	26903	Mm.220982	NM_021469	ENSMUSG00000033788	Dysf	2310004N10Rik|AI604795|D6Pas3	dysferlin	protein-coding	Gata2-L359V-unique
chr8	104159964	104160409	-10327	NM_001141924	65115	Mm.41849	NM_001141922	ENSMUSG00000031872	Bean1	Bean	brain expressed, associated with Nedd4, 1	protein-coding	Gata2-L359V-unique
chr2	167226258	167226703	14057	NM_008968	19223	Mm.2339	NM_008968	ENSMUSG00000017969	Ptgis	Cyp8|Cyp8a1|Pgis	prostaglandin I2 (prostacyclin) synthase	protein-coding	Gata2-L359V-unique
chr2	93145632	93146077	-41694	NM_001356537	277414	Mm.41033	NM_001025246	ENSMUSG00000068735	Trp53i11	Tp53i11	transformation related protein 53 inducible protein 11	protein-coding	Gata2-L359V-unique
chr12	81691566	81692011	60539	NM_001033149	69480	Mm.130002	NM_001033149	ENSMUSG00000042734	Ttc9	-	tetratricopeptide repeat domain 9	protein-coding	Gata2-L359V-unique
chr19	20990588	20991033	-36608	NM_028953	13409	Mm.219585	NM_028953	ENSMUSG00000024749	Tmc1	4933416G09Rik|Beethoven|Bth|CWEA1|dn	transmembrane channel-like gene family 1	protein-coding	Gata2-L359V-unique
chr5	135131363	135131808	-18126	NM_013763	27368	Mm.36746	NM_013763	ENSMUSG00000005374	Tbl2	C76179|WS-bTRP	transducin (beta)-like 2	protein-coding	Gata2-L359V-unique
chr7	46571638	46572083	67947	NM_013789	27414	Mm.76659	NM_013789	ENSMUSG00000030839	Sergef	DelGEF|Gef|Gnef|Gnefr	secretion regulating guanine nucleotide exchange factor	protein-coding	Gata2-L359V-unique
chr9	80486478	80486923	-21262	NM_022016	63859	Mm.422780	NM_022016	ENSMUSG00000032343	Impg1	A930015H12Rik|IMP150|SPACR	interphotoreceptor matrix proteoglycan 1	protein-coding	Gata2-L359V-unique
chr1	75447148	75447593	-3140	NM_183022	241118	Mm.110790	NM_183022	ENSMUSG00000033007	Asic4	Accn4|BNAC4	acid-sensing (proton-gated) ion channel family member 4	protein-coding	Gata2-L359V-unique
chr13	103020134	103020579	260101	NR_130171	76624	Mm.426384	NR_130171	ENSMUSG00000091906	1700099I09Rik	-	RIKEN cDNA 1700099I09 gene	ncRNA	Gata2-L359V-unique
chr5	142839825	142840270	-22660	NM_178242	231861	Mm.354649	NM_178242	ENSMUSG00000039477	Tnrc18	BC025631|EG381742|Zfp469	trinucleotide repeat containing 18	protein-coding	Gata2-L359V-unique
chr15	84235859	84236304	4038	NM_133167	170736	Mm.323892	NM_133167	ENSMUSG00000022438	Parvb	AI595373|AW742462|D15Gsk1|affixin	parvin, beta	protein-coding	Gata2-L359V-unique
chr6	49503504	49503949	108122	NM_029916	77485	Mm.128054	NM_029916	ENSMUSG00000023403	Stk31	C330007K24Rik	serine threonine kinase 31	protein-coding	Gata2-L359V-unique
chr4	127943182	127943627	27437	NM_001134733	635169	Mm.346755	NM_001134733	ENSMUSG00000028813	CK137956	-	cDNA sequence CK137956	protein-coding	Gata2-L359V-unique
chr4	142747111	142747556	388829	NR_105988	102465618		NR_105988	ENSMUSG00000106597	Mir7021	mmu-mir-7021	microRNA 7021	ncRNA	Gata2-L359V-unique
chr13	110602842	110603287	208020	NM_152804	20620	Mm.380	NM_152804	ENSMUSG00000021701	Plk2	Snk	polo like kinase 2	protein-coding	Gata2-L359V-unique
chr10	37692470	37692915	-483082	NR_131035	75877	Mm.402094	NR_131035	ENSMUSG00000111234	4930591E09Rik	-	RIKEN cDNA 4930591E09 gene	ncRNA	Gata2-L359V-unique
chr8	120405576	120406021	-83068	NM_198671	382034	Mm.334856	NM_198671	ENSMUSG00000031822	Gse1	2210013I18Rik|mKIAA0182	genetic suppressor element 1, coiled-coil protein	protein-coding	Gata2-L359V-unique
chr5	113806583	113807028	-6453	NM_146162	231633	Mm.41681	NM_146162	ENSMUSG00000054675	Tmem119	AW208946|BC025600|obif	transmembrane protein 119	protein-coding	Gata2-L359V-unique
chr6	115075256	115075701	-37604	NM_026894	68971	Mm.24937	NM_026894	ENSMUSG00000030316	Tamm41	1500001M20Rik|TAM41	TAM41 mitochondrial translocator assembly and maintenance homolog	protein-coding	Gata2-L359V-unique
chr4	147352501	147352946	176857	NM_001039209	195531	Mm.270762	NM_001039209	ENSMUSG00000078496	Zfp982	Gm13152	zinc finger protein 982	protein-coding	Gata2-L359V-unique
chr16	22842373	22842818	15074	NM_001316746	70573	Mm.68291	NM_001081368	ENSMUSG00000004462	Tbccd1	5730478M09Rik|AU015083|BB165076	TBCC domain containing 1	protein-coding	Gata2-L359V-unique
chr11	50583822	50584267	-18041	NM_175643	216725	Mm.110597	NM_175643	ENSMUSG00000036545	Adamts2	ADAM-TS 2|ADAM-TS2|ADAMTS-2|PC I-NP|PCINP|pNPI	a disintegrin-like and metallopeptidase (reprolysin type) with thrombospondin type 1 motif, 2	protein-coding	Gata2-L359V-unique
chr8	75120872	75121317	11585	NM_001302540	17218	Mm.5048	NM_008566	ENSMUSG00000005410	Mcm5	AA617332|AI324988|AL033333|Cdc46|Mcmd5|P1-CDC46	minichromosome maintenance complex component 5	protein-coding	Gata2-L359V-unique
chr10	42311430	42311875	-34910	NM_019740	56484	Mm.338613	NM_019740	ENSMUSG00000048756	Foxo3	1110048B16Rik|2010203A17Rik|C76856|FKHRL1|Fkhr2|Foxo3a	forkhead box O3	protein-coding	Gata2-L359V-unique
chr2	171097595	171098040	366010	NM_029761	76829	Mm.41633	NM_029761	ENSMUSG00000027560	Dok5	2700055C10Rik	docking protein 5	protein-coding	Gata2-L359V-unique
chr2	10573923	10574368	55990	NR_035418	100316831		NR_035418	ENSMUSG00000080594	Mir669h	Mirn669h|mir-669h|mmu-mir-669h	microRNA 669h	ncRNA	Gata2-L359V-unique
chr9	72186911	72187356	-75314	NM_011544	21406	Mm.171615	NM_011544	ENSMUSG00000032228	Tcf12	A130037E08Rik|ALF1|HEB|HEBAlt|HTF-4|HTF4|ME1|REB|bHLHb20	transcription factor 12	protein-coding	Gata2-L359V-unique
chr17	56760838	56761283	-3512	NM_008738	18188	Mm.8074	NM_008738	ENSMUSG00000039481	Nrtn	NTN	neurturin	protein-coding	Gata2-L359V-unique
chr17	59355518	59355963	-342418	NM_026497	67993	Mm.36507	NM_026497	ENSMUSG00000024228	Nudt12	0610016O18Rik	nudix (nucleoside diphosphate linked moiety X)-type motif 12	protein-coding	Gata2-L359V-unique
chr7	6871459	6871904	68094	NR_037213	100499513		NR_037213	ENSMUSG00000092815	Mir3099	mir-3099|mmu-mir-3099	microRNA 3099	ncRNA	Gata2-L359V-unique
chr11	118660347	118660792	100472	NM_001285438	52897	Mm.341103	NM_001024931	ENSMUSG00000025576	Rbfox3	Fox-3|Hrnbp3|NeuN|Neuna60	RNA binding protein, fox-1 homolog (C. elegans) 3	protein-coding	Gata2-L359V-unique
chr4	73441062	73441507	-36212	NM_001013393	433719	Mm.348294	NM_001013393	ENSMUSG00000066137	Gm11487	-	predicted gene 11487	protein-coding	Gata2-L359V-unique
chr13	31479625	31480070	-78323	NM_008239	15220	Mm.44235	NM_008239	ENSMUSG00000038415	Foxq1	HFH-1|Hfh1|Hfh1l|sa	forkhead box Q1	protein-coding	Gata2-L359V-unique
chr11	114210120	114210565	12084	NR_045930	73536	Mm.54275	NR_045930	ENSMUSG00000078600	1700092K14Rik	-	RIKEN cDNA 1700092K14 gene	ncRNA	Gata2-L359V-unique
chr15	74766472	74766917	-3127	NM_010742	17068	Mm.878	NM_010742	ENSMUSG00000034634	Ly6d	Ly-61|Ly61|Thb	lymphocyte antigen 6 complex, locus D	protein-coding	Gata2-L359V-unique
chr9	32684722	32685167	-11098	NM_001038642	23871	Mm.292415	NM_011808	ENSMUSG00000032035	Ets1	AI196000|AI448617|D230050P06|Ets-1|Tpl1|vs	E26 avian leukemia oncogene 1, 5' domain	protein-coding	Gata2-L359V-unique
chr5	28558651	28559096	-91772	NM_009170	20423	Mm.57202	NM_009170	ENSMUSG00000002633	Shh	9530036O11Rik|Dsh|Hhg1|Hx|Hxl3|M100081|ShhNC	sonic hedgehog	protein-coding	Gata2-L359V-unique
chr7	142649170	142649615	5604	NR_030251	723874		NR_030251	ENSMUSG00000070140	Mir483	Mirn483|mir-483|mmu-mir-483	microRNA 483	ncRNA	Gata2-L359V-unique
chr5	36095179	36095624	-108620	NM_175249	76943	Mm.44242	NM_175249	ENSMUSG00000043430	Psapl1	2310020A21Rik	prosaposin-like 1	protein-coding	Gata2-L359V-unique
chr14	79695363	79695808	-7335	NR_045060	73989	Mm.107775	NR_045060	ENSMUSG00000115422	4930452G13Rik	-	RIKEN cDNA 4930452G13 gene	ncRNA	Gata2-L359V-unique
chr4	140090629	140091074	-52022	NR_153821	102636673	Mm.449180	NR_153821		Gm13029	Gm33676	predicted gene 13029	ncRNA	Gata2-L359V-unique
chr4	139556740	139557185	-17758	NM_001205173	212632	Mm.30464	NM_183148	ENSMUSG00000041025	Iffo2	C79267	intermediate filament family orphan 2	protein-coding	Gata2-L359V-unique
chr7	123216170	123216615	1526	NM_146198	233836	Mm.211838	NM_146198	ENSMUSG00000030769	Slc5a11	2010013B02Rik|Kst1|RKST2|SMIT2|Slc5a10	solute carrier family 5 (sodium/glucose cotransporter), member 11	protein-coding	Gata2-L359V-unique
chr4	35059674	35060119	-92159	NM_199157	387510	Mm.386929	NM_199157	ENSMUSG00000042993	Ifnk	-	interferon kappa	protein-coding	Gata2-L359V-unique
chr8	47836471	47836916	12211	NM_029383	75677	Mm.390033	NM_029383	ENSMUSG00000038064	Cldn22	2210404A22Rik|5330431C14Rik|9530051B05Rik	claudin 22	protein-coding	Gata2-L359V-unique
chr5	113495937	113496382	-54261	NM_177292	320916	Mm.102783	NM_177292	ENSMUSG00000063430	Wscd2	4933413A10Rik|C530024P05Rik|Gm450	WSC domain containing 2	protein-coding	Gata2-L359V-unique
chr2	29220815	29221260	27062	NM_001305805	171171	Mm.442448	NM_133500	ENSMUSG00000035513	Ntng2	2610016D08Rik|Lmnt2	netrin G2	protein-coding	Gata2-L359V-unique
chr7	28120971	28121416	-8273	NM_001164655	319482	Mm.483194	NM_176924	ENSMUSG00000078776	9530053A07Rik	FCGBP	RIKEN cDNA 9530053A07 gene	protein-coding	Gata2-L359V-unique
chr2	166721344	166721789	-7734	NM_177782	277360	Mm.34420	NM_177782	ENSMUSG00000039621	Prex1	G630042G04|P-REX1|Setd6	phosphatidylinositol-3,4,5-trisphosphate-dependent Rac exchange factor 1	protein-coding	Gata2-L359V-unique
chr12	35075899	35076344	28932	NM_001014973	217463	Mm.213991	NM_001014973	ENSMUSG00000020590	Snx13	Rgs-px1|mKIAA0713	sorting nexin 13	protein-coding	Gata2-L359V-unique
chr4	136803945	136804390	31845	NM_001290753	13844	Mm.250981	NM_010142	ENSMUSG00000028664	Ephb2	Cek5|Drt|ETECK|Erk|Hek5|Nuk|Prkm5|Qek5|Sek3|Tyro5	Eph receptor B2	protein-coding	Gata2-L359V-unique
chr8	45726504	45726949	64733	NM_001310708	234214	Mm.211096	NM_172752	ENSMUSG00000031626	Sorbs2	2010203O03Rik|9430041O17Rik|A530071H08|Argbp2|mKIAA0777|nArgBP2	sorbin and SH3 domain containing 2	protein-coding	Gata2-L359V-unique
chr4	139798577	139799022	34169	NM_011039	18509	Mm.218760	NM_011039	ENSMUSG00000028736	Pax7	Pax-7	paired box 7	protein-coding	Gata2-L359V-unique
chr15	95892419	95892864	-62569	NR_155276	102634389	Mm.440563	NR_155276	ENSMUSG00000078648	LOC102634389	-	uncharacterized LOC102634389	ncRNA	Gata2-L359V-unique
chr1	171074275	171074720	-9845	NR_106103	102466998		NR_106103	ENSMUSG00000099119	Mir6546	Gm27408|mmu-mir-6546	microRNA 6546	ncRNA	Gata2-L359V-unique
chr6	4762226	4762671	15142	NM_001040611	170676	Mm.320575	NM_130877	ENSMUSG00000092035	Peg10	AA407948|Edr|HB-1|MEF3L|Mar2|Mart2|MyEF-3|Rtl2	paternally expressed 10	protein-coding	Gata2-L359V-unique
chr1	171742179	171742624	-24731	NM_001360898	27218	Mm.103648	NM_013730	ENSMUSG00000015316	Slamf1	4933415F16|AA177906|CD150|CDw150|ESTM51|IPO-3|Slam	signaling lymphocytic activation molecule family member 1	protein-coding	Gata2-L359V-unique
chr5	125740010	125740455	207814	NM_001190352	208151	Mm.40397	NM_001190352	ENSMUSG00000070498	Tmem132b	AK220418|mKIAA1786	transmembrane protein 132B	protein-coding	Gata2-L359V-unique
chr15	77984928	77985373	-14326	NM_018749	55944	Mm.3955	NM_018749	ENSMUSG00000016554	Eif3d	66/67kDa|AA407891|Eif3s7|eIF3p66	eukaryotic translation initiation factor 3, subunit D	protein-coding	Gata2-L359V-unique
chr1	166669994	166670439	11629	NM_172844	240894	Mm.246610	NM_172844	ENSMUSG00000026560	Fmo9	4831428F09Rik	flavin containing monooxygenase 9	protein-coding	Gata2-L359V-unique
chr2	174801852	174802297	41455	NM_007903	13616	Mm.9478	NM_007903	ENSMUSG00000027524	Edn3	ET-3|PPET3|ls|tmgc48	endothelin 3	protein-coding	Gata2-L359V-unique
chr19	52835360	52835805	-87599	NR_030678	100043450	Mm.145594	NR_030678		AA387883	-	expressed sequence AA387883	ncRNA	Gata2-L359V-unique
chr13	74633882	74634327	-5749	NM_030711	80898	Mm.83526	NM_030711	ENSMUSG00000021583	Erap1	A-LAP|ARTS-1|Arts1|ERAAP|PILSA|PILSAP	endoplasmic reticulum aminopeptidase 1	protein-coding	Gata2-L359V-unique
chr16	38286773	38287218	7829	NM_010936	18171	Mm.8509	NM_010936	ENSMUSG00000022809	Nr1i2	PXR|PXR.1|PXR.2|PXR1|SXR|mPXR	nuclear receptor subfamily 1, group I, member 2	protein-coding	Gata2-L359V-unique
chr14	28888981	28889426	-129005	NM_176920	319476	Mm.95780	NM_176920	ENSMUSG00000045776	Lrtm1	A930016D02Rik	leucine-rich repeats and transmembrane domains 1	protein-coding	Gata2-L359V-unique
chr15	73781156	73781601	28555	NM_001362047	100041273	Mm.379154	NM_001362047		Gm3244	-	predicted pseudogene 3244	protein-coding	Gata2-L359V-unique
chr3	88194087	88194532	-16524	NR_045997	76642	Mm.424420	NR_045997	ENSMUSG00000096935	1700113A16Rik	2210408E11Rik|AA408983	RIKEN cDNA 1700113A16 gene	ncRNA	Gata2-L359V-unique
chr15	87166616	87167061	-377461	NM_001252310	106014	Mm.244319	NM_134096	ENSMUSG00000054863	Fam19a5	TAFA5|Tafa-5|Tara-5	family with sequence similarity 19, member A5	protein-coding	Gata2-L359V-unique
chr1	73983811	73984256	-119567	NR_045311	109198	Mm.359721	NR_045311	ENSMUSG00000100301	6030407O03Rik	-	RIKEN cDNA 6030407O03 gene	ncRNA	Gata2-L359V-unique
chr14	65995962	65996407	13026	NM_178747	268756	Mm.26207	NM_178747	ENSMUSG00000034450	Gulo	5730581M22|AU018375|BC028822|GLO|LGO|sfx|unh|unhip	gulonolactone (L-) oxidase	protein-coding	Gata2-L359V-unique
chr3	133385970	133386415	76082	NM_146141	74776	Mm.210305	NM_146141	ENSMUSG00000028013	Ppa2	1110013G13Rik|Sid6306	pyrophosphatase (inorganic) 2	protein-coding	Gata2-L359V-unique
chr12	12301332	12301777	39415	NM_029758	76820	Mm.440802	NM_029758	ENSMUSG00000020589	Fam49a	2410157M17Rik|9630047E15|D12Ertd553e	family with sequence similarity 49, member A	protein-coding	Gata2-L359V-unique
chr5	138964831	138965276	29900	NM_008808	18590	Mm.2675	NM_008808	ENSMUSG00000025856	Pdgfa	-	platelet derived growth factor, alpha	protein-coding	Gata2-L359V-unique
chr12	87865893	87866338	4765	NR_033562	100038982	Mm.16926	NR_033562		Gm1995	-	REX1, RNA exonuclease 1 homolog pseudogene	pseudo	Gata2-L359V-unique
chr5	5374342	5374787	5687	NM_011074	18647	Mm.389061	NM_011074	ENSMUSG00000028926	Cdk14	Pftk1|mKIAA0834	cyclin-dependent kinase 14	protein-coding	Gata2-L359V-unique
chr7	4963224	4963669	902	NM_001146329	381836	Mm.297829	NM_001146329	ENSMUSG00000030433	Sbk2	Gm1079|Sgk069	SH3-binding domain kinase family, member 2	protein-coding	Gata2-L359V-unique
chr19	3302214	3302659	13516	NR_105950	102465594		NR_105950	ENSMUSG00000099261	Mir6984	Gm27771|mmu-mir-6984	microRNA 6984	ncRNA	Gata2-L359V-unique
chr6	145107956	145108401	-7458	NM_001281981	16970	Mm.843	NM_008511	ENSMUSG00000030263	Lrmp	D6Int3|D6Int4|D6Int5|D6Int7|D6Int8|Jaw1	lymphoid-restricted membrane protein	protein-coding	Gata2-L359V-unique
chr2	122173204	122173649	12726	NM_080510	70928	Mm.379188	NM_080510	ENSMUSG00000033368	Trim69	4921519C19Rik|Rnf36|Trif|Trimless	tripartite motif-containing 69	protein-coding	Gata2-L359V-unique
chr14	63681480	63681925	-45487	NR_030611	100124452		NR_030611	ENSMUSG00000076049	Mir598	Mirn598|mir-598|mmu-mir-598	microRNA 598	ncRNA	Gata2-L359V-unique
chr2	58769931	58770376	14969	NM_029692	76654	Mm.200370	NM_029692	ENSMUSG00000026839	Upp2	1700124F02Rik|AI266885|UDRPASE2|UP2|UPASE2	uridine phosphorylase 2	protein-coding	Gata2-L359V-unique
chr1	161297045	161297490	-46057	NM_007453	11758	Mm.186185	NM_007453	ENSMUSG00000026701	Prdx6	1-Cys Prx|1-cysPrx|9430088D19Rik|AA690119|Aop2|Brp-12|CP-3|GPx|Ltw-4|Ltw4|Lvtw-4|NSGPx|ORF06|Prdx5|aiPLA2	peroxiredoxin 6	protein-coding	Gata2-L359V-unique
chr5	33471812	33472257	-37944	NM_011320	672284		NM_011320	ENSMUSG00000029112	Nkx1-1	Nkx-1.1|Sax2	NK1 homeobox 1	protein-coding	Gata2-L359V-unique
chr7	110426053	110426498	188645	NM_177324	319934	Mm.102970	NM_177324	ENSMUSG00000038371	Sbf2	4833411B01Rik|AA414977|AI317167|B430219L04Rik|Mtmr13|mMTMH1	SET binding factor 2	protein-coding	Gata2-L359V-unique
chr18	76785269	76785714	-70914	NM_001109743	664805	Mm.329543	NM_001109743	ENSMUSG00000091519	Skor2	Corl2|EG664805|Fussel18|Gm7348	SKI family transcriptional corepressor 2	protein-coding	Gata2-L359V-unique
chr11	117510983	117511428	26837	NR_130966	432615	Mm.126359	NR_130966	ENSMUSG00000069588	Gm11733	-	predicted gene 11733	ncRNA	Gata2-L359V-unique
chr17	34519292	34519737	-2162	NM_030747	624681	Mm.471592	NM_030747	ENSMUSG00000092618	Btnl6	EG624681|Gm6519|NG13	butyrophilin-like 6	protein-coding	Gata2-L359V-unique
chr1	191646614	191647059	-71188	NM_172266	226856	Mm.277958	NM_172266	ENSMUSG00000026623	Lpgat1	AI649174|AW112037|BC013667	lysophosphatidylglycerol acyltransferase 1	protein-coding	Gata2-L359V-unique
chr7	74614778	74615223	-60220	NM_023908	108116	Mm.425467	NM_023908	ENSMUSG00000025790	Slco3a1	5830414C08Rik|Anr1|MJAM|OATP-D|R75096|Slc21a11	solute carrier organic anion transporter family, member 3a1	protein-coding	Gata2-L359V-unique
chr8	12918378	12918823	2707	NM_178076	17207	Mm.334413	NM_178076	ENSMUSG00000031442	Mcf2l	C130040G20Rik|Dbs|Ost|mKIAA0362	mcf.2 transforming sequence-like	protein-coding	Gata2-L359V-unique
chr2	38417932	38418377	66846	NM_010710	16870	Mm.142856	NM_010710	ENSMUSG00000000247	Lhx2	LH2A|Lh-2|Lim2|ap|apterous	LIM homeobox protein 2	protein-coding	Gata2-L359V-unique
chr11	98970341	98970786	5691	NM_001361954	19401	Mm.439744	NM_009024	ENSMUSG00000037992	Rara	Nr1b1|RAR|RARalpha1	retinoic acid receptor, alpha	protein-coding	Gata2-L359V-unique
chr13	80188959	80189404	-694203	NR_153410	105171	Mm.423137	NM_001042591	ENSMUSG00000074794	Arrdc3	AI450344|mKIAA1376	arrestin domain containing 3	protein-coding	Gata2-L359V-unique
chr15	101223786	101224231	113	NR_045326	380977	Mm.399924	NR_045326	ENSMUSG00000097915	A330009N23Rik	-	RIKEN cDNA A330009N23 gene	ncRNA	Gata2-L359V-unique
chr7	125551488	125551933	-572	NM_001008700	16190	Mm.233802	NM_010557	ENSMUSG00000030748	Il4ra	CD124|Il4r	interleukin 4 receptor, alpha	protein-coding	Gata2-L359V-unique
chr6	47650355	47650800	4517	NR_002841	19799		NR_002841		Rn4.5s	-	4.5S RNA	rRNA	Gata2-L359V-unique
chr8	115927371	115927816	-220699	NM_001025577	17132	Mm.275549	NM_001025577	ENSMUSG00000055435	Maf	2810401A20Rik|A230108G15Rik|AW047063|c-maf	avian musculoaponeurotic fibrosarcoma oncogene homolog	protein-coding	Gata2-L359V-unique
chr12	47092148	47092593	-273595	NM_021361	664883	Mm.247195	NM_021361	ENSMUSG00000021047	Nova1	9430099M15Rik|G630039L02|Nova-1	neuro-oncological ventral antigen 1	protein-coding	Gata2-L359V-unique
chr7	144732402	144732847	5968	NM_001242349	101772	Mm.26700	NM_178642	ENSMUSG00000031075	Ano1	Tmem16a	anoctamin 1, calcium activated chloride channel	protein-coding	Gata2-L359V-unique
chr5	128565734	128566179	34731	NR_015517	319616	Mm.387738	NR_015517	ENSMUSG00000072591	5930412G12Rik	-	RIKEN cDNA 5930412G12 gene	ncRNA	Gata2-L359V-unique
chr2	151806847	151807292	-35858	NM_001040689	228770	Mm.159868	NM_001040689	ENSMUSG00000032852	Rspo4	A730099F22|A930029K19Rik	R-spondin 4	protein-coding	Gata2-L359V-unique
chr5	65752435	65752880	-10864	NM_001024917	333789	Mm.332398	NM_001024917	ENSMUSG00000037795	N4bp2	B3bp|E430014I16|Gm1791|Gm868	NEDD4 binding protein 2	protein-coding	Gata2-L359V-unique
chr17	45996006	45996451	28935	NM_001110267	22339	Mm.282184	NM_009505	ENSMUSG00000023951	Vegfa	Vegf|Vpf	vascular endothelial growth factor A	protein-coding	Gata2-L359V-unique
chr15	87662724	87663169	37716	NM_134096	106014	Mm.244319	NM_134096	ENSMUSG00000054863	Fam19a5	TAFA5|Tafa-5|Tara-5	family with sequence similarity 19, member A5	protein-coding	Gata2-L359V-unique
chr1	128915605	128916050	-323528	NM_009911	12767	Mm.1401	NM_009911	ENSMUSG00000045382	Cxcr4	CD184|CXC-R4|CXCR-4|Cmkar4|LESTR|PB-CKR|PBSF/SDF-1|Sdf1r|b2b220Clo	chemokine (C-X-C motif) receptor 4	protein-coding	Gata2-L359V-unique
chr7	45321201	45321646	-3535	NR_110499	100040970	Mm.289810	NR_110499	ENSMUSG00000046721	Rpl14-ps1	Gm9811	ribosomal protein L14, pseudogene 1	pseudo	Gata2-L359V-unique
chr8	36714252	36714697	18580	NM_001194941	50768	Mm.125155	NM_015802	ENSMUSG00000031523	Dlc1	A730069N07Rik|Arhgap7|HP|STARD12|dlc-1	deleted in liver cancer 1	protein-coding	Gata2-L359V-unique
chr5	122521890	122522335	-19887	NM_001110140	11938	Mm.227583	NM_009722	ENSMUSG00000029467	Atp2a2	9530097L16Rik|D5Wsu150e|SERCA2|SERCA2B|Serca2a|mKIAA4195	ATPase, Ca++ transporting, cardiac muscle, slow twitch 2	protein-coding	Gata2-L359V-unique
chr11	109028373	109028818	108246	NM_015732	12006	Mm.71710	NM_015732	ENSMUSG00000000142	Axin2	Axi1|Axil|Conductin	axin 2	protein-coding	Gata2-L359V-unique
chr2	153032257	153032702	627	NM_001011732	228787	Mm.376111	NM_001011732	ENSMUSG00000042631	Xkr7	AY534253	X-linked Kx blood group related 7	protein-coding	Gata2-L359V-unique
chr5	145786806	145787251	18846	NM_177380	337924	Mm.425301	NM_177380	ENSMUSG00000054417	Cyp3a44	-	cytochrome P450, family 3, subfamily a, polypeptide 44	protein-coding	Gata2-L359V-unique
chr10	8112641	8113086	-156740	NM_138667	68652	Mm.193041	NM_138667	ENSMUSG00000015755	Tab2	1110030N06Rik|A530078N03Rik|Map3k7ip2|mKIAA0733	TGF-beta activated kinase 1/MAP3K7 binding protein 2	protein-coding	Gata2-L359V-unique
chr11	51385077	51385522	95379	NM_153393	237759	Mm.154093	NM_153393	ENSMUSG00000063564	Col23a1	2810458L13Rik|AI429655	collagen, type XXIII, alpha 1	protein-coding	Gata2-L359V-unique
chr2	166441766	166442211	-5463	NR_015558	319684	Mm.399746	NR_015558		5031425F14Rik	-	RIKEN cDNA 5031425F14 gene	ncRNA	Gata2-L359V-unique
chr1	178518657	178519102	-10246	NM_001161665	269152	Mm.129727	NM_177724	ENSMUSG00000026494	Kif26b	4832420M10|BC056349|D230039L06Rik	kinesin family member 26B	protein-coding	Gata2-L359V-unique
chr15	78463809	78464254	4603	NM_001355601	71753	Mm.34056	NM_027902	ENSMUSG00000016942	Tmprss6	1300008A22Rik	transmembrane serine protease 6	protein-coding	Gata2-L359V-unique
chr5	39617470	39617915	-14118	NR_045416	75095	Mm.332354	NR_045416	ENSMUSG00000106741	4930513D17Rik	-	RIKEN cDNA 4930513D17 gene	ncRNA	Gata2-L359V-unique
chr5	111662562	111663007	81223	NR_015546	330164	Mm.193276	NM_177875	ENSMUSG00000052848	C130026L21Rik	-	RIKEN cDNA C130026L21 gene	ncRNA	Gata2-L359V-unique
chr7	144729771	144730216	8599	NM_001242349	101772	Mm.26700	NM_178642	ENSMUSG00000031075	Ano1	Tmem16a	anoctamin 1, calcium activated chloride channel	protein-coding	Gata2-L359V-unique
chr16	28805955	28806400	-52934	NM_010199	14167	Mm.7996	NM_010199	ENSMUSG00000022523	Fgf12	AV114868|B230343J05Rik|FGF-12|FHF-1|Fhf1	fibroblast growth factor 12	protein-coding	Gata2-L359V-unique
chr16	93788956	93789401	5723	NR_151466	102633000	Mm.443436	NR_151466		2310043M15Rik	-	RIKEN cDNA 2310043M15 gene	ncRNA	Gata2-L359V-unique
chr5	112503972	112504417	54768	NM_001177504	625464	Mm.389676	NM_001177504	ENSMUSG00000072722	Gm6588	EG625464	predicted gene 6588	protein-coding	Gata2-L359V-unique
chr12	7925952	7926397	-51503	NM_009693	238055	Mm.221239	NM_009693	ENSMUSG00000020609	Apob	AI315052|Apo B-100|apob-100|apob-48	apolipoprotein B	protein-coding	Gata2-L359V-unique
chr19	45308207	45308652	-55305	NM_001037758	12234	Mm.119717	NM_009771	ENSMUSG00000025217	Btrc	Beta-Trcp1|E3RS-IkappaB|E3RSIkappaB|FWD1|Fbw1a|HOS|SCF b-TRCP|Slimb|b-TrCP|beta-TrCP	beta-transducin repeat containing protein	protein-coding	Gata2-L359V-unique
chr7	143699728	143700173	-14075	NM_024290	79201	Mm.290780	NM_024290	ENSMUSG00000037613	Tnfrsf23	SOB|TNFRSFH23|Tnfrh1|Tnfrsf1al1|mDcTRAILR1|mSOB	tumor necrosis factor receptor superfamily, member 23	protein-coding	Gata2-L359V-unique
chr10	21674334	21674779	-16289	NR_045843	432436	Mm.244553	NM_001004162	ENSMUSG00000056716	Gm5420	EG432436	predicted gene 5420	ncRNA	Gata2-L359V-unique
chr1	65150449	65150894	-27457	NM_001285882	98303	Mm.348057	NM_175293	ENSMUSG00000044816	D630023F18Rik	AI314969	RIKEN cDNA D630023F18 gene	protein-coding	Gata2-L359V-unique
chr4	152786929	152787374	89611	NR_033138	330004	Mm.291863	NM_001033414		Gm833	-	predicted gene 833	ncRNA	Gata2-L359V-unique
chr7	142468231	142468676	-3390	NM_019391	16985	Mm.234003	NM_019391	ENSMUSG00000018819	Lsp1	Lsp-1|WP34|p50|pp52	lymphocyte specific 1	protein-coding	Gata2-L359V-unique
chr7	113116219	113116664	25574	NR_045978	75239	Mm.381688	NR_045978	ENSMUSG00000110009	4930543E12Rik	4930545H14Rik	RIKEN cDNA 4930543E12 gene	ncRNA	Gata2-L359V-unique
chr10	116667045	116667490	-7324	NR_152731	102633950	Mm.356554	NR_152731	ENSMUSG00000097104	Gm26579	-	predicted gene, 26579	ncRNA	Gata2-L359V-unique
chr3	36009091	36009536	-8635	NM_023644	72039	Mm.249016	NM_023644	ENSMUSG00000027709	Mccc1	1810045E08Rik|2310058B18Rik|MCCalpha|Mcca|R75106	methylcrotonoyl-Coenzyme A carboxylase 1 (alpha)	protein-coding	Gata2-L359V-unique
chr16	28394447	28394892	51406	NM_183064	14167	Mm.7996	NM_010199	ENSMUSG00000022523	Fgf12	AV114868|B230343J05Rik|FGF-12|FHF-1|Fhf1	fibroblast growth factor 12	protein-coding	Gata2-L359V-unique
chr7	48978126	48978571	19275	NM_001111016	78286	Mm.333881	NM_175272	ENSMUSG00000052512	Nav2	5330421F07Rik|AU067780|BQ960892|HELAD1|POMFIL2|RAINB1|RAINB2|Unc53H2|mKIAA3015	neuron navigator 2	protein-coding	Gata2-L359V-unique
chr5	36735290	36735735	13167	NM_133724	117197	Mm.46744	NM_133724	ENSMUSG00000060708	Bloc1s4	2610101N07Rik|Blos4|Cno	biogenesis of lysosomal organelles complex-1, subunit 4, cappuccino	protein-coding	Gata2-L359V-unique
chr12	5506338	5506783	130058	NR_015579	72669	Mm.10434	NM_028318		2810032G03Rik	AI461720	RIKEN cDNA 2810032G03 gene	ncRNA	Gata2-L359V-unique
chr4	139676981	139677426	23665	NM_031873	83770	Mm.190612	NM_031873	ENSMUSG00000028738	Tas1r2	Gpr71|T1r2|TR2	taste receptor, type 1, member 2	protein-coding	Gata2-L359V-unique
chr9	96853042	96853487	36210	NM_153420	235534	Mm.233031	NM_153420	ENSMUSG00000043587	Pxylp1	9430094M07Rik|Acpl2|BB177120|C130099A20Rik	2-phosphoxylose phosphatase 1	protein-coding	Gata2-L359V-unique
chr16	96219828	96220273	-15751	NM_001122993	93961	Mm.154783	NM_033149	ENSMUSG00000074892	B3galt5	1190002B21Rik|AU045265|b3Galt-V	UDP-Gal:betaGlcNAc beta 1,3-galactosyltransferase, polypeptide 5	protein-coding	Gata2-L359V-unique
chr3	139037164	139037609	37815	NM_001040690	229877	Mm.28893	NM_145544	ENSMUSG00000028149	Rap1gds1	BC011279|GDS1	RAP1, GTP-GDP dissociation stimulator 1	protein-coding	Gata2-L359V-unique
chr2	166603207	166603652	38907	NR_152154	433503	Mm.491336	NR_152154		Gm29679	-	predicted gene, 29679	ncRNA	Gata2-L359V-unique
chr10	94592191	94592636	-6214	NR_106070	102466817		NR_106070	ENSMUSG00000098544	Mir7211	Gm27536|mmu-mir-7211	microRNA 7211	ncRNA	Gata2-L359V-unique
chr9	39181248	39181693	15160	NM_146326	258323	Mm.223019	NM_146326	ENSMUSG00000094970	Olfr943	MOR171-44	olfactory receptor 943	protein-coding	Gata2-L359V-unique
chr14	54094485	54094930	159222	NM_010015	13135	Mm.319038	NM_010015	ENSMUSG00000022174	Dad1	AI323713	defender against cell death 1	protein-coding	Gata2-L359V-unique
chr19	17138893	17139338	182997	NM_181348	353211	Mm.257354	NM_181348	ENSMUSG00000039126	Prune2	6330414G02Rik|A230083H22Rik|A330102H22Rik|Bmcc1|mKIAA0367	prune homolog 2	protein-coding	Gata2-L359V-unique
chr18	79879169	79879614	-167504	NM_053117	93737	Mm.24678	NM_053117	ENSMUSG00000056214	Pard6g	2410049N21Rik|Par6a	par-6 family cell polarity regulator gamma	protein-coding	Gata2-L359V-unique
chr13	49160670	49161115	-12564	NM_029361	75607	Mm.342723	NM_029361	ENSMUSG00000037989	Wnk2	1810073P09Rik|AW122246|ESTM15|X83337|mKIAA1760	WNK lysine deficient protein kinase 2	protein-coding	Gata2-L359V-unique
chr2	30297340	30297785	11129	NM_198304	227699	Mm.330119	NM_198304	ENSMUSG00000052533	Nup188	BC025526|U89435|mKIAA0169	nucleoporin 188	protein-coding	Gata2-L359V-unique
chr11	116801379	116801824	-26094	NM_011371	20445	Mm.436887	NM_011371	ENSMUSG00000009588	St6galnac1	Siat7a	ST6 (alpha-N-acetyl-neuraminyl-2,3-beta-galactosyl-1,3)-N-acetylgalactosaminide alpha-2,6-sialyltransferase 1	protein-coding	Gata2-L359V-unique
chr3	32142544	32142989	-222723	NR_027966	67576	Mm.435324	NR_027966		4930429B21Rik	-	RIKEN cDNA 4930429B21 gene	ncRNA	Gata2-L359V-unique
chr14	4968939	4969384	-81468	NM_175393	108978	Mm.396152	NM_175393	ENSMUSG00000096197	4930555G01Rik	-	RIKEN cDNA 4930555G01 gene	protein-coding	Gata2-L359V-unique
chr5	111882069	111882514	-120563	NR_045834	269683	Mm.136946	NM_207252	ENSMUSG00000085271	E130006D01Rik	Gm16018|Gm681	RIKEN cDNA E130006D01 gene	ncRNA	Gata2-L359V-unique
chr11	85460369	85460814	107427	NM_001166642	192197	Mm.209989	NM_138681	ENSMUSG00000059439	Bcas3	1500019F07Rik|2610028P08Rik|AU021018|BC028339|K20D4|rudhira	breast carcinoma amplified sequence 3	protein-coding	Gata2-L359V-unique
chr4	142600946	142601391	-361767	NM_001109685	71529	Mm.255986	NM_144531	ENSMUSG00000040606	Kazn	2310007B04Rik|9030409G11Rik|AI256607|AI666764|AW061099|Kaz|Kazrin	kazrin, periplakin interacting protein	protein-coding	Gata2-L359V-unique
chr19	10752989	10753434	12264	NR_027805	403202	Mm.34482	NM_207529	ENSMUSG00000067577	A430093F15Rik	Gm674	RIKEN cDNA A430093F15 gene	ncRNA	Gata2-L359V-unique
chr14	20220354	20220799	-38794	NM_021542	16529	Mm.68998	NM_021542	ENSMUSG00000023243	Kcnk5	KCNK5b|TASK-2	potassium channel, subfamily K, member 5	protein-coding	Gata2-L359V-unique
chr13	18817647	18818092	100577	NM_172120	218035	Mm.27389	NM_172120	ENSMUSG00000041236	Vps41	AI317346|Vam2|mVam2	VPS41 HOPS complex subunit	protein-coding	Gata2-L359V-unique
chr7	118655708	118656153	22194	NM_028930	74424	Mm.11068	NM_028930	ENSMUSG00000030650	Tmc5	4932443L08Rik|AU016085	transmembrane channel-like gene family 5	protein-coding	Gata2-L359V-unique
chr5	140840163	140840608	-9954	NM_010302	14673	Mm.370185	NM_010302	ENSMUSG00000000149	Gna12	AI414047|AI504261|Galpha12	guanine nucleotide binding protein, alpha 12	protein-coding	Gata2-L359V-unique
chr5	110074234	110074679	-25513	NM_207279	403178	Mm.297057	NM_207279	ENSMUSG00000064247	Plcxd1	A330045H12Rik|Gm576	phosphatidylinositol-specific phospholipase C, X domain containing 1	protein-coding	Gata2-L359V-unique
chr4	41519032	41519477	1817	NR_045726	76992	Mm.440546	NR_045726	ENSMUSG00000036162	Fam219aos	1700066J24Rik	family with sequence similarity 219, member A, opposite strand	ncRNA	Gata2-L359V-unique
chr6	68337813	68338258	-772336	NR_003100	75070	Mm.463364	NR_003100		4930515G16Rik	-	myc induced nuclear antigen pseudogene	pseudo	Gata2-L359V-unique
chr3	105563415	105563860	104821	NM_019931	56543	Mm.44530	NM_019931	ENSMUSG00000040896	Kcnd3	AW045978|Kncd3|Kv4.3	potassium voltage-gated channel, Shal-related family, member 3	protein-coding	Gata2-L359V-unique
chr5	110819304	110819749	-9445	NM_001347394	22241	Mm.271898	NM_009469	ENSMUSG00000029512	Ulk1	AU041434|Unc51.1|mKIAA0722	unc-51 like kinase 1	protein-coding	Gata2-L359V-unique
chr4	126254791	126255236	1306	NM_144941	245877	Mm.266716	NM_144941	ENSMUSG00000028849	Map7d1	AV028413|BC019977|Mtap7d1|Parcc1|Rprc1|mKIAA1187	MAP7 domain containing 1	protein-coding	Gata2-L359V-unique
chr7	3645188	3645633	141	NM_146176	232791	Mm.358731	NM_146176	ENSMUSG00000035632	Cnot3	A930039N10Rik	CCR4-NOT transcription complex, subunit 3	protein-coding	Gata2-L359V-unique
chr13	54970817	54971262	21628	NM_001311128	107448	Mm.23573	NM_153131	ENSMUSG00000025876	Unc5a	Unc5h1|mKIAA1976	unc-5 netrin receptor A	protein-coding	Gata2-L359V-unique
chr2	178807516	178807961	377223	NM_001291189	381409	Mm.330860	NM_198656	ENSMUSG00000039155	Cdh26	Gm1010	cadherin-like 26	protein-coding	Gata2-L359V-unique
chr5	87500535	87500980	-9886	NM_053184	94215	Mm.26794	NM_053184	ENSMUSG00000106677	Ugt2a1	-	UDP glucuronosyltransferase 2 family, polypeptide A1	protein-coding	Gata2-L359V-unique
chr2	173166915	173167360	14064	NM_011044	18534	Mm.266867	NM_011044	ENSMUSG00000027513	Pck1	AI265463|PEPCK|PEPCK-C|Pck-1	phosphoenolpyruvate carboxykinase 1, cytosolic	protein-coding	Gata2-L359V-unique
chr1	159443409	159443854	-80138	NM_022312	21960	Mm.44701	NM_022312	ENSMUSG00000015829	Tnr	J1-tenascin|TN-R|janusin|restrictin	tenascin R	protein-coding	Gata2-L359V-unique
chr4	3511150	3511595	-25718	NR_037306	100499523		NR_037306	ENSMUSG00000094253	Mir3471-2	mmu-mir-3471-2	microRNA 3471-2	ncRNA	Gata2-L359V-unique
chr2	34855265	34855710	15475	NM_080554	66998	Mm.270632	NM_080554	ENSMUSG00000026869	Psmd5	1500032A03Rik|AW475925|S5b|W91691|mKIAA0072	proteasome (prosome, macropain) 26S subunit, non-ATPase, 5	protein-coding	Gata2-L359V-unique
chr12	86631764	86632209	-46714	NM_177354	238328	Mm.216101	NM_177354	ENSMUSG00000021256	Vash1	AI834978|D930046M13Rik|G630009D10Rik	vasohibin 1	protein-coding	Gata2-L359V-unique
chr11	114662988	114663433	-5333	NM_001048057	67671	Mm.238817	NM_023372	ENSMUSG00000057322	Rpl38	0610025G13Rik|Rbt|Ts|Tss	ribosomal protein L38	protein-coding	Gata2-L359V-unique
chr5	4261237	4261682	69092	NM_001042670	208595	Mm.129815	NM_001042670	ENSMUSG00000053178	Mterf1b	Gm9897	mitochondrial transcription termination factor 1b	protein-coding	Gata2-L359V-unique
chr10	13401863	13402308	-13115	NM_001195066	215789	Mm.283359	NM_001033257	ENSMUSG00000062866	Phactr2	AV158170|BC012871	phosphatase and actin regulator 2	protein-coding	Gata2-L359V-unique
chr1	124943749	124944194	491756	NM_023735	74117	Mm.183102	NM_023735	ENSMUSG00000026341	Actr3	1200003A09Rik|Arp3	ARP3 actin-related protein 3	protein-coding	Gata2-L359V-unique
chr4	142607379	142607824	-368200	NM_001109685	71529	Mm.255986	NM_144531	ENSMUSG00000040606	Kazn	2310007B04Rik|9030409G11Rik|AI256607|AI666764|AW061099|Kaz|Kazrin	kazrin, periplakin interacting protein	protein-coding	Gata2-L359V-unique
chr8	84947133	84947578	364	NM_144929	234542	Mm.461701	NM_144929	ENSMUSG00000048617	Rtbdn	A330096I21Rik|BC022744|Rtbnd	retbindin	protein-coding	Gata2-L359V-unique
chr15	71956056	71956501	77949	NM_027174	69700	Mm.322500	NM_027174	ENSMUSG00000079022	Col22a1	2310067L16Rik|C80743	collagen, type XXII, alpha 1	protein-coding	Gata2-L359V-unique
chr6	137955285	137955730	124409	NM_177787	277898	Mm.269823	NM_177787	ENSMUSG00000044378	Slc15a5	9830102E05Rik	solute carrier family 15, member 5	protein-coding	Gata2-L359V-unique
chr17	80058378	80058823	3668	NR_152119	72692	Mm.64579	NM_144802	ENSMUSG00000024095	Hnrnpll	2510028H02Rik|2810036L13Rik|AI256697|AI852082|Hnrpll	heterogeneous nuclear ribonucleoprotein L-like	protein-coding	Gata2-L359V-unique
chr15	86805142	86805587	527689	NM_001358062	223754	Mm.28904	NM_145476	ENSMUSG00000051864	Tbc1d22a	BC023106|D15Ertd781e	TBC1 domain family, member 22a	protein-coding	Gata2-L359V-unique
chr5	119104943	119105388	-3071	NR_040693	73477	Mm.410863	NR_040693	ENSMUSG00000100573	1700081H04Rik	-	RIKEN cDNA 1700081H04 gene	ncRNA	Gata2-L359V-unique
chr15	51598939	51599384	-203551	NR_045092	100502643	Mm.131987	NR_045092	ENSMUSG00000115654	Gm19303	-	predicted gene, 19303	ncRNA	Gata2-L359V-unique
chr16	8476313	8476758	5722	NM_146247	239706	Mm.214953	NM_146247	ENSMUSG00000039345	Mettl22	-	methyltransferase like 22	protein-coding	Gata2-L359V-unique
chr5	35513007	35513452	12397	NM_153107	242939	Mm.108557	NM_153107	ENSMUSG00000036596	Cpz	AV136066	carboxypeptidase Z	protein-coding	Gata2-L359V-unique
chr4	138650854	138651299	-27084	NM_029401	75718	Mm.251530	NM_029401	ENSMUSG00000028753	Vwa5b1	4931403E03Rik	von Willebrand factor A domain containing 5B1	protein-coding	Gata2-L359V-unique
chr9	112896089	112896534	639737	NR_033433	620760	Mm.259863	NR_015468	ENSMUSG00000087038	2900079G21Rik	C130083B14|Gm6179	RIKEN cDNA 2900079G21 gene	ncRNA	Gata2-L359V-unique
chr2	165185724	165186169	48791	NM_174988	104010	Mm.151819	NM_174988	ENSMUSG00000053166	Cdh22	-	cadherin 22	protein-coding	Gata2-L359V-unique
chr9	21167471	21167916	1979	NM_183408	18577	Mm.191749	NM_019798	ENSMUSG00000032177	Pde4a	D9Ertd60e|Dpde2	phosphodiesterase 4A, cAMP specific	protein-coding	Gata2-L359V-unique
chr12	103346330	103346775	9449	NM_023049	65256	Mm.27159	NM_023049	ENSMUSG00000021200	Asb2	1110008E15Rik	ankyrin repeat and SOCS box-containing 2	protein-coding	Gata2-L359V-unique
chr11	118077540	118077985	51457	NM_001167746	69926	Mm.473893	NM_001167746	ENSMUSG00000033987	Dnah17	2810003K23Rik|Dnahc17|Dnahcl1|Gm1178|mKIAA3028	dynein, axonemal, heavy chain 17	protein-coding	Gata2-L359V-unique
chr16	93456264	93456709	2386	NR_040494	72264	Mm.396204	NR_040494	ENSMUSG00000099968	1700029J03Rik	-	RIKEN cDNA 1700029J03 gene	ncRNA	Gata2-L359V-unique
chr7	19771792	19772237	-1482	NM_020486	57278	Mm.29236	NM_020486	ENSMUSG00000002980	Bcam	1200005K12Rik|B-CAM|Gplu|Lu	basal cell adhesion molecule	protein-coding	Gata2-L359V-unique
chr18	75472617	75473062	-41806	NR_045879	100038353	Mm.440724	NR_045879	ENSMUSG00000097712	Gm10532	-	predicted gene 10532	ncRNA	Gata2-L359V-unique
chr4	83418951	83419396	1449	NR_152449	77634	Mm.271985	NM_029949	ENSMUSG00000028483	Snapc3	1810020H02Rik|4930558A07Rik|5031401C21Rik|AI414457|E030018J20Rik	small nuclear RNA activating complex, polypeptide 3	protein-coding	Gata2-L359V-unique
chr10	61209739	61210184	34699	NM_001017409	65971	Mm.30227	NM_023064	ENSMUSG00000020096	Tbata	1700021K02Rik|AI428928|Spatial|Titest	thymus, brain and testes associated	protein-coding	Gata2-L359V-unique
chr8	94775065	94775510	3107	NM_009142	20312	Mm.103711	NM_009142	ENSMUSG00000031778	Cx3cl1	AB030188|ABCD-3|AI848747|CX3C|Cxc3|D8Bwg0439e|Scyd1	chemokine (C-X3-C motif) ligand 1	protein-coding	Gata2-L359V-unique
chr7	140802199	140802644	-14567	NM_001143765	74075	Mm.46102	NM_001143765	ENSMUSG00000025480	Syce1	4933406J07Rik	synaptonemal complex central element protein 1	protein-coding	Gata2-L359V-unique
chr6	143453254	143453699	82032	NR_155418	75904	Mm.414916	NR_155418	ENSMUSG00000084971	4930579D09Rik	-	RIKEN cDNA 4930579D09 gene	ncRNA	Gata2-L359V-unique
chr1	178566473	178566918	37570	NM_001161665	269152	Mm.129727	NM_177724	ENSMUSG00000026494	Kif26b	4832420M10|BC056349|D230039L06Rik	kinesin family member 26B	protein-coding	Gata2-L359V-unique
chr12	100815197	100815642	36362	NM_001361020	217830	Mm.218590	NM_145448	ENSMUSG00000021185	Dglucy	9030617O03Rik	D-glutamate cyclase	protein-coding	Gata2-L359V-unique
chr3	159653409	159653854	54450	NM_029987	19892	Mm.131708	NM_029987	ENSMUSG00000028174	Rpe65	65kDa|A930029L06Rik|LCA2|Mord1|RP20|rd12	retinal pigment epithelium 65	protein-coding	Gata2-L359V-unique
chr2	168829602	168830047	-62623	NM_175303	99377	Mm.434054	NM_175303	ENSMUSG00000027547	Sall4	5730441M18Rik|AA407717|AL022809|AW536104|C330011P20Rik|C78083|C78563|Tex20	spalt like transcription factor 4	protein-coding	Gata2-L359V-unique
chr7	5540433	5540878	4444	NM_001166732	636697	Mm.480267	NM_001166732	ENSMUSG00000090794	Vmn1r60	EG636697|Gm7184	vomeronasal 1 receptor 60	protein-coding	Gata2-L359V-unique
chr5	111839722	111840167	-78216	NR_045834	269683	Mm.136946	NM_207252	ENSMUSG00000085271	E130006D01Rik	Gm16018|Gm681	RIKEN cDNA E130006D01 gene	ncRNA	Gata2-L359V-unique
chr1	131694261	131694706	5788	NM_145509	226421	Mm.44508	NM_145509	ENSMUSG00000052688	Rab7b	5430435G22Rik	RAB7B, member RAS oncogene family	protein-coding	Gata2-L359V-unique
chr15	86534563	86535008	257110	NM_001358062	223754	Mm.28904	NM_145476	ENSMUSG00000051864	Tbc1d22a	BC023106|D15Ertd781e	TBC1 domain family, member 22a	protein-coding	Gata2-L359V-unique
chr7	144270487	144270932	-13676	NM_001081370	210274	Mm.483624	NM_001081370	ENSMUSG00000037541	Shank2	ProSAP1|mKIAA1022	SH3 and multiple ankyrin repeat domains 2	protein-coding	Gata2-L359V-unique
chr7	142495196	142495641	-3418	NM_001360158	21957	Mm.389992	NM_011620	ENSMUSG00000061723	Tnnt3	fTnT	troponin T3, skeletal, fast	protein-coding	Gata2-L359V-unique
chr13	12053620	12054065	53103	NM_023868	20191	Mm.239871	NM_023868	ENSMUSG00000021313	Ryr2	9330127I20Rik|RYR-2	ryanodine receptor 2, cardiac	protein-coding	Gata2-L359V-unique
chr2	157064000	157064445	15043	NM_001164663	320706	Mm.79466	NM_001164663	ENSMUSG00000055485	Soga1	9830001H06Rik|AI426038|D430036N24Rik|Soga	suppressor of glucose, autophagy associated 1	protein-coding	Gata2-L359V-unique
chr7	145178122	145178567	29775	NR_033626	100040049	Mm.102235	NR_033626	ENSMUSG00000109305	1810010D01Rik	Gm2572	RIKEN cDNA 1810010D01 gene	ncRNA	Gata2-L359V-unique
chr12	54936893	54937338	49221	NM_013815	217578	Mm.479583	NM_013815	ENSMUSG00000035021	Baz1a	Acf1|B930060C03|BC065123|Gtl5|Wcrf180|cbp146	bromodomain adjacent to zinc finger domain 1A	protein-coding	Gata2-L359V-unique
chr11	118872452	118872897	36898	NM_001039167	52897	Mm.341103	NM_001024931	ENSMUSG00000025576	Rbfox3	Fox-3|Hrnbp3|NeuN|Neuna60	RNA binding protein, fox-1 homolog (C. elegans) 3	protein-coding	Gata2-L359V-unique
chr2	31535945	31536390	-36484	NM_001290548	320267	Mm.207261	NM_001033389	ENSMUSG00000026843	Fubp3	A330051M14Rik|AV006371|FBP3|Marta2	far upstream element (FUSE) binding protein 3	protein-coding	Gata2-L359V-unique
chr18	65103711	65104156	80406	NM_031881	83814	Mm.98668	NM_031881	ENSMUSG00000024589	Nedd4l	1300012C07Rik|Nedd4-2|Nedd4b	neural precursor cell expressed, developmentally down-regulated gene 4-like	protein-coding	Gata2-L359V-unique
chr11	82289000	82289445	-99678	NM_001304439	270893	Mm.341593	NM_023438	ENSMUSG00000020701	Tmem132e	Gm644	transmembrane protein 132E	protein-coding	Gata2-L359V-unique
chr12	44244525	44244970	23391	NR_045113	100039062	Mm.490648	NR_045113		Gm2027	-	nuclear assembly factor 1 homolog pseudogene	pseudo	Gata2-L359V-unique
chr5	129273539	129273984	177011	NM_001081342	243277	Mm.440501	NM_177734	ENSMUSG00000044017	Adgrd1	E230012M21Rik|Gpr133	adhesion G protein-coupled receptor D1	protein-coding	Gata2-L359V-unique
chr12	31346935	31347380	4314	NM_007861	13382	Mm.3131	NM_007861	ENSMUSG00000020664	Dld	-	dihydrolipoamide dehydrogenase	protein-coding	Gata2-L359V-unique
chr12	33469096	33469541	39694	NM_172253	28071	Mm.196472	NM_172253	ENSMUSG00000020561	Twistnb	2410173G11|2810024J17Rik|D16Wsu83e	twist basic helix-loop-helix transcription factor 1 neighbor	protein-coding	Gata2-L359V-unique
chr4	137080760	137081205	-32287	NM_198248	230848	Mm.31068	NM_198248	ENSMUSG00000060862	Zbtb40	BC059177|C230087D24|Gm571|mKIAA0478	zinc finger and BTB domain containing 40	protein-coding	Gata2-L359V-unique
chr2	150719603	150720048	-29256	NM_001355068	12497	Mm.275524	NM_172117	ENSMUSG00000033068	Entpd6	2700026H11Rik|Cd39l2|NTPDase-6	ectonucleoside triphosphate diphosphohydrolase 6	protein-coding	Gata2-L359V-unique
chr7	117390096	117390541	9339	NM_175645	233781	Mm.461427	NM_175645	ENSMUSG00000030657	Xylt1	8030490L12	xylosyltransferase 1	protein-coding	Gata2-L359V-unique
chr1	73853387	73853832	1966	NR_105769	102465179		NR_105769	ENSMUSG00000098504	Mir6351	Gm27936|mmu-mir-6351	microRNA 6351	ncRNA	Gata2-L359V-unique
chr8	107824522	107824967	-236262	NM_010817	17463	Mm.18347	NM_010817	ENSMUSG00000039067	Psmd7	AW107203|Mov-34|Mov34	proteasome (prosome, macropain) 26S subunit, non-ATPase, 7	protein-coding	Gata2-L359V-unique
chr10	66534556	66535001	385606	NR_138560	68488	Mm.338835	NR_138560		1110002J07Rik	-	RIKEN cDNA 1110002J07 gene	ncRNA	Gata2-L359V-unique
chr5	124995077	124995522	-8176	NM_028443	73121	Mm.296138	NM_028443	ENSMUSG00000037962	Rflna	3110032G18Rik|Fam101a|cfm|cfm2	refilin A	protein-coding	Gata2-L359V-unique
chr11	110940072	110940517	-27739	NM_010604	16517	Mm.30176	NM_010604	ENSMUSG00000051497	Kcnj16	6430410F18Rik|AI132396|Kir5.1	potassium inwardly-rectifying channel, subfamily J, member 16	protein-coding	Gata2-L359V-unique
chr9	45243014	45243459	23471	NR_106054	102466803		NR_106054	ENSMUSG00000098361	Mir7086	Gm27643|mmu-mir-7086	microRNA 7086	ncRNA	Gata2-L359V-unique
chr13	54210266	54210711	18355	NR_153432	15466	Mm.57243	NM_008286	ENSMUSG00000034987	Hrh2	H2R|HH2R	histamine receptor H2	protein-coding	Gata2-L359V-unique
chr7	102373903	102374348	-67570	NM_009103	20133	Mm.197486	NM_009103	ENSMUSG00000030978	Rrm1	RnrM1	ribonucleotide reductase M1	protein-coding	Gata2-L359V-unique
chr11	115052221	115052666	-4148	NM_199201	382551	Mm.424732	NM_199201	ENSMUSG00000069607	Cd300ld3	AY457049|Cd300lh|Clm3|Lmir7|clm-3	CD300 molecule like family member D3	protein-coding	Gata2-L359V-unique
chr7	119189205	119189650	-5053	NM_001024138	209776	Mm.300632	NM_001024138	ENSMUSG00000066197	Gpr139	GPRg1|Gm495|PGR3	G protein-coupled receptor 139	protein-coding	Gata2-L359V-unique
chr8	88897478	88897923	-127035	NR_106190	102465899		NR_106190	ENSMUSG00000099078	Mir8110	Gm27571|mmu-mir-8110	microRNA 8110	ncRNA	Gata2-L359V-unique
chr18	83982572	83983017	103768	NM_001081300	110796	Mm.102136	NM_001081300	ENSMUSG00000046982	Tshz1	5730407I04Rik|D18Bwg1409e|Mtsh1|NY-CO-33|Sdccag33|Tsh1|mKIAA4206|teashirt1	teashirt zinc finger family member 1	protein-coding	Gata2-L359V-unique
chr10	60769796	60770241	-17236	NM_023596	71279	Mm.284462	NM_023596	ENSMUSG00000020100	Slc29a3	4933435C21Rik|AW987637|Ent3	solute carrier family 29 (nucleoside transporters), member 3	protein-coding	Gata2-L359V-unique
chr5	120261554	120261999	-122513	NR_045793	100503427	Mm.446834	NR_045793	ENSMUSG00000097368	Gm10390	-	predicted gene 10390	ncRNA	Gata2-L359V-unique
chr11	90315716	90316161	66462	NM_026178	67468	Mm.277518	NM_026178	ENSMUSG00000003948	Mmd	1200017E07Rik|1810073C06Rik|AA690185	monocyte to macrophage differentiation-associated	protein-coding	Gata2-L359V-unique
chr11	55403870	55404315	15988	NM_009242	20692	Mm.291442	NM_009242	ENSMUSG00000018593	Sparc	BM-40|ON	secreted acidic cysteine rich glycoprotein	protein-coding	Gata2-L359V-unique
chr1	164539458	164539903	36373	NR_151593	102635083	Mm.98705	NR_151593	ENSMUSG00000097281	Gm26685	-	predicted gene, 26685	ncRNA	Gata2-L359V-unique
chr9	108241224	108241669	22369	NM_001276493	13138	Mm.7524	NM_010017	ENSMUSG00000039952	Dag1	D9Wsu13e|DG|Dp427|Dp71	dystroglycan 1	protein-coding	Gata2-L359V-unique
chr2	179745401	179745846	231023	NM_001081092	228980	Mm.235542	NM_001081092	ENSMUSG00000039117	Taf4	135kDa|AI450312|TAFII130|TAFII135|Taf2c1|Taf4a	TATA-box binding protein associated factor 4	protein-coding	Gata2-L359V-unique
chr8	12009173	12009618	168874	NM_029326	75528	Mm.440342	NM_029326	ENSMUSG00000031512	Tex29	1700018L24Rik	testis expressed 29	protein-coding	Gata2-L359V-unique
chr14	47038652	47039097	-30103	NM_001310544	74480	Mm.214454	NM_028966	ENSMUSG00000021838	Samd4	1700024G08Rik|1700111L17Rik|4933436G17Rik|Samd4a|Smaug|Smaug1|sunk	sterile alpha motif domain containing 4	protein-coding	Gata2-L359V-unique
chr17	45983183	45983628	41758	NM_001110267	22339	Mm.282184	NM_009505	ENSMUSG00000023951	Vegfa	Vegf|Vpf	vascular endothelial growth factor A	protein-coding	Gata2-L359V-unique
chr2	18885192	18885637	-83596	NR_131254	66774	Mm.87075	NR_131254	ENSMUSG00000097638	Carlr	4933439G12Rik|Carl	cardiac and apoptosis-related long non-coding RNA	ncRNA	Gata2-L359V-unique
chr7	28150164	28150609	-19362	NM_007991	14113	Mm.4595	NM_007991	ENSMUSG00000046865	Fbl	AL022665|FIB|FLRN|RNU3IP1	fibrillarin	protein-coding	Gata2-L359V-unique
chr14	17195292	17195737	89956	NR_144493	100417973		NR_144493		Pou5f1-rs6	Gm18927|Oct4P3|Otf3-rs6|Otf3f	POU domain, class 5, transcription factor 1, related sequence 6	pseudo	Gata2-L359V-unique
chr4	95159137	95159582	-107137	NM_010591	16476	Mm.275071	NM_010591	ENSMUSG00000052684	Jun	AP-1|Junc|c-jun	jun proto-oncogene	protein-coding	Gata2-L359V-unique
chr12	86752907	86753352	18760	NM_001195767	627607	Mm.341880	NM_001195767	ENSMUSG00000059114	Lrrc74a	EG627607|Gm6772|Lrrc74	leucine rich repeat containing 74A	protein-coding	Gata2-L359V-unique
chr12	43640611	43641056	569235	NM_013760	27362	Mm.27432	NM_013760	ENSMUSG00000014905	Dnajb9	AA408011|AA673251|AA673481|AW556981|ERdj4|Mdg1|mDj7	DnaJ heat shock protein family (Hsp40) member B9	protein-coding	Gata2-L359V-unique
chr4	62959245	62959690	-6107	NM_028326	72701	Mm.26479	NM_028326	ENSMUSG00000028358	Zfp618	2810031P15Rik|2810040O04Rik|AI415580|AI505139|D430033D05Rik|Nedd10|Znf618|bM257P7.1	zinc finger protein 618	protein-coding	Gata2-L359V-unique
chr5	142159359	142159804	-241916	NM_199068	17425	Mm.24214	NM_010812	ENSMUSG00000056493	Foxk1	A630048H08Rik|AI463295|Gm10868|Mnf	forkhead box K1	protein-coding	Gata2-L359V-unique
chr5	139872331	139872776	-35390	NM_175522	243312	Mm.237102	NM_175522	ENSMUSG00000048988	Elfn1	A930017N06Rik|AI197272|Ppp1r28	leucine rich repeat and fibronectin type III, extracellular 1	protein-coding	Gata2-L359V-unique
chr14	121622429	121622874	75766	NM_001081039	105445	Mm.378591	NM_134074	ENSMUSG00000025558	Dock9	AA959601|AW538057|B230309H04Rik|D14Wsu89e|Zizimin1|mKIAA1058	dedicator of cytokinesis 9	protein-coding	Gata2-L359V-unique
chr18	13655248	13655693	317263	NM_001360804	225207	Mm.40325	NM_145492	ENSMUSG00000024420	Zfp521	B930086A16Rik|Evi3|Znf521	zinc finger protein 521	protein-coding	Gata2-L359V-unique
chr14	77374497	77374942	132149	NR_033141	629678	Mm.390721	NM_001037935	ENSMUSG00000067973	Gm6994	EG629678	predicted gene 6994	ncRNA	Gata2-L359V-unique
chr5	140714737	140715182	-9168	NM_173405	231842	Mm.491298	NM_173405	ENSMUSG00000050022	Amz1	5330426I05|6530401C20Rik	archaelysin family metallopeptidase 1	protein-coding	Gata2-L359V-unique
chr4	131094030	131094475	-83778	NR_130167	77835	Mm.348412	NR_130167	ENSMUSG00000086262	A930031H19Rik	A930004I12Rik	RIKEN cDNA A930031H19 gene	ncRNA	Gata2-L359V-unique
chr1	71519084	71519529	-37850	NM_026195	108147	Mm.38010	NM_026195	ENSMUSG00000026192	Atic	2610509C24Rik|AA536954|AW212393	5-aminoimidazole-4-carboxamide ribonucleotide formyltransferase/IMP cyclohydrolase	protein-coding	Gata2-L359V-unique
chr17	56931430	56931875	3736	NM_022328	64144	Mm.148748	NM_022328	ENSMUSG00000024212	Mllt1	AA407901|BAM11|ENL|LTG19	myeloid/lymphoid or mixed-lineage leukemia; translocated to, 1	protein-coding	Gata2-L359V-unique
chr13	37218125	37218570	-126998	NM_010745	17084	Mm.2639	NM_010745	ENSMUSG00000021423	Ly86	MD-1|MD1|ly86_tv2	lymphocyte antigen 86	protein-coding	Gata2-L359V-unique
chr16	52205970	52206415	174643	NM_001033238	208650	Mm.328206	NM_001033238	ENSMUSG00000022637	Cblb	AI429560|AI851073|Cbl-b	Casitas B-lineage lymphoma b	protein-coding	Gata2-L359V-unique
chr14	31559376	31559821	17785	NM_009937	382864	Mm.239821	NM_009937	ENSMUSG00000057606	Colq	A130034K24Rik	collagen-like tail subunit (single strand of homotrimer) of asymmetric acetylcholinesterase	protein-coding	Gata2-L359V-unique
chr10	12775009	12775454	86504	NM_011682	22288	Mm.331784	NM_011682	ENSMUSG00000019820	Utrn	AA589569|DRP|Dmdl	utrophin	protein-coding	Gata2-L359V-unique
chr3	69149933	69150378	18922	NR_126533	381452	Mm.331067	NM_001243000	ENSMUSG00000094763	Gm1647	-	predicted gene 1647	ncRNA	Gata2-L359V-unique
chr9	120341851	120342296	38000	NM_144557	245049	Mm.100936	NM_144557	ENSMUSG00000041794	Myrip	A230081N12Rik|Slac2-c|Slac2c	myosin VIIA and Rab interacting protein	protein-coding	Gata2-L359V-unique
chr3	84844873	84845318	-19050	NM_001177774	50754	Mm.196475	NM_080428	ENSMUSG00000028086	Fbxw7	1110001A17Rik|AGO|Cdc4|Fbw7|Fbwd6|Fbx30|Fbxo30|Fbxw6|SEL-10	F-box and WD-40 domain protein 7	protein-coding	Gata2-L359V-unique
chr1	143622499	143622944	-17976	NM_020025	26878	Mm.285580	NM_020025	ENSMUSG00000033849	B3galt2	-	UDP-Gal:betaGlcNAc beta 1,3-galactosyltransferase, polypeptide 2	protein-coding	Gata2-L359V-unique
chr11	108823243	108823688	-96884	NM_015732	12006	Mm.71710	NM_015732	ENSMUSG00000000142	Axin2	Axi1|Axil|Conductin	axin 2	protein-coding	Gata2-L359V-unique
chr11	8510858	8511303	153455	NM_001083587	319939	Mm.337820	NM_001083587	ENSMUSG00000020422	Tns3	BC023928|F830010I22Rik|TEM6|Tens1	tensin 3	protein-coding	Gata2-L359V-unique
chr17	46870872	46871317	-19527	NM_178385	72726	Mm.33780	NM_178385	ENSMUSG00000036430	Tbcc	2810055C19Rik	tubulin-specific chaperone C	protein-coding	Gata2-L359V-unique
chr13	49005806	49006251	37916	NR_015601	68128	Mm.426304	NR_015601		Fam120aos	C030044B11Rik	family with sequence similarity 120A, opposite strand	ncRNA	Gata2-L359V-unique
chr14	20799272	20799717	5255	NR_153779	102631887	Mm.122292	NR_153779	ENSMUSG00000114241	Gm30108	-	predicted gene, 30108	ncRNA	Gata2-L359V-unique
chr5	38282188	38282633	5006	NM_172709	21906	Mm.204765	NM_172709	ENSMUSG00000051596	Otop1	A530025J20Rik|Otp1|tlt	otopetrin 1	protein-coding	Gata2-L359V-unique
chr8	71315597	71316042	43105	NM_001142322	17925	Mm.33779	NM_015742	ENSMUSG00000004677	Myo9b	-	myosin IXb	protein-coding	Gata2-L359V-unique
chr8	120763744	120764189	25327	NM_001301811	15900	Mm.334861	NM_008320	ENSMUSG00000041515	Irf8	AI893568|ICSBP|IRF-8|Icsbp1|Myls	interferon regulatory factor 8	protein-coding	Gata2-L359V-unique
chr6	88940301	88940746	38272	NM_011906	24100	Mm.284480	NM_011906	ENSMUSG00000002871	Tpra1	40kDa|Gpr175|Tpra40	transmembrane protein, adipocyte asscociated 1	protein-coding	Gata2-L359V-unique
chr12	31536575	31537020	23187	NM_011867	23985	Mm.100187	NM_011867	ENSMUSG00000020651	Slc26a4	Pds|pendrin	solute carrier family 26, member 4	protein-coding	Gata2-L359V-unique
chr16	34742763	34743208	-41965	NM_139300	107589	Mm.33360	NM_139300	ENSMUSG00000022836	Mylk	9530072E15Rik|A930019C19Rik|AW489456|KRP|MLCK108|MLCK210|Mlck|nmMlck|smMLCK	myosin, light polypeptide kinase	protein-coding	Gata2-L359V-unique
chr3	66737108	66737553	241481	NM_001302358	20429	Mm.39093	NM_013665	ENSMUSG00000027833	Shox2	6330543G17Rik|OG12|Og12x|Prx3|SHOT	short stature homeobox 2	protein-coding	Gata2-L359V-unique
chr6	133170693	133171138	65676	NR_073368	381820	Mm.291762	NM_001163445	ENSMUSG00000072704	Smim10l1	2700089E24Rik|AI662692	small integral membrane protein 10 like 1	protein-coding	Gata2-L359V-unique
chr4	130997073	130997518	13179	NR_130167	77835	Mm.348412	NR_130167	ENSMUSG00000086262	A930031H19Rik	A930004I12Rik	RIKEN cDNA A930031H19 gene	ncRNA	Gata2-L359V-unique
chr5	115085269	115085714	22471	NM_001271591	100502825	Mm.361657	NM_001271590		Rpl37rt	EyeLinc4|Gm13826	ribosomal protein L37, retrotransposed	protein-coding	Gata2-L359V-unique
chr7	68596222	68596667	-22012	NR_003648	384639	Mm.261760	NM_001013781		Gm5334	EG384639	tetraspanin 7 pseudogene	pseudo	Gata2-L359V-unique
chr11	101301905	101302350	159	NM_019584	56208	Mm.178947	NM_019584	ENSMUSG00000035086	Becn1	Atg6	beclin 1, autophagy related	protein-coding	Gata2-L359V-unique
chr11	97901297	97901742	-17365	NM_001081435	72973	Mm.245939	NM_001081435	ENSMUSG00000070336	Fbxo47	2900052P03Rik|Gm1562	F-box protein 47	protein-coding	Gata2-L359V-unique
chr7	75744123	75744568	-103993	NM_029652	207952	Mm.206223	NM_029652	ENSMUSG00000055652	Klhl25	2810402K13Rik|BC027373|Enc-1	kelch-like 25	protein-coding	Gata2-L359V-unique
chr16	37611361	37611806	31430	NR_027778	15233	Mm.157442	NM_013547	ENSMUSG00000022821	Hgd	Hgo|aku	homogentisate 1, 2-dioxygenase	protein-coding	Gata2-L359V-unique
chr3	9924843	9925288	-87520	NM_010634	16592	Mm.741	NM_010634	ENSMUSG00000027533	Fabp5	E-FABP|Fabpe|Klbp|PA-FABP|mal1	fatty acid binding protein 5, epidermal	protein-coding	Gata2-L359V-unique
chr2	107096268	107096713	-36839	NM_008045	14308	Mm.249525	NM_008045	ENSMUSG00000027120	Fshb	FSH|FSH-B|FSH-beta|Fshbeta	follicle stimulating hormone beta	protein-coding	Gata2-L359V-unique
chr2	25052562	25053007	-1595	NM_001039386	56876	Mm.42956	NM_020276	ENSMUSG00000006476	Nsmf	Jacob|Nelf	NMDA receptor synaptonuclear signaling and neuronal migration factor	protein-coding	Gata2-L359V-unique
chr11	111906536	111906981	804598	NR_024085	217294	Mm.297761	NM_146031	ENSMUSG00000041674	BC006965	-	cDNA sequence BC006965	ncRNA	Gata2-L359V-unique
chr1	44049928	44050373	-30144	NM_001013799	433294	Mm.123621	NM_001013799	ENSMUSG00000047343	Mettl21c	A530098C11Rik	methyltransferase like 21C	protein-coding	Gata2-L359V-unique
chr18	82544750	82545195	-9491	NM_001025251	17196	Mm.252063	NM_010777	ENSMUSG00000041607	Mbp	C76307|Hmbpr|R75289|golli-mbp|jve|mld|shi	myelin basic protein	protein-coding	Gata2-L359V-unique
chr15	73946810	73947255	-107361	NM_001033365	268816	Mm.440635	NM_001033365	ENSMUSG00000072487	Mroh5	Gm628	maestro heat-like repeat family member 5	protein-coding	Gata2-L359V-unique
chr2	179475658	179476103	33449	NM_001316723	12561	Mm.184711	NM_009867	ENSMUSG00000000305	Cdh4	AW120700|R-CAD|R-Cadh|Rcad	cadherin 4	protein-coding	Gata2-L359V-unique
chr11	102121794	102122239	-14184	NM_001346771	217212	Mm.46248	NM_145435	ENSMUSG00000017311	Pyy	-	peptide YY	protein-coding	Gata2-L359V-unique
chr6	91221510	91221955	8968	NM_001081437	14115	Mm.249146	NM_007992	ENSMUSG00000064080	Fbln2	5730577E14Rik|FIBL-2	fibulin 2	protein-coding	Gata2-L359V-unique
chr2	129081622	129082067	15897	NM_027192	69737	Mm.33909	NM_027192	ENSMUSG00000027394	Ttl	2410003M22Rik|2700049H19Rik|AI848570	tubulin tyrosine ligase	protein-coding	Gata2-L359V-unique
chr9	35028834	35029279	-87672	NR_029475	78934	Mm.391688	NR_029475	ENSMUSG00000070315	4930581F22Rik	-	RIKEN cDNA 4930581F22 gene	ncRNA	Gata2-L359V-unique
chr7	31180852	31181297	18716	NR_046062	100038516	Mm.387223	NR_046062	ENSMUSG00000100985	Gm10640	EG668322	predicted gene 10640	ncRNA	Gata2-L359V-unique
chr4	142993160	142993605	142780	NR_105988	102465618		NR_105988	ENSMUSG00000106597	Mir7021	mmu-mir-7021	microRNA 7021	ncRNA	Gata2-L359V-unique
chr3	79665963	79666408	37106	NM_029482	75939	Mm.221520	NM_029482	ENSMUSG00000027811	4930579G24Rik	-	RIKEN cDNA 4930579G24 gene	protein-coding	Gata2-L359V-unique
chr5	113796374	113796819	3756	NM_146162	231633	Mm.41681	NM_146162	ENSMUSG00000054675	Tmem119	AW208946|BC025600|obif	transmembrane protein 119	protein-coding	Gata2-L359V-unique
chr1	93344740	93345185	-1130	NR_105867	102465544		NR_105867	ENSMUSG00000106302	Mir6902	mmu-mir-6902	microRNA 6902	ncRNA	Gata2-L359V-unique
chr15	84459729	84460174	-12854	NM_001163145	72301	Mm.275387	NM_001163145	ENSMUSG00000062760	1810041L15Rik	Kiaa1644|Shisal1	RIKEN cDNA 1810041L15 gene	protein-coding	Gata2-L359V-unique
chr2	157913288	157913733	-1143	NM_198627	277432	Mm.441156	NM_198627	ENSMUSG00000037843	Vstm2l	Gm691	V-set and transmembrane domain containing 2-like	protein-coding	Gata2-L359V-unique
chr3	123479658	123480103	28186	NR_028573	100306957	Mm.260791	NR_028573	ENSMUSG00000092730	Snora24	ACA24	small nucleolar RNA, H/ACA box 24	snoRNA	Gata2-L359V-unique
chr17	10743105	10743550	96864	NM_027032	69310	Mm.18889	NM_027032	ENSMUSG00000037196	Pacrg	1700008H23Rik	PARK2 co-regulated	protein-coding	Gata2-L359V-unique
chr2	30093129	30093574	284	NM_025428	66220	Mm.22538	NM_025428	ENSMUSG00000015335	Zdhhc12	1190004A01Rik	zinc finger, DHHC domain containing 12	protein-coding	Gata2-L359V-unique
chr11	4102192	4102637	-6983	NM_026443	67900	Mm.41719	NM_026443	ENSMUSG00000004748	Mtfp1	1700020C11Rik|2610507A21Rik|AV005788|Mtp18	mitochondrial fission process 1	protein-coding	Gata2-L359V-unique
chr7	36313682	36314127	-384214	NM_172298	243931	Mm.44141	NM_172298	ENSMUSG00000021217	Tshz3	A630038G13Rik|Tsh3|Zfp537|mKIAA1474|teashirt3	teashirt zinc finger family member 3	protein-coding	Gata2-L359V-unique
chr1	182984433	182984878	29867	NM_016928	53791	Mm.116894	NM_016928	ENSMUSG00000079164	Tlr5	-	toll-like receptor 5	protein-coding	Gata2-L359V-unique
chr6	48471752	48472197	23745	NM_173428	243369	Mm.25039	NM_173428	ENSMUSG00000029797	Sspo	C79529|Scospondin	SCO-spondin	protein-coding	Gata2-L359V-unique
chr2	121574779	121575224	68278	NM_001290986	241627	Mm.293284	NM_030234	ENSMUSG00000027242	Wdr76	5830411K18Rik|6030457D09|AA517836	WD repeat domain 76	protein-coding	Gata2-L359V-unique
chr11	55008674	55009119	24575	NM_013472	11749	Mm.265347	NM_013472	ENSMUSG00000018340	Anxa6	AW107198|Anx6|AnxVI|Cabm|Camb	annexin A6	protein-coding	Gata2-L359V-unique
chr13	93983507	93983952	-74067	NM_172589	218454	Mm.316553	NM_172589	ENSMUSG00000045312	Lhfpl2	6030465B15|AI447312|AW050335|mKIAA0206|vgim	lipoma HMGIC fusion partner-like 2	protein-coding	Gata2-L359V-unique
chr6	34984222	34984667	-6445	NM_001025573	243753	Mm.440221	NM_001025573	ENSMUSG00000029847	Slc23a4	2010107G12Rik|Gm468	solute carrier family 23 member 4	protein-coding	Gata2-L359V-unique
chr4	116610034	116610479	-12626	NR_029450	654318	Mm.255685	NR_029450	ENSMUSG00000085408	C530005A16Rik	D930044c15rik	RIKEN cDNA C530005A16 gene	ncRNA	Gata2-L359V-unique
chr5	146472660	146473105	-9061	NM_001243104	623198	Mm.489582	NM_001243104	ENSMUSG00000096344	Gm6408	-	predicted gene 6408	protein-coding	Gata2-L359V-unique
chr5	117733044	117733489	-133573	NM_008712	18125	Mm.44249	NM_008712	ENSMUSG00000029361	Nos1	2310005C01Rik|N-NOS|NC-NOS|NO|NOS|NOS-I|Nos-1|bNOS|nNOS	nitric oxide synthase 1, neuronal	protein-coding	Gata2-L359V-unique
chr2	31670008	31670453	-485	NM_144886	227715	Mm.150972	NM_144886	ENSMUSG00000039356	Exosc2	Rrp4	exosome component 2	protein-coding	Gata2-L359V-unique
chr13	59309498	59309943	234731	NM_001284221	67269	Mm.153008	NM_023328	ENSMUSG00000021557	Agtpbp1	1700020N17Rik|2310001G17Rik|2900054O13Rik|4930445M19Rik|5730402G09Rik|CCP1|Nna1|nmf243|pcd	ATP/GTP binding protein 1	protein-coding	Gata2-L359V-unique
chr8	117145312	117145757	-12601	NM_001081151	209239	Mm.132992	NM_001081151	ENSMUSG00000052557	Gan	A330045G18|gigaxonin	giant axonal neuropathy	protein-coding	Gata2-L359V-unique
chr7	144184021	144184466	8723	NM_001113373	210274	Mm.483624	NM_001081370	ENSMUSG00000037541	Shank2	ProSAP1|mKIAA1022	SH3 and multiple ankyrin repeat domains 2	protein-coding	Gata2-L359V-unique
chr8	104434087	104434532	8738	NM_001013380	234663	Mm.289583	NM_001013380	ENSMUSG00000035770	Dync1li2	AA409702|C920003I06|Dncli2|Dnclic2|LIC2	dynein, cytoplasmic 1 light intermediate chain 2	protein-coding	Gata2-L359V-unique
chr13	53662197	53662642	13834	NR_131010	75252	Mm.401989	NR_131010	ENSMUSG00000113329	4930555G21Rik	-	RIKEN cDNA 4930555G21 gene	ncRNA	Gata2-L359V-unique
chr10	129960951	129961396	5525	NM_001165944	100043200	Mm.479516	NM_001165944	ENSMUSG00000094295	Olfr819	MOR265-2_p|Olfr819-ps1	olfactory receptor 819	protein-coding	Gata2-L359V-unique
chr5	120385202	120385647	-46462	NM_008499	16873	Mm.5151	NM_008499	ENSMUSG00000029595	Lhx5	Lim2	LIM homeobox protein 5	protein-coding	Gata2-L359V-unique
chr12	85212712	85213157	-6547	NM_145445	217715	Mm.29041	NM_145445	ENSMUSG00000004788	Eif2b2	EIF-2Bbeta|EIF2B	eukaryotic translation initiation factor 2B, subunit 2 beta	protein-coding	Gata2-L359V-unique
chr2	22996508	22996953	43511	NM_001077190	11308	Mm.205647	NM_007380	ENSMUSG00000058835	Abi1	E3B1|NAP1|Ssh3bp1|abi-1	abl-interactor 1	protein-coding	Gata2-L359V-unique
chr12	81046301	81046746	19715	NM_022316	64075	Mm.273295	NM_022316	ENSMUSG00000021136	Smoc1	2600002F22Rik|AI848508|SRG	SPARC related modular calcium binding 1	protein-coding	Gata2-L359V-unique
chr5	142981463	142981908	21330	NM_007984	14086	Mm.289707	NM_007984	ENSMUSG00000029581	Fscn1	AI663989|Fan1|fascin-1	fascin actin-bundling protein 1	protein-coding	Gata2-L359V-unique
chr16	38771510	38771955	28471	NM_178924	22268	Mm.130793	NM_178924	ENSMUSG00000049436	Upk1b	AI413235|Tspan20|UPIb|Upk1	uroplakin 1B	protein-coding	Gata2-L359V-unique
chr17	45283875	45284320	149610	NM_152810	71702	Mm.28270	NM_152810	ENSMUSG00000023932	Cdc5l	1200002I02Rik|AA408004|PCDC5RP	cell division cycle 5-like (S. pombe)	protein-coding	Gata2-L359V-unique
chr10	61777866	61778311	3351	NR_039568	100628583		NR_039568	ENSMUSG00000093017	Mir5108	mmu-mir-5108|mu-mir-5108	microRNA 5108	ncRNA	Gata2-L359V-unique
chr9	106026046	106026491	-65625	NM_001167923	665033	Mm.39826	NM_001167923	ENSMUSG00000091345	Col6a5	Col29a1|EG665033|Gm7455	collagen, type VI, alpha 5	protein-coding	Gata2-L359V-unique
chr5	139067825	139068270	61705	NM_008923	19085	Mm.306163	NM_008923	ENSMUSG00000025855	Prkar1b	AI385716|RIbeta	protein kinase, cAMP dependent regulatory, type I beta	protein-coding	Gata2-L359V-unique
chr11	118449885	118450330	4888	NR_045902	100126224	Mm.441989	NR_045902	ENSMUSG00000086514	Gm11747	-	predicted gene 11747	ncRNA	Gata2-L359V-unique
chr9	44902614	44903059	17906	NM_013795	27425	Mm.14663	NM_013795	ENSMUSG00000038717	Atp5l	4933437C06Rik	ATP synthase, H+ transporting, mitochondrial F0 complex, subunit G	protein-coding	Gata2-L359V-unique
chr12	99769991	99770436	113229	NM_030172	78767	Mm.235920	NM_030172	ENSMUSG00000021176	Efcab11	2610021K21Rik|2610110A13Rik	EF-hand calcium binding domain 11	protein-coding	Gata2-L359V-unique
chr5	73792855	73793300	141697	NM_178387	73472	Mm.87067	NM_178387	ENSMUSG00000029155	Spata18	1700067I02Rik	spermatogenesis associated 18	protein-coding	Gata2-L359V-unique
chr8	4721964	4722409	57381	NM_011369	20419	Mm.37801	NM_011369	ENSMUSG00000022322	Shcbp1	mPAL	Shc SH2-domain binding protein 1	protein-coding	Gata2-L359V-unique
chr19	25371941	25372386	-133543	NM_015826	50796	Mm.391208	NM_015826	ENSMUSG00000024837	Dmrt1	-	doublesex and mab-3 related transcription factor 1	protein-coding	Gata2-L359V-unique
chr7	143160634	143161079	53602	NM_008434	16535	Mm.439769	NM_008434	ENSMUSG00000009545	Kcnq1	AW559127|KVLQT1|Kcna9	potassium voltage-gated channel, subfamily Q, member 1	protein-coding	Gata2-L359V-unique
chr4	140132678	140133123	-9973	NR_153821	102636673	Mm.449180	NR_153821		Gm13029	Gm33676	predicted gene 13029	ncRNA	Gata2-L359V-unique
chr12	107907433	107907878	95759	NM_001286343	58208	Mm.392694	NM_021399	ENSMUSG00000048251	Bcl11b	9130430L19Rik|AI604821|B630002E05Rik|BCL-11B|Ctip2|Rit1	B cell leukemia/lymphoma 11B	protein-coding	Gata2-L359V-unique
chr9	37616816	37617261	3191	NM_011734	22619	Mm.196345	NM_011734	ENSMUSG00000001942	Siae	LSE|Ysg2	sialic acid acetylesterase	protein-coding	Gata2-L359V-unique
chr3	80797526	80797971	5087	NM_001083806	14800	Mm.220224	NM_013540	ENSMUSG00000033981	Gria2	GluA2|GluR-B|Glur-2|Glur2|gluR-K2	glutamate receptor, ionotropic, AMPA2 (alpha 2)	protein-coding	Gata2-L359V-unique
chr17	45029254	45029699	-148591	NM_029257	75341	Mm.386821	NM_029257		4930564C03Rik	-	RIKEN cDNA 4930564C03 gene	protein-coding	Gata2-L359V-unique
chr2	165667774	165668219	12698	NM_010165	14049	Mm.282719	NM_010165	ENSMUSG00000017897	Eya2	Eab1	EYA transcriptional coactivator and phosphatase 2	protein-coding	Gata2-L359V-unique
chr10	42956195	42956640	34745	NR_153349	327749	Mm.428887	NR_153349		Gm5079	C230040G06	predicted gene 5079	ncRNA	Gata2-L359V-unique
chr1	171602294	171602739	4818	NR_102726	17085	Mm.560	NM_008534	ENSMUSG00000004707	Ly9	AI893573|CD229|Lgp100|Ly-9|SLAMF3|T100	lymphocyte antigen 9	protein-coding	Gata2-L359V-unique
chr7	145024076	145024521	-84373	NM_007631	12443	Mm.273049	NM_007631	ENSMUSG00000070348	Ccnd1	AI327039|CycD1|Cyl-1|PRAD1|bcl-1|cD1	cyclin D1	protein-coding	Gata2-L359V-unique
chr9	55904518	55904963	33379	NM_001357652	244891	Mm.86588	NM_175536	ENSMUSG00000034007	Scaper	C430017I08|D530014O03Rik|Zfp291	S phase cyclin A-associated protein in the ER	protein-coding	Gata2-L359V-unique
chr1	94278533	94278978	-226202	NM_008798	18566	Mm.5024	NM_008798	ENSMUSG00000026285	Pdcd1	Ly101|PD-1|Pdc1	programmed cell death 1	protein-coding	Gata2-L359V-unique
chr12	104807643	104808088	-55913	NM_148948	192119	Mm.21135	NM_148948	ENSMUSG00000041415	Dicer1	1110006F08Rik|D12Ertd7e|mKIAA0928	dicer 1, ribonuclease type III	protein-coding	Gata2-L359V-unique
chr14	61502714	61503159	10248	NR_045714	75349	Mm.233613	NR_045714	ENSMUSG00000115656	4930556J02Rik	-	RIKEN cDNA 4930556J02 gene	ncRNA	Gata2-L359V-unique
chr14	104179165	104179610	-152245	NR_045953	73877	Mm.399172	NR_045953	ENSMUSG00000115727	4930432J09Rik	-	RIKEN cDNA 4930432J09 gene	ncRNA	Gata2-L359V-unique
chr4	34911012	34911457	247	NR_040652	73696	Mm.1361	NR_040652	ENSMUSG00000085824	Platr9	2410114N07Rik	pluripotency associated transcript 9	ncRNA	Gata2-L359V-unique
chr7	48911742	48912187	-30368	NM_001360812	108961	Mm.240566	NM_001013368	ENSMUSG00000046179	E2f8	4432406C08Rik|AA410048	E2F transcription factor 8	protein-coding	Gata2-L359V-unique
chr6	65007697	65008142	-34672	NM_007958	13990	Mm.99113	NM_007958	ENSMUSG00000029920	Smarcad1	AV081750|AW226546|D6Pas1|Etl1|etl-1|mKIAA1122	SWI/SNF-related, matrix-associated actin-dependent regulator of chromatin, subfamily a, containing DEAD/H box 1	protein-coding	Gata2-L359V-unique
chr15	78546555	78547000	-2432	NM_009218	20607	Mm.211411	NM_009218	ENSMUSG00000044933	Sstr3	Smstr-3|Smstr3|sst3	somatostatin receptor 3	protein-coding	Gata2-L359V-unique
chr7	135115941	135116386	79839	NR_046050	74314	Mm.415339	NR_046050	ENSMUSG00000100717	1700120G07Rik	-	RIKEN cDNA 1700120G07 gene	ncRNA	Gata2-L359V-unique
chr2	180221645	180222090	3992	NM_001081171	16776	Mm.4339	NM_001081171	ENSMUSG00000015647	Lama5	AA408760|AA408762|AI853660|[a]5|laminin-511|mKIAA0533	laminin, alpha 5	protein-coding	Gata2-L359V-unique
chr5	35193505	35193950	-84839	NM_007418	11553	Mm.57205	NM_007418	ENSMUSG00000045318	Adra2c	Adra-2c|[a]2C|alpha2-C4|alpha2C	adrenergic receptor, alpha 2c	protein-coding	Gata2-L359V-unique
chr10	128547852	128548297	-330	NM_134003	103284	Mm.68289	NM_134003	ENSMUSG00000039810	Zc3h10	AI790326	zinc finger CCCH type containing 10	protein-coding	Gata2-L359V-unique
chr15	6316629	6317074	17062	NM_001008702	13132	Mm.240830	NM_023118	ENSMUSG00000022150	Dab2	5730435J12Rik|AA960054|AI957090|D15Wsu122e|D630005B22Rik|Doc-2|Doc2|p96	disabled 2, mitogen-responsive phosphoprotein	protein-coding	Gata2-L359V-unique
chr11	21516895	21517340	-5937	NR_028259	237694	Mm.72926	NM_172792	ENSMUSG00000078962	4932414J04Rik	-	RIKEN cDNA 4932414J04 gene	ncRNA	Gata2-L359V-unique
chr11	66070016	66070461	-97797	NR_153847	100093714	Mm.465886	NR_153847		Gm12296	-	predicted gene 12296	ncRNA	Gata2-L359V-unique
chr15	78616484	78616929	19659	NM_028195	72318	Mm.32911	NM_028195	ENSMUSG00000018008	Cyth4	2510004M07Rik|5830469K17Rik|AI467541|Pscd4|mFLJ00017	cytohesin 4	protein-coding	Gata2-L359V-unique
chr11	117332214	117332659	123	NM_001113488	53860	Mm.38450	NM_017380	ENSMUSG00000059248	2020-09-09	MSF1|Msf|PNUTL4|Sint1	septin 9	protein-coding	Gata2-L359V-unique
chr13	73587246	73587691	-16534	NM_146047	218335	Mm.30099	NM_146047	ENSMUSG00000021610	Clptm1l	C130052I12Rik|Crr9	CLPTM1-like	protein-coding	Gata2-L359V-unique
chr2	122102315	122102760	15849	NM_145531	214585	Mm.222303	NM_145531	ENSMUSG00000033396	Spg11	6030465E24Rik|A330015I11|C530005A01Rik	SPG11, spatacsin vesicle trafficking associated	protein-coding	Gata2-L359V-unique
chr5	136769795	136770240	75840	NM_001085387	59310	Mm.5178	NM_021611	ENSMUSG00000005474	Myl10	1700027I08Rik|Mylc2pl|PLRLC	myosin, light chain 10, regulatory	protein-coding	Gata2-L359V-unique
chr17	73959119	73959564	-9145	NM_011723	22436	Mm.11223	NM_011723	ENSMUSG00000024066	Xdh	XO|Xor|Xox-1|Xox1	xanthine dehydrogenase	protein-coding	Gata2-L359V-unique
chr9	64734358	64734803	3176	NM_017382	53869	Mm.1387	NM_017382	ENSMUSG00000004771	Rab11a	-	RAB11A, member RAS oncogene family	protein-coding	Gata2-L359V-unique
chr8	24424178	24424623	14546	NM_026931	69068	Mm.25775	NM_026931	ENSMUSG00000056313	Tcim	1110065B09Rik|1810011O10Rik|AW121743|AW321058	transcriptional and immune response regulator	protein-coding	Gata2-L359V-unique
chr5	35342503	35342948	-18828	NR_046060	74429	Mm.399502	NR_046060	ENSMUSG00000106762	4930478P22Rik	4933405A14Rik	RIKEN cDNA 4930478P22 gene	ncRNA	Gata2-L359V-unique
chr2	90421544	90421989	21126	NM_146263	258330	Mm.330392	NM_146263	ENSMUSG00000082980	Olfr1274-ps	GA_x5J8B7W2BV0-3116-4045|MOR228-4|MOR228-5|Olfr1274	olfactory receptor 1274, pseudogene	protein-coding	Gata2-L359V-unique
chr4	136924485	136924930	-25863	NM_007572	12259	Mm.439957	NM_007572	ENSMUSG00000036887	C1qa	AI255395|C1q	complement component 1, q subcomponent, alpha polypeptide	protein-coding	Gata2-L359V-unique
chr10	117769188	117769633	-23052	NM_029875	215436	Mm.256753	NM_029875	ENSMUSG00000060181	Slc35e3	9330166G04Rik|AI481200	solute carrier family 35, member E3	protein-coding	Gata2-L359V-unique
chr7	139063359	139063804	-22420	NM_011993	26757	Mm.250414	NM_011993	ENSMUSG00000025478	Dpysl4	AI173505|CRMP-3|Crmp3|DPY4|Drp-4|Ulip4	dihydropyrimidinase-like 4	protein-coding	Gata2-L359V-unique
chr6	114202605	114203050	71586	NM_172890	243616	Mm.44683	NM_172890	ENSMUSG00000030307	Slc6a11	D930045G19Rik|E130202I16Rik|GAT4|Gabt4|Gat3	solute carrier family 6 (neurotransmitter transporter, GABA), member 11	protein-coding	Gata2-L359V-unique
chr5	133071139	133071584	-529018	NM_177047	319974	Mm.409595	NM_177047	ENSMUSG00000029673	Auts2	2700063G02Rik|A730011F23Rik|D830032G16Rik	autism susceptibility candidate 2	protein-coding	Gata2-L359V-unique
chr12	4996443	4996888	79312	NM_001362349	320817	Mm.210966	NM_001099628	ENSMUSG00000052812	Atad2b	1110014E10Rik|BC032887|C79189|D530031C13Rik	ATPase family, AAA domain containing 2B	protein-coding	Gata2-L359V-unique
chr5	121078511	121078956	-68641	NM_001302344	19894	Mm.181166	NM_011286	ENSMUSG00000029608	Rph3a	2900002P20Rik|AU022689|AW108370	rabphilin 3A	protein-coding	Gata2-L359V-unique
chr8	120522589	120523034	-13046	NM_001145897	382034	Mm.334856	NM_198671	ENSMUSG00000031822	Gse1	2210013I18Rik|mKIAA0182	genetic suppressor element 1, coiled-coil protein	protein-coding	Gata2-L359V-unique
chr7	43588035	43588480	8671	NM_001357769	210105	Mm.234422	NM_172482	ENSMUSG00000030469	Zfp719	8030458J18|9430094P17Rik|C630016O21Rik|mszf6	zinc finger protein 719	protein-coding	Gata2-L359V-unique
chr5	135103515	135103960	-3154	NR_152881	58805	Mm.34213	NM_021455	ENSMUSG00000005373	Mlxipl	ChREBP|Mlx|WS-bHLH|Wbscr14|bHLHd14	MLX interacting protein-like	protein-coding	Gata2-L359V-unique
chr1	134725693	134726138	16615	NM_001355726	20980	Mm.5102	NM_009307	ENSMUSG00000026452	Syt2	IP4BP|R74640|mKIAA4194|sytII	synaptotagmin II	protein-coding	Gata2-L359V-unique
chr8	84660821	84661266	1809	NM_010499	15936	Mm.399	NM_010499	ENSMUSG00000053560	Ier2	AI317238|Ch1|Pip92	immediate early response 2	protein-coding	Gata2-L359V-unique
chr1	135714623	135715068	-5218	NM_001360782	13007	Mm.196484	NM_007791	ENSMUSG00000026421	Csrp1	AA408841|AA959891|AW545626|CRP1|Csrp	cysteine and glycine-rich protein 1	protein-coding	Gata2-L359V-unique
chr4	115783629	115784074	-963	NM_181040	230649	Mm.109600	NM_181040	ENSMUSG00000028710	Atpaf1	6330547J17Rik|AI593252|ATP11|ATP11p	ATP synthase mitochondrial F1 complex assembly factor 1	protein-coding	Gata2-L359V-unique
chr8	117673865	117674310	-398	NM_001357272	74032	Mm.296302	NM_028725	ENSMUSG00000034308	Sdr42e1	4632417N05Rik|AI117603	short chain dehydrogenase/reductase family 42E, member 1	protein-coding	Gata2-L359V-unique
chr10	43643660	43644105	50455	NR_033558	414125	Mm.244305	NR_033558	ENSMUSG00000075184	F830002L21Rik	F930017D23Rik	RIKEN cDNA F830002L21 gene	ncRNA	Gata2-L359V-unique
chr5	117925162	117925607	-51386	NM_001346588	231670	Mm.21912	NM_145564	ENSMUSG00000032898	Fbxo21	2810425J22Rik|AU016673	F-box protein 21	protein-coding	Gata2-L359V-unique
chr15	85281468	85281913	-54691	NM_016843	54138	Mm.248906	NM_016843	ENSMUSG00000016541	Atxn10	AI325283|C77170|E46|Sca10|TEG-169|Tex169	ataxin 10	protein-coding	Gata2-L359V-unique
chr7	50037864	50038309	62736	NM_001037906	338352	Mm.383528	NM_001037906	ENSMUSG00000055409	Nell1	B230343H07Rik|l7R6	NEL-like 1	protein-coding	Gata2-L359V-unique
chr2	37214366	37214811	-4903	NM_001005569	236509	Mm.377254	NM_001005569	ENSMUSG00000068947	Olfr366	MOR138-5P|MOR138-6	olfactory receptor 366	protein-coding	Gata2-L359V-unique
chr7	28164817	28165262	-4709	NM_007991	14113	Mm.4595	NM_007991	ENSMUSG00000046865	Fbl	AL022665|FIB|FLRN|RNU3IP1	fibrillarin	protein-coding	Gata2-L359V-unique
chr13	107100732	107101177	78384	NR_015471	100040322	Mm.133867	NR_015471	ENSMUSG00000071181	3830408C21Rik	-	RIKEN cDNA 3830408C21 gene	ncRNA	Gata2-L359V-unique
chr4	131534377	131534822	303679	NM_001083119	19273	Mm.4860	NM_011214	ENSMUSG00000028909	Ptpru	Ftp-1|PCP-2|PTP|PTP-lambda|PTPlambda|Pcp2|Ptpf|Ptprl|R-PTP-U|R-PTP-psi|RPTPlambda	protein tyrosine phosphatase, receptor type, U	protein-coding	Gata2-L359V-unique
chr7	27697831	27698276	8713	NM_001112731	112415	Mm.145362	NM_198417	ENSMUSG00000057093	Zfp607b	C030039L03Rik	zinc finger protein 607B	protein-coding	Gata2-L359V-unique
chr9	102496567	102497012	-9349	NM_024291	16716	Mm.101692	NM_024291	ENSMUSG00000035606	Ky	CD1|D9Mgc44e|ky	kyphoscoliosis peptidase	protein-coding	Gata2-L359V-unique
chr11	109591591	109592036	19576	NM_145940	52639	Mm.35817	NM_145940	ENSMUSG00000041895	Wipi1	4930533H01Rik|AW411817|D11Ertd498e	WD repeat domain, phosphoinositide interacting 1	protein-coding	Gata2-L359V-unique
chr13	5926729	5927174	65462	NM_011803	23849	Mm.275036	NM_011803	ENSMUSG00000000078	Klf6	AI448727|BCD1|C86813|CPBP|Copeb|FM2|FM6|Ierepo1|Ierepo3|R75280|Zf9	Kruppel-like factor 6	protein-coding	Gata2-L359V-unique
chr9	39155477	39155922	-10611	NM_146326	258323	Mm.223019	NM_146326	ENSMUSG00000094970	Olfr943	MOR171-44	olfactory receptor 943	protein-coding	Gata2-L359V-unique
chr15	101064599	101065044	-10422	NM_001214911	668225	Mm.385011	NM_001214911	ENSMUSG00000095440	Fignl2	EG668225	fidgetin-like 2	protein-coding	Gata2-L359V-unique
chr12	88715818	88716263	-78464	NM_001198587	18191	Mm.425766	NM_172544	ENSMUSG00000066392	Nrxn3	-	neurexin III	protein-coding	Gata2-L359V-unique
chr1	126275421	126275866	217284	NM_172484	210356	Mm.377234	NM_172484	ENSMUSG00000049690	Nckap5	8430408F21|D130011D22Rik|E030049G20Rik|Erih1|Erih2|Gm1548|Nap5	NCK-associated protein 5	protein-coding	Gata2-L359V-unique
chr11	97100761	97101206	14348	NM_019507	57765	Mm.94519	NM_019507	ENSMUSG00000001444	Tbx21	TBT1|Tbet|Tblym	T-box 21	protein-coding	Gata2-L359V-unique
chr5	117194322	117194767	60956	NM_183306	330177	Mm.24343	NM_183306	ENSMUSG00000061288	Taok3	2900006A08Rik|A130052D22|A430105I05Rik	TAO kinase 3	protein-coding	Gata2-L359V-unique
chr2	172565396	172565841	14627	NM_001159696	21420	Mm.3629	NM_009335	ENSMUSG00000028640	Tfap2c	AA409384|AP2gamma|Ap-2.2|Stra2|Tcfap2c	transcription factor AP-2, gamma	protein-coding	Gata2-L359V-unique
chr5	112311241	112311686	-14906	NM_018783	54723	Mm.172947	NM_018783	ENSMUSG00000029345	Tfip11	2810002G02Rik|AF097181|AW046167|Srr1|TIP33|Tip39	tuftelin interacting protein 11	protein-coding	Gata2-L359V-unique
chr5	130073563	130074008	459	NM_013837	22021	Mm.332720	NM_013837	ENSMUSG00000034118	Tpst1	R75054|Tango13a	protein-tyrosine sulfotransferase 1	protein-coding	Gata2-L359V-unique
chr18	10313757	10314202	-11200	NM_001083628	381157	Mm.261535	NM_001083628	ENSMUSG00000042942	Greb1l	mKIAA4095	growth regulation by estrogen in breast cancer-like	protein-coding	Gata2-L359V-unique
chr10	44334539	44334984	-24915	NR_035450	100316688		NR_035450	ENSMUSG00000089260	Mir1929	mir-1929|mmu-mir-1929	microRNA 1929	ncRNA	Gata2-L359V-unique
chr11	69734954	69735399	23457	NM_001291068	20020	Mm.16533	NM_009089	ENSMUSG00000005198	Polr2a	220kDa|Rpb1|Rpo2-1	polymerase (RNA) II (DNA directed) polypeptide A	protein-coding	Gata2-L359V-unique
chr15	96743435	96743880	-43929	NM_001355633	67760	Mm.46754	NM_175121	ENSMUSG00000022462	Slc38a2	5033402L14Rik|AI316867|ATA2|SAT2|mKIAA1382	solute carrier family 38, member 2	protein-coding	Gata2-L359V-unique
chr2	172409616	172410061	16044	NM_001080820	320664	Mm.210195	NM_001033538	ENSMUSG00000074570	Cass4	F730031O20Rik	Cas scaffolding protein family member 4	protein-coding	Gata2-L359V-unique
chr14	76665070	76665515	-12276	NR_015485	73272	Mm.116804	NR_015485	ENSMUSG00000101009	1700108F19Rik	1700020I02Rik|BB065030	RIKEN cDNA 1700108F19 gene	ncRNA	Gata2-L359V-unique
chr12	74067579	74068024	70040	NM_172804	238266	Mm.311393	NM_172804	ENSMUSG00000044912	Syt16	6430703N11|Strep14|Syt14l|syt14r	synaptotagmin XVI	protein-coding	Gata2-L359V-unique
chr2	79100056	79100501	-155148	NM_010576	16401	Mm.31903	NM_010576	ENSMUSG00000027009	Itga4	CD49D|Itga4B	integrin alpha 4	protein-coding	Gata2-L359V-unique
chr9	62481773	62482218	55049	NM_175484	235431	Mm.335229	NM_175484	ENSMUSG00000041729	Coro2b	CLIPINC|E130012P22Rik	coronin, actin binding protein, 2B	protein-coding	Gata2-L359V-unique
chr17	14628195	14628640	65845	NM_011581	21826	Mm.26688	NM_011581	ENSMUSG00000023885	Thbs2	TSP2|Thbs-2	thrombospondin 2	protein-coding	Gata2-L359V-unique
chr7	126625067	126625512	181	NM_019738	56312	Mm.18742	NM_019738	ENSMUSG00000030717	Nupr1	2310032H04Rik|Com1|p8	nuclear protein transcription regulator 1	protein-coding	Gata2-L359V-unique
chr7	19195407	19195852	14164	NR_029763	724063		NR_029763	ENSMUSG00000065543	Mir330	Mirn330|mir-330|mmu-mir-330	microRNA 330	ncRNA	Gata2-L359V-unique
chr13	117002479	117002924	22815	NM_001081009	52552	Mm.274466	NM_027272	ENSMUSG00000021725	Parp8	2810430O08Rik|ARTD16|D13Ertd275e	poly (ADP-ribose) polymerase family, member 8	protein-coding	Gata2-L359V-unique
chr6	66634835	66635280	2695	NM_001166719	546901	Mm.480276	NM_001166719	ENSMUSG00000091012	Vmn1r34	EG546901|Gm5991	vomeronasal 1 receptor 34	protein-coding	Gata2-L359V-unique
chr4	50981966	50982411	-234490	NM_001162865	74914	Mm.159368	NM_001162865	ENSMUSG00000039555	Cylc2	4930488P18Rik	cylicin, basic protein of sperm head cytoskeleton 2	protein-coding	Gata2-L359V-unique
chr13	112513272	112513717	49424	NM_010560	16195	Mm.4364	NM_010560	ENSMUSG00000021756	Il6st	5133400A03Rik|AA389424|BB405851|CD130|D13Ertd699e|gp130	interleukin 6 signal transducer	protein-coding	Gata2-L359V-unique
chr14	25416457	25416902	-42506	NM_001310666	328365	Mm.227484	NM_183208	ENSMUSG00000007817	Zmiz1	BC065120|E330020C23|Gm10397|I920194n01|Rai17|Zimp10	zinc finger, MIZ-type containing 1	protein-coding	Gata2-L359V-unique
chr5	139928942	139929387	21221	NM_175522	243312	Mm.237102	NM_175522	ENSMUSG00000048988	Elfn1	A930017N06Rik|AI197272|Ppp1r28	leucine rich repeat and fibronectin type III, extracellular 1	protein-coding	Gata2-L359V-unique
chr8	107094276	107094721	1608	NR_106043	102465652		NR_106043	ENSMUSG00000098671	Mir7075	Gm27821|mmu-mir-7075	microRNA 7075	ncRNA	Gata2-L359V-unique
chr17	12960561	12961006	-58	NM_009338	110460	Mm.439711	NM_009338	ENSMUSG00000023832	Acat2	AW742799|Tcp-1x|Tcp1-rs1	acetyl-Coenzyme A acetyltransferase 2	protein-coding	Gata2-L359V-unique
chr4	154314317	154314762	-14644	NM_001112744	230972	Mm.38481	NM_001112744	ENSMUSG00000029032	Arhgef16	-	Rho guanine nucleotide exchange factor (GEF) 16	protein-coding	Gata2-L359V-unique
chr7	145118966	145119411	88931	NR_033626	100040049	Mm.102235	NR_033626	ENSMUSG00000109305	1810010D01Rik	Gm2572	RIKEN cDNA 1810010D01 gene	ncRNA	Gata2-L359V-unique
chr16	13765797	13766242	11455	NM_001357954	432999	Mm.60430	NM_001357954		A930007A09Rik	-	RIKEN cDNA A930007A09 gene	protein-coding	Gata2-L359V-unique
chr7	132700923	132701368	75771	NM_001347630	77938	Mm.225649	NM_175268	ENSMUSG00000030956	Fam53b	A930008G19Rik|mKIAA0140	family with sequence similarity 53, member B	protein-coding	Gata2-L359V-unique
chr8	122358078	122358523	4528	NM_133202	170732	Mm.154808	NM_133202	ENSMUSG00000039079	Trhr2	TRH-R2	thyrotropin releasing hormone receptor 2	protein-coding	Gata2-L359V-unique
chr11	55045851	55046296	-12602	NM_001110211	11749	Mm.265347	NM_013472	ENSMUSG00000018340	Anxa6	AW107198|Anx6|AnxVI|Cabm|Camb	annexin A6	protein-coding	Gata2-L359V-unique
chr12	78940614	78941059	-33898	NM_013738	27260	Mm.103380	NM_013738	ENSMUSG00000021118	Plek2	-	pleckstrin 2	protein-coding	Gata2-L359V-unique
chr2	132898396	132898841	-17756	NM_177303	320974	Mm.357342	NM_177303	ENSMUSG00000043110	Lrrn4	B430119L13Rik|Nlrr4	leucine rich repeat neuronal 4	protein-coding	Gata2-L359V-unique
chr5	127482604	127483049	134566	NM_133895	100561	Mm.28506	NM_133895	ENSMUSG00000029416	Slc15a4	AA987064|AW742963|C130069N12Rik|PHT1|PTR4	solute carrier family 15, member 4	protein-coding	Gata2-L359V-unique
chr2	24371341	24371786	3888	NM_001355231	215632	Mm.490434	NM_177611	ENSMUSG00000026979	Psd4	BC046518|EFA6B	pleckstrin and Sec7 domain containing 4	protein-coding	Gata2-L359V-unique
chr2	34101563	34102008	5950	NR_130173	329387	Mm.125817	NR_130173	ENSMUSG00000087461	C230014O12Rik	-	RIKEN cDNA C230014O12 gene	ncRNA	Gata2-L359V-unique
chr13	54750675	54751120	-1023	NM_001316710	26913	Mm.41812	NM_012014	ENSMUSG00000069227	Gprin1	GRIN1|Z16	G protein-regulated inducer of neurite outgrowth 1	protein-coding	Gata2-L359V-unique
chr2	132216369	132216814	31197	NM_001141971	70612	Mm.30116	NM_027478	ENSMUSG00000027341	Tmem230	5730494N06Rik|AA407821	transmembrane protein 230	protein-coding	Gata2-L359V-unique
chr7	37822093	37822538	-52563	NM_172385	243937	Mm.322505	NM_172385	ENSMUSG00000043456	Zfp536	9630010P11Rik|Znf536|mKIAA0390	zinc finger protein 536	protein-coding	Gata2-L359V-unique
chr14	16007254	16007699	235855	NM_001359883	71147	Mm.197960	NM_027695	ENSMUSG00000021786	Oxsm	4933425A18Rik|C80494	3-oxoacyl-ACP synthase, mitochondrial	protein-coding	Gata2-L359V-unique
chr6	101934273	101934718	160246	NR_027989	207157	Mm.57632	NM_177579	ENSMUSG00000052236	Gm9871	0610005I04|EG207157	predicted gene 9871	ncRNA	Gata2-L359V-unique
chr6	112598958	112599403	97490	NM_021385	58186	Mm.103812	NM_021385	ENSMUSG00000030254	Rad18	2810024C04Rik|Rad18sc	RAD18 E3 ubiquitin protein ligase	protein-coding	Gata2-L359V-unique
chr7	143396485	143396930	64343	NM_001161624	12577	Mm.168789	NM_009876	ENSMUSG00000037664	Cdkn1c	AL024410|CDKI|Kip2|p57(kip2)|p57Kip2	cyclin-dependent kinase inhibitor 1C (P57)	protein-coding	Gata2-L359V-unique
chr17	56161709	56162154	-560	NM_025566	66443	Mm.2312	NM_025566	ENSMUSG00000044469	Tnfaip8l1	2600017J23Rik|TIPE1	tumor necrosis factor, alpha-induced protein 8-like 1	protein-coding	Gata2-L359V-unique
chr7	7121560	7122005	-306	NM_172738	232853	Mm.23838	NM_172738	ENSMUSG00000062116	Zfp954	5730403M16Rik|8030437F07|AA123315	zinc finger protein 954	protein-coding	Gata2-L359V-unique
chr17	33925712	33926157	-3960	NM_009059	19732	Mm.43777	NM_009059	ENSMUSG00000041354	Rgl2	KE1.5|Rab2l|Rgt2|Rlf	ral guanine nucleotide dissociation stimulator-like 2	protein-coding	Gata2-L359V-unique
chr1	120046700	120047145	26858	NM_019432	170706	Mm.24750	NM_019432	ENSMUSG00000050777	Tmem37	AI173373|AW540203|Pr|Pr1	transmembrane protein 37	protein-coding	Gata2-L359V-unique
chr12	72145224	72145669	39583	NM_028687	73936	Mm.475741	NM_028687	ENSMUSG00000021086	Ccdc175	4930403N07Rik	coiled-coil domain containing 175	protein-coding	Gata2-L359V-unique
chr12	84286992	84287437	1918	NM_001252626	77219	Mm.246127	NM_029880	ENSMUSG00000072946	Ptgr2	1810016I24Rik|9130222H03Rik|9630002F03Rik|AI838763|B830026H24Rik|PGR-2|PRG-2|Zadh1	prostaglandin reductase 2	protein-coding	Gata2-L359V-unique
chr18	87302653	87303098	590564	NM_001361145	12405	Mm.70775	NM_172633	ENSMUSG00000024647	Cbln2	6330593N19Rik|A730004O05	cerebellin 2 precursor protein	protein-coding	Gata2-L359V-unique
chr16	85320445	85320890	-146960	NM_007471	11820	Mm.277585	NM_007471	ENSMUSG00000022892	App	Abeta|Abpp|Adap|Ag|Cvap|E030013M08Rik|betaApp	amyloid beta (A4) precursor protein	protein-coding	Gata2-L359V-unique
chr13	99390948	99391393	21656	NR_015515	320893	Mm.470842	NR_015515		6430562O15Rik	-	RIKEN cDNA 6430562O15 gene	ncRNA	Gata2-L359V-unique
chr12	40426501	40426946	19067	NM_172575	246196	Mm.26852	NM_172575	ENSMUSG00000055917	Zfp277	2410017E24Rik|NIRF4	zinc finger protein 277	protein-coding	Gata2-L359V-unique
chr12	83000090	83000535	-61157	NR_046045	74283	Mm.398247	NR_046045	ENSMUSG00000100890	1700085C21Rik	-	RIKEN cDNA 1700085C21 gene	ncRNA	Gata2-L359V-unique
chr4	142714459	142714904	421481	NR_105988	102465618		NR_105988	ENSMUSG00000106597	Mir7021	mmu-mir-7021	microRNA 7021	ncRNA	Gata2-L359V-unique
chr8	121516901	121517346	24831	NM_001357259	76405	Mm.165697	NM_029597	ENSMUSG00000031809	1700018B08Rik	1700084O22Rik	RIKEN cDNA 1700018B08 gene	protein-coding	Gata2-L359V-unique
chr5	117774158	117774603	-92459	NM_008712	18125	Mm.44249	NM_008712	ENSMUSG00000029361	Nos1	2310005C01Rik|N-NOS|NC-NOS|NO|NOS|NOS-I|Nos-1|bNOS|nNOS	nitric oxide synthase 1, neuronal	protein-coding	Gata2-L359V-unique
chr11	79376248	79376693	36578	NM_010897	18015	Mm.255596	NM_010897	ENSMUSG00000020716	Nf1	AW494271|Dsk9|E030030H24Rik|Mhdadsk9|Nf-1	neurofibromin 1	protein-coding	Gata2-L359V-unique
chr8	71432932	71433377	27142	NM_001310502	234396	Mm.216549	NM_172756	ENSMUSG00000046295	Ankle1	8430438L13Rik|Ankrd41|C430003I23|Lem3	ankyrin repeat and LEM domain containing 1	protein-coding	Gata2-L359V-unique
chr4	144416269	144416714	-8027	NM_029948	77632	Mm.31283	NM_029948	ENSMUSG00000028591	Pramef12	4930569K13Rik|AU023001|C86578	PRAME family member 12	protein-coding	Gata2-L359V-unique
chr5	129334724	129335169	-166285	NM_172276	231769	Mm.288714	NM_172276	ENSMUSG00000029439	Sfswap	1190005N23Rik|6330437E22Rik|AI197402|AW212079|SWAP|Sfrs8|Srsf8	splicing factor SWAP	protein-coding	Gata2-L359V-unique
chr15	58468726	58469171	53480	NM_145959	210998	Mm.3224	NM_145959	ENSMUSG00000037119	Fam91a1	AV220772|BC033609|D15Ertd621e|SKIN|mKIAA0493	family with sequence similarity 91, member A1	protein-coding	Gata2-L359V-unique
chr12	107004505	107004950	-288403	NR_015512	71033	Mm.159404	NR_015512	ENSMUSG00000085820	4933406K04Rik	4930426M03Rik|4930485I22Rik|4933427G14Rik	RIKEN cDNA 4933406K04 gene	ncRNA	Gata2-L359V-unique
chr8	22767715	22768160	10215	NM_008872	18791	Mm.154660	NM_008872	ENSMUSG00000031538	Plat	AU020998|AW212668|D8Ertd2e|tPA	plasminogen activator, tissue	protein-coding	Gata2-L359V-unique
chr11	68403668	68404113	-17064	NM_008744	18208	Mm.39095	NM_008744	ENSMUSG00000020902	Ntn1	AI561871|BC019633|Netrin-1	netrin 1	protein-coding	Gata2-L359V-unique
chr14	20783525	20783970	10341	NM_001039138	12325	Mm.235182	NM_178597	ENSMUSG00000021820	Camk2g	Camkg	calcium/calmodulin-dependent protein kinase II gamma	protein-coding	Gata2-L359V-unique
chr8	95012267	95012712	-5203	NM_173036	54672	Mm.27995	NM_173036	ENSMUSG00000060470	Adgrg3	A030001G24Rik|AW214383|Gpr97|Pb1|Pb99	adhesion G protein-coupled receptor G3	protein-coding	Gata2-L359V-unique
chr5	111719569	111720014	41937	NR_045833	269683	Mm.136946	NM_207252	ENSMUSG00000085271	E130006D01Rik	Gm16018|Gm681	RIKEN cDNA E130006D01 gene	ncRNA	Gata2-L359V-unique
chr5	120445529	120445974	13865	NM_008499	16873	Mm.5151	NM_008499	ENSMUSG00000029595	Lhx5	Lim2	LIM homeobox protein 5	protein-coding	Gata2-L359V-unique
chr12	85547824	85548269	-51059	NM_001205052	81703	Mm.103560	NM_030887	ENSMUSG00000034271	Jdp2	Jundm2|Jundp2|TIF	Jun dimerization protein 2	protein-coding	Gata2-L359V-unique
chr7	145236177	145236622	-28280	NR_033626	100040049	Mm.102235	NR_033626	ENSMUSG00000109305	1810010D01Rik	Gm2572	RIKEN cDNA 1810010D01 gene	ncRNA	Gata2-L359V-unique
chr7	19033341	19033786	9186	NM_026605	68188	Mm.130902	NM_026605	ENSMUSG00000023118	Sympk	1500016F02Rik|4632415H16Rik|AA125406|AI449890|SPK|SYM	symplekin	protein-coding	Gata2-L359V-unique
chr8	48471126	48471571	203342	NM_001145937	23965	Mm.42191	NM_011857	ENSMUSG00000031561	Tenm3	2610100B16Rik|Odz1|Odz3|Ten-m3|mKIAA1455	teneurin transmembrane protein 3	protein-coding	Gata2-L359V-unique
chr18	75268872	75269317	28223	NR_045394	100503117	Mm.250517	NR_045393	ENSMUSG00000102047	2010010A06Rik	5033420E22Rik	RIKEN cDNA 2010010A06 gene	ncRNA	Gata2-L359V-unique
chr17	29414373	29414818	53681	NM_013710	26382	Mm.279187	NM_013710	ENSMUSG00000024013	Fgd2	Tcd-2|Tcd2|ZFYVE4|tcs-2|tcs2	FYVE, RhoGEF and PH domain containing 2	protein-coding	Gata2-L359V-unique
chr18	21014961	21015406	13226	NM_001303011	56515	Mm.253542	NM_019706	ENSMUSG00000024317	Rnf138	2410015A17Rik|2810480D20Rik|STRIN|Trif|Trif-d	ring finger protein 138	protein-coding	Gata2-L359V-unique
chr5	124799902	124800347	62097	NM_144819	215707	Mm.389693	NM_144819	ENSMUSG00000037979	Ccdc92	AW050178|D5Bwg0834e	coiled-coil domain containing 92	protein-coding	Gata2-L359V-unique
chr5	139689962	139690407	46149	NM_174850	231830	Mm.240510	NM_174850	ENSMUSG00000036718	Micall2	A930021H16Rik|JRAB|MICAL-L2|mFLJ00139	MICAL-like 2	protein-coding	Gata2-L359V-unique
chr4	134020576	134021021	-1982	NM_145833	83557	Mm.302567	NM_145833	ENSMUSG00000050966	Lin28a	AL024421|Gm10299|Lin-28|Lin28|Tex17|lin-28A	lin-28 homolog A (C. elegans)	protein-coding	Gata2-L359V-unique
chr11	116976917	116977362	58276	NM_172948	268510	Mm.35141	NM_172948	ENSMUSG00000043857	Mgat5b	C330018B01|GnT-IX|mGnTVB	mannoside acetylglucosaminyltransferase 5, isoenzyme B	protein-coding	Gata2-L359V-unique
chr9	45928084	45928529	7752	NM_011526	21345	Mm.283283	NM_011526	ENSMUSG00000032085	Tagln	Sm22|Sm22a|Ws310	transgelin	protein-coding	Gata2-L359V-unique
chr9	13123291	13123736	-17658	NR_040755	78219	Mm.414868	NR_040755	ENSMUSG00000111830	4930568E12Rik	-	RIKEN cDNA 4930568E12 gene	ncRNA	Gata2-L359V-unique
chr15	73794214	73794659	15497	NM_001362047	100041273	Mm.379154	NM_001362047		Gm3244	-	predicted pseudogene 3244	protein-coding	Gata2-L359V-unique
chr2	73007756	73008201	-27532	NM_001018042	20687	Mm.124328	NM_011450	ENSMUSG00000027109	Sp3	D130027J01Rik	trans-acting transcription factor 3	protein-coding	Gata2-L359V-unique
chr4	154225918	154226363	55427	NM_001162977	230971	Mm.275216	NM_172273	ENSMUSG00000057751	Megf6	2600001P17Rik|Egfl3	multiple EGF-like-domains 6	protein-coding	Gata2-L359V-unique
chr5	119000640	119001085	48523	NR_040694	74627	Mm.410828	NR_040694	ENSMUSG00000107144	4930413E15Rik	-	RIKEN cDNA 4930413E15 gene	ncRNA	Gata2-L359V-unique
chr6	29241575	29242020	-25433	NM_001302934	23917	Mm.260707	NM_011829	ENSMUSG00000003500	Impdh1	B930086D20Rik|IMPDH-I	inosine monophosphate dehydrogenase 1	protein-coding	Gata2-L359V-unique
chr2	37213279	37213724	-5990	NM_001005569	236509	Mm.377254	NM_001005569	ENSMUSG00000068947	Olfr366	MOR138-5P|MOR138-6	olfactory receptor 366	protein-coding	Gata2-L359V-unique
chr14	32878451	32878896	21917	NM_178791	320736	Mm.187910	NM_178791	ENSMUSG00000050666	Vstm4	E130203B14Rik	V-set and transmembrane domain containing 4	protein-coding	Gata2-L359V-unique
chr6	143929114	143929559	17770	NM_001347506	20678	Mm.1752	NM_011444	ENSMUSG00000041540	Sox5	A730017D01Rik|AI528773	SRY (sex determining region Y)-box 5	protein-coding	Gata2-L359V-unique
chr12	33287484	33287929	-14809	NM_001033436	380753	Mm.41540	NM_028139	ENSMUSG00000020564	Atxn7l1	2810423G08Rik|Atxn7l4	ataxin 7-like 1	protein-coding	Gata2-L359V-unique
chr2	28951613	28952058	-35167	NM_001355434	54422	Mm.21390	NM_019446	ENSMUSG00000026805	Barhl1	Dres115|MBH2	BarH like homeobox 1	protein-coding	Gata2-L359V-unique
chr6	4761274	4761719	14190	NM_001040611	170676	Mm.320575	NM_130877	ENSMUSG00000092035	Peg10	AA407948|Edr|HB-1|MEF3L|Mar2|Mart2|MyEF-3|Rtl2	paternally expressed 10	protein-coding	Gata2-L359V-unique
chr12	4888050	4888495	-13913	NM_001033488	432628	Mm.154078	NM_001033488	ENSMUSG00000037336	Mfsd2b	Gm1964	major facilitator superfamily domain containing 2B	protein-coding	Gata2-L359V-unique
chr5	119470169	119470614	109967	NR_045702	100993	Mm.381453	NR_045702	ENSMUSG00000087516	AW549542	-	expressed sequence AW549542	ncRNA	Gata2-L359V-unique
chr2	34090542	34090987	16971	NR_130173	329387	Mm.125817	NR_130173	ENSMUSG00000087461	C230014O12Rik	-	RIKEN cDNA C230014O12 gene	ncRNA	Gata2-L359V-unique
chr2	165265211	165265656	22354	NM_001252574	228875	Mm.21184	NM_144893	ENSMUSG00000017664	Slc35c2	C85957|CGI-15|D2Wsu58e|Ovcov1	solute carrier family 35, member C2	protein-coding	Gata2-L359V-unique
chr2	155237371	155237816	985	NM_001291108	67068	Mm.23693	NM_025947	ENSMUSG00000047459	Dynlrb1	2010012N15Rik|2010320M17Rik|9430076K19Rik|AV124457|DNLC2A|Dncl2a|km23-1	dynein light chain roadblock-type 1	protein-coding	Gata2-L359V-unique
chr11	118173008	118173453	39512	NM_001112700	19157	Mm.86413	NM_011180	ENSMUSG00000017132	Cyth1	CLM1|CTH-1|CYTIP|Pscd1	cytohesin 1	protein-coding	Gata2-L359V-unique
chr7	114061604	114062049	55955	NM_025846	66922	Mm.276572	NM_025846	ENSMUSG00000055723	Rras2	2610016H24Rik|C86394|TC21	related RAS viral (r-ras) oncogene 2	protein-coding	Gata2-L359V-unique
chr3	9689964	9690409	-80101	NM_133218	170753	Mm.212908	NM_133218	ENSMUSG00000040209	Zfp704	C030026M03|C030034L19Rik|Gig1|Znf704	zinc finger protein 704	protein-coding	Gata2-L359V-unique
chr5	117685022	117685467	-181595	NM_008712	18125	Mm.44249	NM_008712	ENSMUSG00000029361	Nos1	2310005C01Rik|N-NOS|NC-NOS|NO|NOS|NOS-I|Nos-1|bNOS|nNOS	nitric oxide synthase 1, neuronal	protein-coding	Gata2-L359V-unique
chr2	24388097	24388542	1703	NM_001355232	215632	Mm.490434	NM_177611	ENSMUSG00000026979	Psd4	BC046518|EFA6B	pleckstrin and Sec7 domain containing 4	protein-coding	Gata2-L359V-unique
chr14	34780675	34781120	-39239	NM_008166	14803	Mm.121569	NM_008166	ENSMUSG00000041078	Grid1	GluD1|GluRdelta1	glutamate receptor, ionotropic, delta 1	protein-coding	Gata2-L359V-unique
chr5	134007260	134007705	-92266	NM_030719	80909	Mm.45218	NM_030719	ENSMUSG00000015944	Gatsl2	7530428J21Rik|AW742413|Castor2|Gats|Gatsl1	GATS protein-like 2	protein-coding	Gata2-L359V-unique
chr13	33565594	33566039	3053	NR_131140	619715	Mm.390575	NR_131140	ENSMUSG00000112963	Gm6093	EG619715	predicted gene 6093	ncRNA	Gata2-L359V-unique
chr11	118796283	118796728	-35464	NM_001285438	52897	Mm.341103	NM_001024931	ENSMUSG00000025576	Rbfox3	Fox-3|Hrnbp3|NeuN|Neuna60	RNA binding protein, fox-1 homolog (C. elegans) 3	protein-coding	Gata2-L359V-unique
chr10	79928833	79929278	1714	NM_001288625	13496	Mm.301282	NM_007880	ENSMUSG00000019564	Arid3a	Bright|Dri1|Dril1	AT rich interactive domain 3A (BRIGHT-like)	protein-coding	Gata2-L359V-unique
chr15	98800735	98801180	6968	NM_001013741	13199	Mm.390810	NM_001013741	ENSMUSG00000059213	Ddn	Gm748	dendrin	protein-coding	Gata2-L359V-unique
chr14	118811517	118811962	23868	NM_001160096	58187	Mm.390755	NM_021386	ENSMUSG00000022132	Cldn10	6720456I16Rik|Cldn10a|Cldn10b|D14Ertd728e	claudin 10	protein-coding	Gata2-L359V-unique
chr12	47801155	47801600	-982602	NM_021361	664883	Mm.247195	NM_021361	ENSMUSG00000021047	Nova1	9430099M15Rik|G630039L02|Nova-1	neuro-oncological ventral antigen 1	protein-coding	Gata2-L359V-unique
chr4	136628707	136629152	6308	NM_001243262	242707	Mm.448979	NM_001243262	ENSMUSG00000070683	Lactbl1	-	lactamase, beta-like 1	protein-coding	Gata2-L359V-unique
chr9	78175174	78175619	-518	NR_040401	320295	Mm.131285	NR_040401	ENSMUSG00000097574	C920006O11Rik	-	RIKEN cDNA C920006O11 gene	ncRNA	Gata2-L359V-unique
chr4	148367045	148367490	77484	NM_027873	71707	Mm.292503	NM_027873	ENSMUSG00000047719	Ubiad1	1200002M06Rik|AI426463|AW320947|Tere1	UbiA prenyltransferase domain containing 1	protein-coding	Gata2-L359V-unique
chr18	52927444	52927889	159522	NM_001199154	67847	Mm.292168	NM_026408	ENSMUSG00000024534	Sncaip	2810407O15Rik|4933427B05Rik|BB104594|SYPH1	synuclein, alpha interacting protein (synphilin)	protein-coding	Gata2-L359V-unique
chr8	94716547	94716992	-20527	NM_026385	67801	Mm.279977	NM_026385	ENSMUSG00000031775	Pllp	0610010I06Rik|AV001002|Plapi|Tm4sf11	plasma membrane proteolipid	protein-coding	Gata2-L359V-unique
chr8	94708460	94708905	-12440	NM_026385	67801	Mm.279977	NM_026385	ENSMUSG00000031775	Pllp	0610010I06Rik|AV001002|Plapi|Tm4sf11	plasma membrane proteolipid	protein-coding	Gata2-L359V-unique
chr15	84829390	84829835	25487	NM_001356573	271305	Mm.101022	NM_001081166	ENSMUSG00000016624	Phf21b	A730032D07Rik	PHD finger protein 21B	protein-coding	Gata2-L359V-unique
chr9	90243168	90243613	27379	NM_194334	67016	Mm.335347	NM_194334	ENSMUSG00000037410	Tbc1d2b	1810061M12Rik|AI480956|AV021536|AV023399|AW491493|mKIAA1055	TBC1 domain family, member 2B	protein-coding	Gata2-L359V-unique
chr2	74038236	74038681	-127132	NM_001301722	228033	Mm.2966	NM_175015	ENSMUSG00000018770	Atp5g3	6030447M23	ATP synthase, H+ transporting, mitochondrial F0 complex, subunit C3 (subunit 9)	protein-coding	Gata2-L359V-unique
chr18	39145014	39145459	152091	NM_175164	71302	Mm.329396	NM_175164	ENSMUSG00000036452	Arhgap26	1810044B20Rik|2610010G17Rik|4933432P15Rik|AI853435|mKIAA0621	Rho GTPase activating protein 26	protein-coding	Gata2-L359V-unique
chr6	41971844	41972289	3926	NM_001003952	387564	Mm.346825	NM_001003952	ENSMUSG00000062833	Sval3	-	seminal vesicle antigen-like 3	protein-coding	Gata2-L359V-unique
chr11	55228733	55229178	24615	NM_153139	215335	Mm.35732	NM_153139	ENSMUSG00000020261	Slc36a1	5830411H19Rik|AI839897|Pat1	solute carrier family 36 (proton/amino acid symporter), member 1	protein-coding	Gata2-L359V-unique
chr11	43898042	43898487	2973	NM_001284381	11548	Mm.39086	NM_007416	ENSMUSG00000050541	Adra1b	[a]1b	adrenergic receptor, alpha 1b	protein-coding	Gata2-L359V-unique
chr4	134155055	134155500	-26524	NM_080559	73723	Mm.22240	NM_080559	ENSMUSG00000028843	Sh3bgrl3	1110004L05Rik|AU022188	SH3 domain binding glutamic acid-rich protein-like 3	protein-coding	Gata2-L359V-unique
chr8	122656703	122657148	21250	NM_001109873	12398	Mm.194339	NM_009824	ENSMUSG00000006362	Cbfa2t3	A630044F12Rik|AI465270|AW229127|Cbfa2t3h|ETO-2|Eto2|MTGR2	core-binding factor, runt domain, alpha subunit 2, translocated to, 3 (human)	protein-coding	Gata2-L359V-unique
chr2	88985948	88986393	2030	NM_146897	258899	Mm.377741	NM_146897	ENSMUSG00000075110	Olfr1214	MOR233-8	olfactory receptor 1214	protein-coding	Gata2-L359V-unique
chr1	191288635	191289080	29261	NM_025424	66208	Mm.46444	NM_025424	ENSMUSG00000037499	Nenf	1110060M21Rik|SCIRP10|Spuf	neuron derived neurotrophic factor	protein-coding	Gata2-L359V-unique
chr9	118828119	118828564	-98195	NM_133710	69274	Mm.439928	NM_133710	ENSMUSG00000047409	Ctdspl	2810418J22Rik|AI426263|HYA22|SCP3	CTD (carboxy-terminal domain, RNA polymerase II, polypeptide A) small phosphatase-like	protein-coding	Gata2-L359V-unique
chr4	133751904	133752349	1485	NM_001080819	93760	Mm.22478	NM_001080819	ENSMUSG00000007880	Arid1a	1110030E03Rik|BAF250a|Osa1|Smarcf1	AT rich interactive domain 1A (SWI-like)	protein-coding	Gata2-L359V-unique
chr6	125067705	125068150	7	NM_001163269	381810	Mm.333386	NM_001163268	ENSMUSG00000067714	Lpar5	GPR93|Gm1072|Gpr92|LPA5	lysophosphatidic acid receptor 5	protein-coding	Gata2-L359V-unique
chr2	7602361	7602806	-206385	NM_001110231	14007	Mm.398543	NM_010160	ENSMUSG00000002107	Celf2	B230218O03|B230345P09Rik|C88023|CELF-2|CUG-BP2|Cugbp2|D230046B21Rik|Etr-3|Napor|Napor-2|mETR-3	CUGBP, Elav-like family member 2	protein-coding	Gata2-L359V-unique
chr14	79214406	79214851	-15438	NR_152203	100043765	Mm.435553	NR_152203	ENSMUSG00000115111	Gm4632	-	predicted gene 4632	ncRNA	Gata2-L359V-unique
chr11	107283406	107283851	-94247	NM_001161329	68979	Mm.294617	NM_133702	ENSMUSG00000018433	Nol11	1500002M01Rik|AU015220|AU019874	nucleolar protein 11	protein-coding	Gata2-L359V-unique
chr1	144079012	144079457	-75085	NM_009061	19735	Mm.28262	NM_009061	ENSMUSG00000026360	Rgs2	GOS8	regulator of G-protein signaling 2	protein-coding	Gata2-L359V-unique
chr11	102354333	102354778	10726	NM_011403	20533	Mm.7248	NM_011403	ENSMUSG00000006574	Slc4a1	Ae1|CD233|Empb3|l11Jus51	solute carrier family 4 (anion exchanger), member 1	protein-coding	Gata2-L359V-unique
chr15	102377617	102378062	-10871	NM_001348205	170574	Mm.263284	NM_130458	ENSMUSG00000060284	Sp7	6430578P22Rik|C22|Osx	Sp7 transcription factor 7	protein-coding	Gata2-L359V-unique
chr1	165811608	165812053	23149	NM_001113392	12503	Mm.217308	NM_031162	ENSMUSG00000005763	Cd247	4930549J05Rik|A430104F18Rik|AW552088|Cd3|Cd3-eta|Cd3-zeta|Cd3h|Cd3z|Cd3zeta|T3z|Tcrk|Tcrz	CD247 antigen	protein-coding	Gata2-L359V-unique
chr17	32475235	32475680	22734	NM_177307	320997	Mm.130900	NM_177307	ENSMUSG00000061126	Cyp4f39	4732474A20Rik	cytochrome P450, family 4, subfamily f, polypeptide 39	protein-coding	Gata2-L359V-unique
chr5	66088162	66088607	9795	NM_139065	245945	Mm.36863	NM_139065	ENSMUSG00000070780	Rbm47	9530077J19Rik	RNA binding motif protein 47	protein-coding	Gata2-L359V-unique
chr6	119120550	119120995	-12277	NM_001159533	12288	Mm.41628	NM_009781	ENSMUSG00000051331	Cacna1c	Cav1.2|Cchl1a1|D930026N18Rik|MBC|MELC-CC	calcium channel, voltage-dependent, L type, alpha 1C subunit	protein-coding	Gata2-L359V-unique
chr13	96421306	96421751	33234	NM_026173	67463	Mm.86472	NM_026173	ENSMUSG00000021671	Poc5	1200014M14Rik|AV144706	POC5 centriolar protein	protein-coding	Gata2-L359V-unique
chr5	110322056	110322501	20757	NM_001164834	231602	Mm.55948	NM_153400	ENSMUSG00000029503	P2rx2	P2X2a|P2x2	purinergic receptor P2X, ligand-gated ion channel, 2	protein-coding	Gata2-L359V-unique
chr9	39261322	39261767	-2865	NM_146506	258499	Mm.377538	NM_146506	ENSMUSG00000063380	Olfr945	MOR171-20	olfactory receptor 945	protein-coding	Gata2-L359V-unique
chr14	8365403	8365848	-1815	NR_151471	102632156		NR_151471		2610318M16Rik	-	RIKEN cDNA 2610318M16 gene	ncRNA	Gata2-L359V-unique
chr7	4943571	4944016	17949	NM_173008	269855	Mm.44190	NM_173008	ENSMUSG00000035279	Ssc5d	A430110N23Rik|S5D-SRCRB	scavenger receptor cysteine rich family, 5 domains	protein-coding	Gata2-L359V-unique
chr16	78698497	78698942	-122031	NM_001252440	67102	Mm.37332	NM_025967	ENSMUSG00000022864	D16Ertd472e	1700010I10Rik|2310009O17Rik|E330003K22Rik|Eurl	DNA segment, Chr 16, ERATO Doi 472, expressed	protein-coding	Gata2-L359V-unique
chr3	34163341	34163786	-82209	NM_001286972	67713	Mm.274266	NM_026332	ENSMUSG00000027679	Dnajc19	1810055D05Rik|AA959924|Tim14	DnaJ heat shock protein family (Hsp40) member C19	protein-coding	Gata2-L359V-unique
chr4	140347812	140348257	-32433	NR_151508	329970	Mm.404705	NR_151508		Gm13016	A830025M08	predicted gene 13016	ncRNA	Gata2-L359V-unique
chr1	91576860	91577305	36002	NM_023046	65247	Mm.234152	NM_023046	ENSMUSG00000026311	Asb1	1700029O08Rik|1700054C17Rik|AI426616|AI851378|mKIAA1146	ankyrin repeat and SOCS box-containing 1	protein-coding	Gata2-L359V-unique
chr2	31390169	31390614	-79879	NM_007494	11898	Mm.3217	NM_007494	ENSMUSG00000076441	Ass1	AA408052|ASS|Ass-1|fold	argininosuccinate synthetase 1	protein-coding	Gata2-L359V-unique
chr1	120285166	120285611	-14306	NM_001085409	68428	Mm.181033	NM_133186	ENSMUSG00000026389	Steap3	1010001D01Rik|Tsap6|pHyde	STEAP family member 3	protein-coding	Gata2-L359V-unique
chr16	98045286	98045731	36931	NR_015491	320586	Mm.442230	NR_015491		A630089N07Rik	-	RIKEN cDNA A630089N07 gene	ncRNA	Gata2-L359V-unique
chr3	61971336	61971781	-367219	NM_001081295	622434	Mm.153974	NM_001081295	ENSMUSG00000036885	Arhgef26	4631416L12Rik|8430436L14Rik|AI303572|AW491953|SGEF	Rho guanine nucleotide exchange factor (GEF) 26	protein-coding	Gata2-L359V-unique
chr5	129480748	129481193	-20261	NM_172276	231769	Mm.288714	NM_172276	ENSMUSG00000029439	Sfswap	1190005N23Rik|6330437E22Rik|AI197402|AW212079|SWAP|Sfrs8|Srsf8	splicing factor SWAP	protein-coding	Gata2-L359V-unique
chr5	28200044	28200489	9902	NM_001310511	269637	Mm.68286	NM_175651	ENSMUSG00000044681	Cnpy1	1500012D20Rik|9630008K15Rik|AI853839	canopy FGF signaling regulator 1	protein-coding	Gata2-L359V-unique
chr10	77866569	77867014	4816	NM_001101631	100041351	Mm.441672	NM_001101631	ENSMUSG00000111915	Gm3285	-	predicted gene 3285	protein-coding	Gata2-L359V-unique
chr14	103751937	103752382	-52727	NR_045148	70898	Mm.27548	NR_045148	ENSMUSG00000089707	Slain1os	4921525B02Rik	SLAIN motif family, member 1, opposite strand	ncRNA	Gata2-L359V-unique
chr18	89032449	89032894	60641	NR_105777	102466633		NR_105777	ENSMUSG00000098676	Mir6359	Gm27328|mmu-mir-6359	microRNA 6359	ncRNA	Gata2-L359V-unique
chr11	113610734	113611179	-8525	NM_009217	20606		NM_009217	ENSMUSG00000047904	Sstr2	SRIF-1|SS2R|SSTR-2|Smstr-2|Smstr2|sst2	somatostatin receptor 2	protein-coding	Gata2-L359V-unique
chr12	36285543	36285988	-28404	NM_025312	66042	Mm.43375	NM_025312	ENSMUSG00000036169	Sostdc1	0610006G05Rik|Sostl|USAG-1|Wise|ectodin	sclerostin domain containing 1	protein-coding	Gata2-L359V-unique
chr1	36940306	36940751	-1001	NM_018872	56030	Mm.186943	NM_018872	ENSMUSG00000026116	Tmem131	2610524E03Rik|CC28|D1Bwg0491e|Neg|RW1|YR-23|mKIAA0257	transmembrane protein 131	protein-coding	Gata2-L359V-unique
chr17	32229436	32229881	-12262	NR_102329	100043434		NR_102329		Gm4432	-	predicted gene 4432	pseudo	Gata2-L359V-unique
chr5	111685828	111686273	75678	NR_045833	269683	Mm.136946	NM_207252	ENSMUSG00000085271	E130006D01Rik	Gm16018|Gm681	RIKEN cDNA E130006D01 gene	ncRNA	Gata2-L359V-unique
chr2	58756444	58756889	1482	NM_029692	76654	Mm.200370	NM_029692	ENSMUSG00000026839	Upp2	1700124F02Rik|AI266885|UDRPASE2|UP2|UPASE2	uridine phosphorylase 2	protein-coding	Gata2-L359V-unique
chr17	25727226	25727671	-33	NM_145409	214901	Mm.102540	NM_145409	ENSMUSG00000019214	Chtf18	6030457M03Rik|CTF18|Chl12	CTF18, chromosome transmission fidelity factor 18	protein-coding	Gata2-L359V-unique
chr8	95865689	95866134	-12420	NM_172758	234595	Mm.29267	NM_172758	ENSMUSG00000036534	Slc38a7	D430050E18	solute carrier family 38, member 7	protein-coding	Gata2-L359V-unique
chr7	81694746	81695191	-2003	NM_001164087	26557	Mm.228	NM_011983	ENSMUSG00000025813	Homer2	9330120H11Rik|AW539445|CPD|Vesl-2	homer scaffolding protein 2	protein-coding	Gata2-L359V-unique
chr1	150919362	150919807	73851	NM_001024720	545370	Mm.379425	NM_001024720	ENSMUSG00000066842	Hmcn1	EG545370|FIBL-6|Gm201	hemicentin 1	protein-coding	Gata2-L359V-unique
chr10	62310341	62310786	29858	NM_001146100	15275	Mm.196605	NM_010438	ENSMUSG00000037012	Hk1	BB404130|Hk-1|Hk1-s|dea|mHk1-s	hexokinase 1	protein-coding	Gata2-L359V-unique
chr15	27358061	27358506	-108394	NM_020332	11732	Mm.265264	NM_020332	ENSMUSG00000022265	Ank	Ankh|D15Ertd221e|ank|mKIAA1581	progressive ankylosis	protein-coding	Gata2-L359V-unique
chr13	52696185	52696630	60798	NR_027893	105404	Mm.184173	NR_027893		BB123696	-	expressed sequence BB123696	ncRNA	Gata2-L359V-unique
chr12	76197153	76197598	-20116	NM_010157	13983	Mm.2561	NM_010157	ENSMUSG00000021055	Esr2	ER[b]|ERbeta|Estrb	estrogen receptor 2 (beta)	protein-coding	Gata2-L359V-unique
chr16	30829345	30829790	229844	NM_177632	224093	Mm.28244	NM_177632	ENSMUSG00000046546	Fam43a	Tuf1	family with sequence similarity 43, member A	protein-coding	Gata2-L359V-unique
chr3	97060047	97060492	27867	NM_001271628	14613	Mm.281816	NM_008121	ENSMUSG00000057123	Gja5	5730555N10Rik|Cnx40|Cx40|Gja-5	gap junction protein, alpha 5	protein-coding	Gata2-L359V-unique
chr7	144203477	144203922	28179	NM_001113373	210274	Mm.483624	NM_001081370	ENSMUSG00000037541	Shank2	ProSAP1|mKIAA1022	SH3 and multiple ankyrin repeat domains 2	protein-coding	Gata2-L359V-unique
chr19	50310370	50310815	368054	NM_001290356	58178	Mm.313672	NM_021377	ENSMUSG00000043531	Sorcs1	Sorcs|mSorCS	sortilin-related VPS10 domain containing receptor 1	protein-coding	Gata2-L359V-unique
chr7	12010469	12010914	-30608	NM_001166731	628946	Mm.484974	NM_001166731	ENSMUSG00000095864	Vmn1r77	Gm6935	vomeronasal 1 receptor 77	protein-coding	Gata2-L359V-unique
chr2	72180284	72180729	-105131	NM_023057	65964	Mm.304143	NM_023057	ENSMUSG00000004085	Map3k20	AV006891|B230120H23Rik|HCCS-4|MLTK|MLTKalpha|MLTKbeta|Zak	mitogen-activated protein kinase kinase kinase 20	protein-coding	Gata2-L359V-unique
chr9	64305930	64306375	24567	NM_025372	66131	Mm.196219	NM_025372	ENSMUSG00000032397	Tipin	1110005A05Rik|1110018P21Rik	timeless interacting protein	protein-coding	Gata2-L359V-unique
chr7	35614072	35614517	28047	NM_178263	245886	Mm.272620	NM_145633	ENSMUSG00000034867	Ankrd27	AA408090|BC016493|D330003H11Rik|Varp	ankyrin repeat domain 27 (VPS9 domain)	protein-coding	Gata2-L359V-unique
chr1	184776554	184776999	34524	NM_001290273	66112	Mm.272457	NM_001081361	ENSMUSG00000026621	2020-03-01	1300013F15Rik|Mosc1	mitochondrial amidoxime reducing component 1	protein-coding	Gata2-L359V-unique
chr1	21087210	21087655	-8207	NM_177409	170829	Mm.185680	NM_177409	ENSMUSG00000041779	Tram2	C330003D03Rik	translocating chain-associating membrane protein 2	protein-coding	Gata2-L359V-unique
chr15	86698617	86699062	421164	NM_001358062	223754	Mm.28904	NM_145476	ENSMUSG00000051864	Tbc1d22a	BC023106|D15Ertd781e	TBC1 domain family, member 22a	protein-coding	Gata2-L359V-unique
chr2	158881258	158881703	86673	NM_001291144	71715	Mm.315652	NM_145742	ENSMUSG00000027655	Dhx35	1200009D07Rik|Ddx35	DEAH (Asp-Glu-Ala-His) box polypeptide 35	protein-coding	Gata2-L359V-unique
chr4	7211227	7211672	-220726	NM_145711	252838	Mm.435828	NM_145711	ENSMUSG00000041272	Tox	1700007F02Rik	thymocyte selection-associated high mobility group box	protein-coding	Gata2-L359V-unique
chr4	129014927	129015372	21925	NM_001033966	11637	Mm.29460	NM_016895	ENSMUSG00000028792	Ak2	Ak-2|D4Ertd220e	adenylate kinase 2	protein-coding	Gata2-L359V-unique
chr14	69854590	69855035	14405	NM_028560	73523	Mm.23509	NM_028526	ENSMUSG00000022085	Pebp4	PEBP-4	phosphatidylethanolamine binding protein 4	protein-coding	Gata2-L359V-unique
chr9	43320868	43321313	10327	NM_023655	72169	Mm.273277	NM_023655	ENSMUSG00000032013	Trim29	1110047J21Rik|2810431N19Rik|4732461M22Rik|AI119726	tripartite motif-containing 29	protein-coding	Gata2-L359V-unique
chr13	100098486	100098931	5362	NM_001081061	544971	Mm.288546	NM_001081061	ENSMUSG00000049658	Bdp1	AI662220|AW049390|AW456745|B130055N23Rik|G630013P12Rik|TAF3B1|TFC5|TFIIIB150|TFIIIB90|Tfnr|mKIAA1241	B double prime 1, subunit of RNA polymerase III transcription initiation factor IIIB	protein-coding	Gata2-L359V-unique
chr9	102538573	102539018	32657	NM_024291	16716	Mm.101692	NM_024291	ENSMUSG00000035606	Ky	CD1|D9Mgc44e|ky	kyphoscoliosis peptidase	protein-coding	Gata2-L359V-unique
chr1	128869635	128870080	-277558	NM_009911	12767	Mm.1401	NM_009911	ENSMUSG00000045382	Cxcr4	CD184|CXC-R4|CXCR-4|Cmkar4|LESTR|PB-CKR|PBSF/SDF-1|Sdf1r|b2b220Clo	chemokine (C-X-C motif) receptor 4	protein-coding	Gata2-L359V-unique
chr8	59193644	59194089	282111	NM_173411	234290	Mm.39244	NM_173411	ENSMUSG00000049946	BC030500	-	cDNA sequence BC030500	protein-coding	Gata2-L359V-unique
chr2	35927606	35928051	51796	NM_029774	74410	Mm.21591	NM_028921	ENSMUSG00000026885	Ttll11	4932702F08Rik|4933424A20Rik|AU043211|D2Ertd624e	tubulin tyrosine ligase-like family, member 11	protein-coding	Gata2-L359V-unique
chr17	50207479	50207924	-17204	NM_181397	76438	Mm.41854	NM_181397	ENSMUSG00000039316	Rftn1	2310015N21Rik|AI853526	raftlin lipid raft linker 1	protein-coding	Gata2-L359V-unique
chr17	29346890	29347335	215	NM_001357763	56462	Mm.3224	NM_019880	ENSMUSG00000024012	Mtch1	2310034O17Rik|AI255158|AU018396|C77849|PSAP	mitochondrial carrier 1	protein-coding	Gata2-L359V-unique
chr5	113438425	113438870	81353	NM_001012726	503692	Mm.348794	NM_001012726	ENSMUSG00000053873	Aym1	-	activator of yeast meiotic promoters 1	protein-coding	Gata2-L359V-unique
chr4	43966811	43967256	9331	NM_027450	384009	Mm.22213	NM_027450	ENSMUSG00000028480	Glipr2	5730414A08Rik|C77180|GAPR-1	GLI pathogenesis-related 2	protein-coding	Gata2-L359V-unique
chr2	180455737	180456182	-286	NM_001355218	108115	Mm.133687	NM_148933	ENSMUSG00000038963	Slco4a1	OATP-E|Slc21a12	solute carrier organic anion transporter family, member 4a1	protein-coding	Gata2-L359V-unique
chr4	134573797	134574242	-6168	NR_105829	102465216		NR_105829	ENSMUSG00000099289	Mir6403	Gm27992|mmu-mir-6403	microRNA 6403	ncRNA	Gata2-L359V-unique
chr9	27420229	27420674	23239	NM_001305058	75469	Mm.45824	NM_029299	ENSMUSG00000031991	Spata19	1700001L23Rik|AV047838|spergen-1	spermatogenesis associated 19	protein-coding	Gata2-L359V-unique
chr19	36840692	36841137	6682	NM_001163635	74493	Mm.249310	NM_001163635	ENSMUSG00000024811	Tnks2	5430432P15Rik|AA517131|AI662480|ARTD6|TNKS-2|Tank2	tankyrase, TRF1-interacting ankyrin-related ADP-ribose polymerase 2	protein-coding	Gata2-L359V-unique
chr13	107176253	107176698	153905	NR_015471	100040322	Mm.133867	NR_015471	ENSMUSG00000071181	3830408C21Rik	-	RIKEN cDNA 3830408C21 gene	ncRNA	Gata2-L359V-unique
chr15	87581866	87582311	37789	NM_001252310	106014	Mm.244319	NM_134096	ENSMUSG00000054863	Fam19a5	TAFA5|Tafa-5|Tara-5	family with sequence similarity 19, member A5	protein-coding	Gata2-L359V-unique
chr2	19139340	19139785	-59556	NM_001271564	70882	Mm.276696	NM_001081083	ENSMUSG00000037683	Armc3	4921513G22Rik	armadillo repeat containing 3	protein-coding	Gata2-L359V-unique
chr14	10296070	10296515	157166	NM_001308286	14198	Mm.397619	NM_010210	ENSMUSG00000060579	Fhit	AW045638|Fra14A2	fragile histidine triad gene	protein-coding	Gata2-L359V-unique
chr7	6410063	6410508	-4890	NM_001134752	100042450	Mm.416919	NM_001134752	ENSMUSG00000093536	Smim17	Gm16532	small integral membrane protein 17	protein-coding	Gata2-L359V-unique
chr5	36300017	36300462	-1331	NR_106162	102465792		NR_106162	ENSMUSG00000098884	Mir7689	Gm27434|mmu-mir-7689	microRNA 7689	ncRNA	Gata2-L359V-unique
chr16	90605152	90605597	121997	NM_025642	66578	Mm.180363	NM_025642	ENSMUSG00000022978	Mis18a	2610039C10Rik|2810018N07Rik	MIS18 kinetochore protein A	protein-coding	Gata2-L359V-unique
chr8	95292950	95293395	13413	NM_001195413	333329	Mm.484049	NM_145601	ENSMUSG00000031789	Cngb1	Cngb1b|Garp2|Gm1959	cyclic nucleotide gated channel beta 1	protein-coding	Gata2-L359V-unique
chr9	57024406	57024851	29660	NM_019651	56294	Mm.325643	NM_019651	ENSMUSG00000032290	Ptpn9	MEG2	protein tyrosine phosphatase, non-receptor type 9	protein-coding	Gata2-L359V-unique
chr1	38916278	38916723	-18340	NM_145142	98388	Mm.260054	NM_145142	ENSMUSG00000026080	Chst10	AI507003|AU041319|Hnk-1st|ST	carbohydrate sulfotransferase 10	protein-coding	Gata2-L359V-unique
chr7	114455187	114455632	40155	NM_011055	18576	Mm.430730	NM_011055	ENSMUSG00000030671	Pde3b	9830102A01Rik|AI847709	phosphodiesterase 3B, cGMP-inhibited	protein-coding	Gata2-L359V-unique
chr10	83954815	83955260	145660	NR_152790	102637349	Mm.402869	NR_152790	ENSMUSG00000111049	Gm34184	-	predicted gene, 34184	ncRNA	Gata2-L359V-unique
chr8	68460000	68460445	91763	NR_038181	73609	Mm.443247	NR_038181	ENSMUSG00000085197	1700125H03Rik	4930510D22Rik	RIKEN cDNA 1700125H03 gene	ncRNA	Gata2-L359V-unique
chr18	50684086	50684531	-115609	NM_026108	67365	Mm.158150	NM_026108	ENSMUSG00000048875	Pudp	1700121L12Rik|GS1|Hdhd1|Hdhd1a	pseudouridine 5-phosphatase	protein-coding	Gata2-L359V-unique
chr2	137752543	137752988	-503819	NM_001025431	228662	Mm.153405	NM_145534	ENSMUSG00000062098	Btbd3	mKIAA0952	BTB (POZ) domain containing 3	protein-coding	Gata2-L359V-unique
chr9	122607854	122608299	35575	NR_015610	319626	Mm.186748	NR_015610	ENSMUSG00000097736	9530059O14Rik	-	RIKEN cDNA 9530059O14 gene	ncRNA	Gata2-L359V-unique
chr6	126697184	126697629	43268	NM_013568	16494	Mm.62535	NM_013568	ENSMUSG00000038077	Kcna6	Kv1.6|MK1.6	potassium voltage-gated channel, shaker-related, subfamily, member 6	protein-coding	Gata2-L359V-unique
chr5	117968013	117968458	-8535	NM_001346588	231670	Mm.21912	NM_145564	ENSMUSG00000032898	Fbxo21	2810425J22Rik|AU016673	F-box protein 21	protein-coding	Gata2-L359V-unique
chr16	96490007	96490452	22623	NM_008791	18546	Mm.5023	NM_008791	ENSMUSG00000090223	Pcp4	P16Rimb19|Pcp-4|Pep19	Purkinje cell protein 4	protein-coding	Gata2-L359V-unique
chr6	116281551	116281996	15241	NM_001290339	67492	Mm.272772	NM_001081317	ENSMUSG00000042213	Zfand4	Anubl1	zinc finger, AN1-type domain 4	protein-coding	Gata2-L359V-unique
chr12	77563223	77563668	153304	NM_001252616	53618	Mm.35628	NM_016893	ENSMUSG00000021065	Fut8	-	fucosyltransferase 8	protein-coding	Gata2-L359V-unique
chr4	127156810	127157255	-12172	NM_198618	242667	Mm.331885	NM_198618	ENSMUSG00000042388	Dlgap3	BC058433|DAP-3|DAP3|Prpl8|Sapap3	DLG associated protein 3	protein-coding	Gata2-L359V-unique
chrX	73869281	73869726	11331	NM_008478	16728	Mm.260568	NM_008478	ENSMUSG00000031391	L1cam	CD171|L1|N-CAM-L1|NCAM-L1	L1 cell adhesion molecule	protein-coding	Gata2-L359V-unique
chr12	28685156	28685601	6053	NR_105902	102465980		NR_105902	ENSMUSG00000098579	Mir6937	Gm27448|mmu-mir-6937	microRNA 6937	ncRNA	Gata2-L359V-unique
chr12	56467280	56467725	61918	NR_045082	104798	Mm.310950	NR_045082	ENSMUSG00000112343	Sfta3-ps	AI413669|E030019B13Rik|Nanci	surfactant associated 3, pseudogene	ncRNA	Gata2-L359V-unique
chr15	95331588	95332033	-182492	NR_015482	100043315	Mm.159041	NR_015482	ENSMUSG00000100603	LOC100043315	-	uncharacterized LOC100043315	ncRNA	Gata2-L359V-unique
chr16	14099620	14100065	59432	NM_001081154	223989	Mm.85442	NM_001081154	ENSMUSG00000060657	Marf1	4921513D23Rik|BC031575|C87306|E030019O05|Lkap|mKIAA0430	meiosis regulator and mRNA stability 1	protein-coding	Gata2-L359V-unique
chr11	55209577	55210022	5459	NM_153139	215335	Mm.35732	NM_153139	ENSMUSG00000020261	Slc36a1	5830411H19Rik|AI839897|Pat1	solute carrier family 36 (proton/amino acid symporter), member 1	protein-coding	Gata2-L359V-unique
chr11	51651084	51651529	-233	NM_145974	212706	Mm.41760	NM_145974	ENSMUSG00000001053	N4bp3	C330016O10Rik	NEDD4 binding protein 3	protein-coding	Gata2-L359V-unique
chr4	139497509	139497954	-32817	NM_183148	212632	Mm.30464	NM_183148	ENSMUSG00000041025	Iffo2	C79267	intermediate filament family orphan 2	protein-coding	Gata2-L359V-unique
chr5	93160008	93160453	46265	NM_017367	12453	Mm.250419	NM_017367	ENSMUSG00000063015	Ccni	-	cyclin I	protein-coding	Gata2-L359V-unique
chr12	83543002	83543447	17175	NM_001165256	73828	Mm.38238	NM_030246	ENSMUSG00000021222	Dcaf4	1110018E21Rik|Wdr21	DDB1 and CUL4 associated factor 4	protein-coding	Gata2-L359V-unique
chr7	75733944	75734389	-114172	NM_029652	207952	Mm.206223	NM_029652	ENSMUSG00000055652	Klhl25	2810402K13Rik|BC027373|Enc-1	kelch-like 25	protein-coding	Gata2-L359V-unique
chr10	94956367	94956812	-12011	NM_018797	54712	Mm.256712	NM_018797	ENSMUSG00000074785	Plxnc1	2510048K12Rik|AW742158|CD232|Vespr	plexin C1	protein-coding	Gata2-L359V-unique
chr3	96222228	96222673	1378	NM_178214	319190	Mm.439791	NM_178214	ENSMUSG00000068854	Hist2h2be	AV127319|H2b-613|T25626	histone cluster 2, H2be	protein-coding	Gata2-L359V-unique
chr18	77497846	77498291	67068	NM_001164504	225743	Mm.23293	NM_001164504	ENSMUSG00000025427	Rnf165	2900024M11Rik|AI427432|Akd2|Ark2c|G630064H08Rik|Gm96	ring finger protein 165	protein-coding	Gata2-L359V-unique
chr17	31909835	31910280	-54253	NM_010831	17691	Mm.290941	NM_010831	ENSMUSG00000024042	Sik1	Hrt-20|Msk|Sik|Sik-1|Snf1lk	salt inducible kinase 1	protein-coding	Gata2-L359V-unique
chr5	36087765	36088210	-116034	NM_175249	76943	Mm.44242	NM_175249	ENSMUSG00000043430	Psapl1	2310020A21Rik	prosaposin-like 1	protein-coding	Gata2-L359V-unique
chr11	69975540	69975985	4568	NM_001253700	54351	Mm.13430	NM_018740	ENSMUSG00000018565	Elp5	Derp6|Rai12	elongator acetyltransferase complex subunit 5	protein-coding	Gata2-L359V-unique
chr10	21588352	21588797	-4571	NR_027968	67692	Mm.54306	NM_183266	ENSMUSG00000050844	1700020N01Rik	-	RIKEN cDNA 1700020N01 gene	ncRNA	Gata2-L359V-unique
chr5	138884277	138884722	64419	NM_001195128	384244	Mm.485002	NM_001195128	ENSMUSG00000094504	Gm5294	EG384244	predicted gene 5294	protein-coding	Gata2-L359V-unique
chr8	24886511	24886956	62071	NM_001293693	353188	Mm.269223	NM_153397	ENSMUSG00000037437	Adam32	-	a disintegrin and metallopeptidase domain 32	protein-coding	Gata2-L359V-unique
chr1	75921024	75921469	374784	NM_001357150	20536	Mm.5053	NM_009208	ENSMUSG00000006576	Slc4a3	A930038D23Rik|Ae3	solute carrier family 4 (anion exchanger), member 3	protein-coding	Gata2-L359V-unique
chr12	79017858	79018303	-10803	NM_178745	268567	Mm.341747	NM_178745	ENSMUSG00000046157	Tmem229b	6330442E10Rik|9830138K24|AU019070	transmembrane protein 229B	protein-coding	Gata2-L359V-unique
chr9	121781495	121781940	4110	NM_028202	72330	Mm.45734	NM_028202	ENSMUSG00000074001	Klhl40	2310024D23Rik|Kbtbd5	kelch-like 40	protein-coding	Gata2-L359V-unique
chr12	54667906	54668351	-11556	NM_134054	104725	Mm.485026	NM_134054	ENSMUSG00000044408	Sptssa	1110002B05Rik|AA407909|AA409588|AU041967|Ssspta	serine palmitoyltransferase, small subunit A	protein-coding	Gata2-L359V-unique
chr11	94453792	94454237	20184	NM_001177890	12291	Mm.29585	NM_009783	ENSMUSG00000020866	Cacna1g	Cav3.1d|[a]1G|a1G|alpha-1G|mKIAA1123	calcium channel, voltage-dependent, T type, alpha 1G subunit	protein-coding	Gata2-L359V-unique
chr2	52992315	52992760	134669	NM_172409	71409	Mm.394427	NM_172409	ENSMUSG00000036053	Fmnl2	5430425K04Rik|Man	formin-like 2	protein-coding	Gata2-L359V-unique
chr16	22017693	22018138	8431	NM_029457	75826	Mm.297431	NM_029457	ENSMUSG00000022855	Senp2	2310007L05Rik|4930538C18Rik|AI646780|AW554757|Smt3ip2|SuPr-1|mKIAA1331	SUMO/sentrin specific peptidase 2	protein-coding	Gata2-L359V-unique
chr11	117572927	117573372	-38098	NR_015489	78403	Mm.212543	NR_015489		2900041M22Rik	-	RIKEN cDNA 2900041M22 gene	ncRNA	Gata2-L359V-unique
chr6	145493926	145494371	-59223	NM_028742	74071	Mm.441497	NM_028742	ENSMUSG00000054966	Lmntd1	4933403M22Rik|AI482300|Ifltd1|Lmna-rs1|Lmna1	lamin tail domain containing 1	protein-coding	Gata2-L359V-unique
chr4	139803442	139803887	29304	NM_011039	18509	Mm.218760	NM_011039	ENSMUSG00000028736	Pax7	Pax-7	paired box 7	protein-coding	Gata2-L359V-unique
chr7	144032825	144033270	23793	NR_037292	100526562		NR_037292	ENSMUSG00000093221	Mir3105	mmu-mir-3105	microRNA 3105	ncRNA	Gata2-L359V-unique
chr11	81125908	81126353	26773	NM_007384	11418	Mm.234998	NM_007384	ENSMUSG00000020704	Asic2	ACIC2|Accn1|BNC1|BNaC1|BNaC1a|Mdeg	acid-sensing (proton-gated) ion channel 2	protein-coding	Gata2-L359V-unique
chr3	135356102	135356547	8295	NM_001358057	74446	Mm.85000	NM_028946	ENSMUSG00000050150	Slc9b1	1700094G20Rik|4933424B12Rik|4933425K02Rik|Nhedc1|mtsNHE	solute carrier family 9, subfamily B (NHA1, cation proton antiporter 1), member 1	protein-coding	Gata2-L359V-unique
chr2	23572274	23572719	-392	NM_001165998	76857	Mm.276415	NM_029773	ENSMUSG00000026771	Spopl	4921517N04Rik|AU014935|BB233739|E430033K04Rik	speckle-type POZ protein-like	protein-coding	Gata2-L359V-unique
chr2	157503582	157504027	-56274	NM_001291130	18111	Mm.34330	NM_010923	ENSMUSG00000067786	Nnat	5730414I02Rik|AW107673|Peg5	neuronatin	protein-coding	Gata2-L359V-unique
chr5	36047132	36047577	154035	NM_027373	70292	Mm.125167	NM_027373	ENSMUSG00000029094	Afap1	2600003E23Rik|9630044L16Rik|AI848729|Afap|mKIAA3018	actin filament associated protein 1	protein-coding	Gata2-L359V-unique
chr1	131494887	131495332	32252	NM_001081011	14270	Mm.276259	NM_019520	ENSMUSG00000026425	Srgap2	9930124L22Rik|AI448945|FBP2|Fnbp2|srGAP3	SLIT-ROBO Rho GTPase activating protein 2	protein-coding	Gata2-L359V-unique
chr12	33021799	33022244	67835	NM_198710	19027	Mm.246304	NM_013635	ENSMUSG00000020570	Sypl	AI314763|AI604763|D12Ertd446e|PanI|Pphn|Sypl1	synaptophysin-like protein	protein-coding	Gata2-L359V-unique
chr7	145107092	145107537	100805	NR_033626	100040049	Mm.102235	NR_033626	ENSMUSG00000109305	1810010D01Rik	Gm2572	RIKEN cDNA 1810010D01 gene	ncRNA	Gata2-L359V-unique
chr17	84869750	84870195	-79186	NM_028233	72416	Mm.217027	NM_028233	ENSMUSG00000024120	Lrpprc	3110001K13Rik|C76645|Gp130|Lrp130|Lsfc	leucine-rich PPR-motif containing	protein-coding	Gata2-L359V-unique
chr7	48221362	48221807	-22406	NM_205795	233230	Mm.377250	NM_205795	ENSMUSG00000070550	Mrgprb4	MrgB4	MAS-related GPR, member B4	protein-coding	Gata2-L359V-unique
chr19	29477961	29478406	43804	NR_015567	77779	Mm.458738	NR_015567	ENSMUSG00000097855	A930007I19Rik	-	RIKEN cDNA A930007I19 gene	ncRNA	Gata2-L359V-unique
chr16	32779441	32779886	17772	NM_146071	224116	Mm.153301	NM_146071	ENSMUSG00000035638	Muc20	BC026367	mucin 20	protein-coding	Gata2-L359V-unique
chr14	60441576	60442021	63512	NM_028113	72125	Mm.275499	NM_028113	ENSMUSG00000021986	Amer2	2600011E07Rik|Fam123a	APC membrane recruitment 2	protein-coding	Gata2-L359V-unique
chr4	155859300	155859745	3831	NM_031872	83771	Mm.358792	NM_031872	ENSMUSG00000029072	Tas1r3	Sac|T1r3	taste receptor, type 1, member 3	protein-coding	Gata2-L359V-unique
chr8	112165580	112166025	154443	NM_020584	57321	Mm.213064	NM_020584	ENSMUSG00000033430	Terf2ip	Rap1	telomeric repeat binding factor 2, interacting protein	protein-coding	Gata2-L359V-unique
chr9	50833255	50833700	-23447	NM_001286553	73699	Mm.7726	NM_028614	ENSMUSG00000032058	Ppp2r1b	2410091N08Rik|AI790395	protein phosphatase 2, regulatory subunit A, beta	protein-coding	Gata2-L359V-unique
chr9	96915911	96916356	-26659	NM_001289646	235534	Mm.233031	NM_153420	ENSMUSG00000043587	Pxylp1	9430094M07Rik|Acpl2|BB177120|C130099A20Rik	2-phosphoxylose phosphatase 1	protein-coding	Gata2-L359V-unique
chr8	128022960	128023405	255043	NR_105822	102465212		NR_105822	ENSMUSG00000099326	Mir21c	Gm28013|mmu-mir-21c	microRNA 21c	ncRNA	Gata2-L359V-unique
chr5	111786458	111786903	-24952	NR_045834	269683	Mm.136946	NM_207252	ENSMUSG00000085271	E130006D01Rik	Gm16018|Gm681	RIKEN cDNA E130006D01 gene	ncRNA	Gata2-L359V-unique
chr4	47985002	47985447	-60081	NM_015743	18124	Mm.247261	NM_015743	ENSMUSG00000028341	Nr4a3	AI573420|CHN|CSMF|MINOR|NOR-1|Nor1|TEC	nuclear receptor subfamily 4, group A, member 3	protein-coding	Gata2-L359V-unique
chr5	139307207	139307652	18035	NM_172723	231821	Mm.297819	NM_172723	ENSMUSG00000056413	Adap1	4930431P11Rik|Centa1|GC1L|p42IP4	ArfGAP with dual PH domains 1	protein-coding	Gata2-L359V-unique
chr7	44515195	44515640	9252	NM_146189	233199	Mm.358888	NM_146189	ENSMUSG00000038670	Mybpc2	-	myosin binding protein C, fast-type	protein-coding	Gata2-L359V-unique
chr12	111452246	111452691	9807	NM_009396	21928	Mm.255332	NM_009396	ENSMUSG00000021281	Tnfaip2	B94|Exoc3l3|M-sec|Tnfip2|tnfb94	tumor necrosis factor, alpha-induced protein 2	protein-coding	Gata2-L359V-unique
chr15	64839990	64840435	82084	NM_001331075	11514	Mm.1425	NM_009623	ENSMUSG00000022376	Adcy8	AC8|AW060868	adenylate cyclase 8	protein-coding	Gata2-L359V-unique
chr4	32419608	32420053	2395	NM_001109661	12014	Mm.491223	NM_007521	ENSMUSG00000040270	Bach2	E030004N02Rik	BTB and CNC homology, basic leucine zipper transcription factor 2	protein-coding	Gata2-L359V-unique
chr9	70670649	70671094	-8111	NM_007399	11487	Mm.3037	NM_007399	ENSMUSG00000054693	Adam10	1700031C13Rik|MADM|kuz|kuzbanian	a disintegrin and metallopeptidase domain 10	protein-coding	Gata2-L359V-unique
chr8	11870620	11871065	30321	NM_029326	75528	Mm.440342	NM_029326	ENSMUSG00000031512	Tex29	1700018L24Rik	testis expressed 29	protein-coding	Gata2-L359V-unique
chr12	99181398	99181843	-18812	NR_038130	67639	Mm.87374	NR_038130	ENSMUSG00000113210	4930474N09Rik	-	RIKEN cDNA 4930474N09 gene	ncRNA	Gata2-L359V-unique
chr5	112579406	112579851	-2430	NM_019982	56747	Mm.143742	NM_019982	ENSMUSG00000058153	Sez6l	AI843918|AIG1|AW539724|Acig1|BSRP-B|mKIAA0927	seizure related 6 homolog like	protein-coding	Gata2-L359V-unique
chr12	102313761	102314206	30342	NM_001161365	217835	Mm.24145	NM_177620	ENSMUSG00000044456	Rin3	6430500K07|C86933	Ras and Rab interactor 3	protein-coding	Gata2-L359V-unique
chr10	52144197	52144642	50825	NM_011282	19886	Mm.236163	NM_011282	ENSMUSG00000019893	Ros1	Ros-1|c-ros	Ros1 proto-oncogene	protein-coding	Gata2-L359V-unique
chr1	90441673	90442118	-161530	NM_133805	108679	Mm.119177	NM_133805	ENSMUSG00000034432	Cops8	9430009J09Rik|AA408242|Csn8|Sgn8	COP9 signalosome subunit 8	protein-coding	Gata2-L359V-unique
chr8	124602828	124603273	26939	NM_023709	73647	Mm.6209	NM_023709	ENSMUSG00000031981	Capn9	2200003B16Rik|GC36|nCL-4|nCL4	calpain 9	protein-coding	Gata2-L359V-unique
chr9	114070967	114071412	13835	NM_001101510	382111	Mm.376140	NM_001101510	ENSMUSG00000086596	Susd5	Gm1126	sushi domain containing 5	protein-coding	Gata2-L359V-unique
chr5	144456488	144456933	-89177	NM_016789	53324	Mm.10099	NM_016789	ENSMUSG00000059991	Nptx2	Narp|np2	neuronal pentraxin 2	protein-coding	Gata2-L359V-unique
chr9	46259953	46260398	-8433	NM_080434	66113	Mm.29738	NM_080434	ENSMUSG00000032079	Apoa5	1300007O05Rik|Apoav|RAP3	apolipoprotein A-V	protein-coding	Gata2-L359V-unique
chr12	71616619	71617064	76234	NR_045941	73815	Mm.416916	NR_045941	ENSMUSG00000113630	4930404H11Rik	-	RIKEN cDNA 4930404H11 gene	ncRNA	Gata2-L359V-unique
chr16	96383792	96384237	22250	NM_028078	72058	Mm.119714	NM_028078	ENSMUSG00000000159	Igsf5	2010003D20Rik|JCAM|Jam4	immunoglobulin superfamily, member 5	protein-coding	Gata2-L359V-unique
chr6	112326693	112327138	-36596	NR_045986	100503613	Mm.136719	NM_177012		5031434C07Rik	-	RIKEN cDNA 5031434C07 gene	ncRNA	Gata2-L359V-unique
chr7	44777721	44778166	29314	NM_133945	101568	Mm.28816	NM_133945	ENSMUSG00000002205	Vrk3	AI428238	vaccinia related kinase 3	protein-coding	Gata2-L359V-unique
chr5	151148703	151149148	41268	NM_001359985	243362	Mm.209272	NM_146258	ENSMUSG00000016128	Stard13	DLC2|GT650	StAR-related lipid transfer (START) domain containing 13	protein-coding	Gata2-L359V-unique
chr17	83347483	83347928	-3226	NM_001357886	78798	Mm.295565	NM_199466	ENSMUSG00000032624	Eml4	4930443C24Rik|AI644019	echinoderm microtubule associated protein like 4	protein-coding	Gata2-L359V-unique
chr9	66904309	66904754	15174	NM_173413	235442	Mm.260376	NM_173413	ENSMUSG00000036943	Rab8b	5930437D16|D330025I23Rik	RAB8B, member RAS oncogene family	protein-coding	Gata2-L359V-unique
chr9	39376832	39377277	-16739	NM_001011812	258046	Mm.377338	NM_001011812	ENSMUSG00000094269	Olfr951	MOR171-33P|MOR171-49	olfactory receptor 951	protein-coding	Gata2-L359V-unique
chr14	25690011	25690456	-3937	NM_134084	105675	Mm.41656	NM_134084	ENSMUSG00000021868	Ppif	AW457192|CyP-D|CyP-F|CypD|PPIase	peptidylprolyl isomerase F (cyclophilin F)	protein-coding	Gata2-L359V-unique
chr9	65086558	65087003	-14706	NM_001290315	56741	Mm.209041	NM_020043	ENSMUSG00000032816	Igdcc4	DDM36|Nope	immunoglobulin superfamily, DCC subclass, member 4	protein-coding	Gata2-L359V-unique
chr11	101875573	101876018	18559	NM_010791	17285	Mm.3404	NM_010791	ENSMUSG00000001493	Meox1	AI385561|D330041M02Rik|Mox-1|Mox1	mesenchyme homeobox 1	protein-coding	Gata2-L359V-unique
chr17	9089029	9089474	78771	NR_027881	67791	Mm.158175	NR_027881	ENSMUSG00000097049	6530411M01Rik	-	RIKEN cDNA 6530411M01 gene	ncRNA	Gata2-L359V-unique
chr4	3729316	3729761	14574	NR_028126	70720	Mm.445696	NR_028126		6330407A03Rik	-	RIKEN cDNA 6330407A03 gene	ncRNA	Gata2-L359V-unique
chr10	122586792	122587237	-17123	NR_040616	319272	Mm.411763	NR_040616	ENSMUSG00000112095	A130077B15Rik	-	RIKEN cDNA A130077B15 gene	ncRNA	Gata2-L359V-unique
chr10	71256576	71257021	-18754	NM_009360	21780	Mm.229292	NM_009360	ENSMUSG00000003923	Tfam	AI661103|Hmgts|mtTFA|tsHMG	transcription factor A, mitochondrial	protein-coding	Gata2-L359V-unique
chr15	7846067	7846512	30739	NM_001301357	14573	Mm.4679	NM_010275	ENSMUSG00000022144	Gdnf	AI385739|ATF	glial cell line derived neurotrophic factor	protein-coding	Gata2-L359V-unique
chr7	143716916	143717361	23222	NM_001199227	79196	Mm.21199	NM_024289	ENSMUSG00000037606	Osbpl5	1110006M06Rik|AI462538|ORP5|Obph1|Osbp2	oxysterol binding protein-like 5	protein-coding	Gata2-L359V-unique
chr13	19474531	19474976	29614	NR_131037	319466		NR_131037	ENSMUSG00000114189	9330199G10Rik	-	RIKEN cDNA 9330199G10 gene	ncRNA	Gata2-L359V-unique
chr6	125524148	125524593	-28578	NM_011708	22371	Mm.22339	NM_011708	ENSMUSG00000001930	Vwf	6820430P06Rik|AI551257|B130011O06Rik|C630030D09|F8VWF|VWD	Von Willebrand factor	protein-coding	Gata2-L359V-unique
chr2	84369169	84369614	55875	NM_018782	54598	Mm.75467	NM_018782	ENSMUSG00000059588	Calcrl	AV071593|CRLR	calcitonin receptor-like	protein-coding	Gata2-L359V-unique
chr14	35776363	35776808	35393	NM_001033766	239036	Mm.239970	NM_001033766	ENSMUSG00000041068	4930596D02Rik	-	RIKEN cDNA 4930596D02 gene	protein-coding	Gata2-L359V-unique
chr7	137797912	137798357	360460	NR_033611	620016	Mm.388932	NR_033611	ENSMUSG00000100863	Gm12669	-	glutaredoxin 3 pseudogene	pseudo	Gata2-L359V-unique
chr14	63294507	63294952	-49458	NM_001310610	14463	Mm.247669	NM_008092	ENSMUSG00000021944	Gata4	Gata-4	GATA binding protein 4	protein-coding	Gata2-L359V-unique
chr19	45665089	45665534	-5118	NM_013907	30838	Mm.254739	NM_013907	ENSMUSG00000040913	Fbxw4	Dac|Fbw4|SHFM3|SHSF3|dactylin|dactylyn	F-box and WD-40 domain protein 4	protein-coding	Gata2-L359V-unique
chr11	102383474	102383919	-6676	NR_131196	105463053	Mm.403323	NR_131196	ENSMUSG00000087330	Bloodlinc	Gm11616	Bloodlinc, erythroid developmental long intergenic non-protein coding transcript	ncRNA	Gata2-L359V-unique
chr5	52742869	52743314	1517	NM_028744	67073	Mm.248647	NM_025951	ENSMUSG00000029186	Pi4k2b	2610042N09Rik|4933409G22Rik	phosphatidylinositol 4-kinase type 2 beta	protein-coding	Gata2-L359V-unique
chr5	126318420	126318865	-712147	NR_040685	71247	Mm.399586	NR_040685	ENSMUSG00000105490	4933438B17Rik	-	RIKEN cDNA 4933438B17 gene	ncRNA	Gata2-L359V-unique
chr7	38328140	38328585	-51021	NR_153827	545951	Mm.212736	NR_153827	ENSMUSG00000101708	Gm28453	1700010N08Rik|Gm38683	predicted gene 28453	ncRNA	Gata2-L359V-unique
chr8	121470376	121470821	71356	NM_001357259	76405	Mm.165697	NM_029597	ENSMUSG00000031809	1700018B08Rik	1700084O22Rik	RIKEN cDNA 1700018B08 gene	protein-coding	Gata2-L359V-unique
chr19	5845148	5845593	108	NR_131212	66961	Mm.281895	NR_003513	ENSMUSG00000092274	Neat1	2310043N10Rik|VINC	nuclear paraspeckle assembly transcript 1 (non-protein coding)	ncRNA	Gata2-L359V-unique
chr12	6787014	6787459	593094	NR_045045	73575	Mm.179463	NR_045045	ENSMUSG00000102096	1700101O22Rik	-	RIKEN cDNA 1700101O22 gene	ncRNA	Gata2-L359V-unique
chr5	121930845	121931290	82070	NM_001359949	231717	Mm.12654	NM_175474	ENSMUSG00000044134	Fam109a	A230106M15Rik|AU017694|IPIP27A|Ses1	family with sequence similarity 109, member A	protein-coding	Gata2-L359V-unique
chr4	7956976	7957421	281843	NM_007592	12319	Mm.119320	NM_007592	ENSMUSG00000041261	Car8	AW546993|Ca8|Cals|Cals1|Carp|wdl	carbonic anhydrase 8	protein-coding	Gata2-L359V-unique
chr4	135920522	135920967	18	NM_024243	71665	Mm.439940	NM_024243	ENSMUSG00000028673	Fuca1	0610006A03Rik|9530055J05Rik|Afuc|Fuca	fucosidase, alpha-L- 1, tissue	protein-coding	Gata2-L359V-unique
chr13	95948177	95948622	-56477	NM_027711	544963	Mm.38878	NM_027711	ENSMUSG00000021676	Iqgap2	4933417J23Rik|A630053O10|AI788777	IQ motif containing GTPase activating protein 2	protein-coding	Gata2-L359V-unique
chr7	132925808	132926253	-5112	NM_001362198	360216	Mm.389984	NM_207302	ENSMUSG00000030967	Zranb1	9330160G10Rik|D7Wsu87e|Gm1956|Trabid	zinc finger, RAN-binding domain containing 1	protein-coding	Gata2-L359V-unique
chr4	150628705	150629150	23247	NM_173774	242773	Mm.29280	NM_173774	ENSMUSG00000039838	Slc45a1	C230078B22|Dnb5	solute carrier family 45, member 1	protein-coding	Gata2-L359V-unique
chr9	55699972	55700417	-143414	NM_001357653	244891	Mm.86588	NM_175536	ENSMUSG00000034007	Scaper	C430017I08|D530014O03Rik|Zfp291	S phase cyclin A-associated protein in the ER	protein-coding	Gata2-L359V-unique
chr14	40777450	40777895	115293	NM_177816	328381	Mm.235694	NM_177816	ENSMUSG00000037833	Sh2d4b	A430109M18Rik|D030001E08	SH2 domain containing 4B	protein-coding	Gata2-L359V-unique
chr5	50629479	50629924	376939	NR_106197	102465903		NR_106197	ENSMUSG00000099124	Mir8117	Gm27323|mmu-mir-8117	microRNA 8117	ncRNA	Gata2-L359V-unique
chr7	143181612	143182057	74580	NM_008434	16535	Mm.439769	NM_008434	ENSMUSG00000009545	Kcnq1	AW559127|KVLQT1|Kcna9	potassium voltage-gated channel, subfamily Q, member 1	protein-coding	Gata2-L359V-unique
chr7	19962864	19963309	-2326	NM_027839	71601	Mm.98097	NM_027839	ENSMUSG00000070777	Ceacam20	9130012D09Rik	carcinoembryonic antigen-related cell adhesion molecule 20	protein-coding	Gata2-L359V-unique
chr4	139042363	139042808	32204	NM_021358	15565	Mm.291096	NM_021358	ENSMUSG00000028747	Htr6	5-HT6	5-hydroxytryptamine (serotonin) receptor 6	protein-coding	Gata2-L359V-unique
chr2	61140691	61141136	-165762	NR_045335	100038493	Mm.388076	NR_045335	ENSMUSG00000075325	Gm13582	-	predicted gene 13582	ncRNA	Gata2-L359V-unique
chr9	65549203	65549648	30662	NM_153119	102595	Mm.247303	NM_153119	ENSMUSG00000050721	Plekho2	AI840980|Plekhq1	pleckstrin homology domain containing, family O member 2	protein-coding	Gata2-L359V-unique
chr3	100694173	100694618	-8922	NM_010763	17156	Mm.271617	NM_010763	ENSMUSG00000008763	Man1a2	AI428775|AI528764|AI854422|Man1b|PCR2	mannosidase, alpha, class 1A, member 2	protein-coding	Gata2-L359V-unique
chr4	59536227	59536672	12915	NM_178164	230257	Mm.331640	NM_144904	ENSMUSG00000028382	Ptbp3	5830471K22Rik|AA407443|AI462022|AW107884|C86549|Rod1	polypyrimidine tract binding protein 3	protein-coding	Gata2-L359V-unique
chr2	178164416	178164861	-10711	NM_001177791	74189	Mm.44413	NM_028806	ENSMUSG00000027525	Phactr3	1500003N10Rik|4930415A02Rik|H17739|Scapin1|Scapinin|mKIAA4224	phosphatase and actin regulator 3	protein-coding	Gata2-L359V-unique
chr2	179561115	179561560	118906	NM_001316723	12561	Mm.184711	NM_009867	ENSMUSG00000000305	Cdh4	AW120700|R-CAD|R-Cadh|Rcad	cadherin 4	protein-coding	Gata2-L359V-unique
chr6	108552253	108552698	62732	NR_106121	102465766		NR_106121	ENSMUSG00000105697	Mir7661	mmu-mir-7661	microRNA 7661	ncRNA	Gata2-L359V-unique
chr19	37571646	37572091	21450	NM_175353	107371	Mm.24865	NM_175353	ENSMUSG00000053799	Exoc6	4833405E05Rik|AW413330|C430002C19|Sec15|Sec15l1|hbd|msec15	exocyst complex component 6	protein-coding	Gata2-L359V-unique
chr18	24706798	24707243	-1603	NM_175276	225288	Mm.329322	NM_175276	ENSMUSG00000034295	Fhod3	A930009H06Rik|FHOS2|mKIAA1695	formin homology 2 domain containing 3	protein-coding	Gata2-L359V-unique
chr11	55607702	55608147	274	NM_020492	14654	Mm.89320	NM_020492	ENSMUSG00000000263	Glra1	nmf11|oscillator|ot|spasmodic|spd	glycine receptor, alpha 1 subunit	protein-coding	Gata2-L359V-unique
chr15	87643840	87644285	18832	NM_134096	106014	Mm.244319	NM_134096	ENSMUSG00000054863	Fam19a5	TAFA5|Tafa-5|Tara-5	family with sequence similarity 19, member A5	protein-coding	Gata2-L359V-unique
chr12	51024110	51024555	19176	NR_126468	75494	Mm.416848	NR_126468	ENSMUSG00000111986	1700008C04Rik	-	RIKEN cDNA 1700008C04 gene	ncRNA	Gata2-L359V-unique
chr7	29327842	29328287	24059	NM_013874	29861	Mm.101885	NM_013874	ENSMUSG00000030584	Dpf1	Neud4	D4, zinc and double PHD fingers family 1	protein-coding	Gata2-L359V-unique
chr10	118409329	118409774	-31495	NM_008337	15978	Mm.240327	NM_008337	ENSMUSG00000055170	Ifng	IFN-g|Ifg	interferon gamma	protein-coding	Gata2-L359V-unique
chr5	135662174	135662619	-26749	NM_008898	18984	Mm.3863	NM_008898	ENSMUSG00000005514	Por	4933424M13Rik|CPR|CYPOR|P450R	P450 (cytochrome) oxidoreductase	protein-coding	Gata2-L359V-unique
chr17	29739048	29739493	-22253	NM_026782	68597	Mm.390979	NM_026782	ENSMUSG00000024018	Ccdc167	1110021J02Rik	coiled-coil domain containing 167	protein-coding	Gata2-L359V-unique
chr16	49758974	49759419	59902	NM_028680	73916	Mm.241276	NM_028680	ENSMUSG00000032965	Ift57	4833420A15Rik|Esrrbl1|Hippi|MHS4R2	intraflagellar transport 57	protein-coding	Gata2-L359V-unique
chr14	7845800	7846245	28065	NM_001081427	286940	Mm.489652	NM_134080	ENSMUSG00000025278	Flnb	AL024016|Fln-b	filamin, beta	protein-coding	Gata2-L359V-unique
chr5	139833363	139833808	-6691	NM_025604	66506	Mm.29070	NM_025604	ENSMUSG00000029551	Psmg3	1810042K04Rik|4930403H09Rik|AI303239	proteasome (prosome, macropain) assembly chaperone 3	protein-coding	Gata2-L359V-unique
chr15	80308167	80308612	21151	NM_001044308	239556	Mm.291058	NM_001044308	ENSMUSG00000022416	Cacna1i	Ca(V)3.3	calcium channel, voltage-dependent, alpha 1I subunit	protein-coding	Gata2-L359V-unique
chr14	32710207	32710652	-25157	NM_001195097	100504518	Mm.318319	NM_001195097	ENSMUSG00000071540	3425401B19Rik	Cefip	RIKEN cDNA 3425401B19 gene	protein-coding	Gata2-L359V-unique
chr17	3361241	3361686	34890	NM_001122998	24001	Mm.137134	NM_011878	ENSMUSG00000023800	Tiam2	3000002F19Rik|STEF|mKIAA2016	T cell lymphoma invasion and metastasis 2	protein-coding	Gata2-L359V-unique
chr17	32108460	32108905	-17259	NR_027316	435518	Mm.328944	NR_027316	ENSMUSG00000002791	Pdxk-ps	Gm9743	pyridoxal (pyridoxine, vitamin B6) kinase, pseudogene	pseudo	Gata2-L359V-unique
chr19	7570286	7570731	13023	NM_001362425	225845	Mm.274810	NM_139269	ENSMUSG00000060675	Pla2g16	AdPLA|C78643|HRSL3|Hrasls3|Hrev107|MLP-3	phospholipase A2, group XVI	protein-coding	Gata2-L359V-unique
chr12	79576822	79577267	279693	NM_001252562	19363	Mm.341756	NM_009014	ENSMUSG00000059060	Rad51b	AI553500|R51H2|Rad51l1|mREC2	RAD51 paralog B	protein-coding	Gata2-L359V-unique
chr7	82856101	82856546	-11010	NM_175366	108797	Mm.306789	NM_175366	ENSMUSG00000057706	Mex3b	4931439A04Rik|M-04814|Rkhd3|mKIAA2009	mex3 RNA binding family member B	protein-coding	Gata2-L359V-unique
chr9	7645830	7646275	17821	NM_013903	30800	Mm.390121	NM_013903	ENSMUSG00000018620	Mmp20	-	matrix metallopeptidase 20 (enamelysin)	protein-coding	Gata2-L359V-unique
chr3	119681192	119681637	101974	NM_001310711	56195	Mm.29966	NM_019550	ENSMUSG00000028134	Ptbp2	Ptb2|brPTB|nPTB	polypyrimidine tract binding protein 2	protein-coding	Gata2-L359V-unique
chr18	68206232	68206677	-21492	NM_001357444	52662	Mm.440183	NM_172631	ENSMUSG00000024544	Ldlrad4	8230401C20Rik|A430083H02|A430108L08Rik|C18orf1|D18Ertd653e|D330030L18Rik	low density lipoprotein receptor class A domain containing 4	protein-coding	Gata2-L359V-unique
chr1	184878554	184878999	4260	NM_178692	226777	Mm.169542	NM_178692	ENSMUSG00000039349	C130074G19Rik	-	RIKEN cDNA C130074G19 gene	protein-coding	Gata2-L359V-unique
chr4	131115259	131115704	-105007	NR_130167	77835	Mm.348412	NR_130167	ENSMUSG00000086262	A930031H19Rik	A930004I12Rik	RIKEN cDNA A930031H19 gene	ncRNA	Gata2-L359V-unique
chr4	116004030	116004475	13672	NM_010173	14073	Mm.256025	NM_010173	ENSMUSG00000034171	Faah	AW412498	fatty acid amide hydrolase	protein-coding	Gata2-L359V-unique
chr5	114317607	114318052	2888	NM_001164573	231646	Mm.238285	NM_146163	ENSMUSG00000066952	Myo1h	4631401O15Rik	myosin 1H	protein-coding	Gata2-L359V-unique
chr3	130907689	130908134	-177513	NM_001005859	68436	Mm.140568	NM_026724	ENSMUSG00000062006	Rpl34	1100001I22Rik	ribosomal protein L34	protein-coding	Gata2-L359V-unique
chr11	108916059	108916504	-4068	NM_015732	12006	Mm.71710	NM_015732	ENSMUSG00000000142	Axin2	Axi1|Axil|Conductin	axin 2	protein-coding	Gata2-L359V-unique
chr15	73920763	73921208	-81314	NM_001033365	268816	Mm.440635	NM_001033365	ENSMUSG00000072487	Mroh5	Gm628	maestro heat-like repeat family member 5	protein-coding	Gata2-L359V-unique
chr13	100650530	100650975	309	NM_011233	19356	Mm.248489	NM_011233	ENSMUSG00000021635	Rad17	MmRad24	RAD17 checkpoint clamp loader component	protein-coding	Gata2-L359V-unique
chr4	140545504	140545949	103030	NM_001112723	72754	Mm.29329	NM_172415	ENSMUSG00000040964	Arhgef10l	2810441C07Rik	Rho guanine nucleotide exchange factor (GEF) 10-like	protein-coding	Gata2-L359V-unique
chr8	125942614	125943059	32386	NM_145608	234878	Mm.216458	NM_145608	ENSMUSG00000031853	Map3k21	Mlk4|mKIAA1804	mitogen-activated protein kinase kinase kinase 21	protein-coding	Gata2-L359V-unique
chr10	99196277	99196722	-66732	NM_026268	67603	Mm.1791	NM_026268	ENSMUSG00000019960	Dusp6	1300019I03Rik|MKP-3|MKP3|PYST1	dual specificity phosphatase 6	protein-coding	Gata2-L359V-unique
chr17	56003593	56004038	1791	NR_102313	106766	Mm.204991	NM_145934	ENSMUSG00000038781	Stap2	AW049765|STAP-2	signal transducing adaptor family member 2	protein-coding	Gata2-L359V-unique
chr4	86678538	86678983	-8701	NM_007408	11520	Mm.381	NM_007408	ENSMUSG00000028494	Plin2	AA407157|ADPH|Adfp|Adrp	perilipin 2	protein-coding	Gata2-L359V-unique
chr7	98120233	98120678	-962	NM_008663	17921	Mm.1403	NM_008663	ENSMUSG00000030761	Myo7a	Hdb|Myo7|USH1B|nmf371|polka|sh-1|sh1	myosin VIIA	protein-coding	Gata2-L359V-unique
chr12	99261403	99261848	-98817	NR_038130	67639	Mm.87374	NR_038130	ENSMUSG00000113210	4930474N09Rik	-	RIKEN cDNA 4930474N09 gene	ncRNA	Gata2-L359V-unique
chr14	101432985	101433430	175984	NM_001081278	210789	Mm.320639	NM_173380	ENSMUSG00000033083	Tbc1d4	5930406J04Rik|A930035N22|AV295684|As160	TBC1 domain family, member 4	protein-coding	Gata2-L359V-unique
chr14	25359133	25359578	-99830	NM_001310666	328365	Mm.227484	NM_183208	ENSMUSG00000007817	Zmiz1	BC065120|E330020C23|Gm10397|I920194n01|Rai17|Zimp10	zinc finger, MIZ-type containing 1	protein-coding	Gata2-L359V-unique
chr4	139299762	139300207	10724	NR_151463	212555	Mm.45131	NM_145384	ENSMUSG00000028744	Pqlc2	BC019216	PQ loop repeat containing 2	protein-coding	Gata2-L359V-unique
chr5	24870883	24871328	-28744	NM_053075	19744	Mm.319175	NM_053075	ENSMUSG00000028945	Rheb	Rheb1	Ras homolog enriched in brain	protein-coding	Gata2-L359V-unique
chr6	124443930	124444375	18592	NM_001346656	232370	Mm.193701	NM_153508	ENSMUSG00000008153	Clstn3	CSTN3|Cs3|Cst-3|alc-beta	calsyntenin 3	protein-coding	Gata2-L359V-unique
chr12	118509740	118510185	20231	NR_045947	100384890	Mm.484658	NR_045947	ENSMUSG00000113875	D230030E09Rik	Npe	Riken cDNA D230030E09 gene	ncRNA	Gata2-L359V-unique
chr8	122106176	122106621	128374	NR_106096	102466915		NR_106096	ENSMUSG00000099140	Mir7237	Gm27482|mmu-mir-7237	microRNA 7237	ncRNA	Gata2-L359V-unique
chr7	44770042	44770487	21635	NM_133945	101568	Mm.28816	NM_133945	ENSMUSG00000002205	Vrk3	AI428238	vaccinia related kinase 3	protein-coding	Gata2-L359V-unique
chr7	44319809	44320254	9767	NM_001034115	243961	Mm.360368	NM_001034115	ENSMUSG00000038738	Shank1	-	SH3 and multiple ankyrin repeat domains 1	protein-coding	Gata2-L359V-unique
chr11	60099092	60099537	-5699	NM_009021	19377	Mm.296366	NM_009021	ENSMUSG00000062115	Rai1	Gt1	retinoic acid induced 1	protein-coding	Gata2-L359V-unique
chr7	42694976	42695421	-2480	NM_001008427	434179	Mm.284947	NM_001008427	ENSMUSG00000069727	Zfp975	EG434179|Gm5595|mszf88	zinc finger protein 975	protein-coding	Gata2-L359V-unique
chr7	19066054	19066499	-9924	NM_010058	13401	Mm.2852	NM_010058	ENSMUSG00000030410	Dmwd	DMR-N9|Dm9	dystrophia myotonica-containing WD repeat motif	protein-coding	Gata2-L359V-unique
chr4	149692347	149692792	6139	NM_001164050	18707	Mm.229108	NM_008840	ENSMUSG00000039936	Pik3cd	2410099E07Rik|2610208K16Rik|AW545373|p110delta	phosphatidylinositol-4,5-bisphosphate 3-kinase catalytic subunit delta	protein-coding	Gata2-L359V-unique
chr19	5061809	5062254	-6047	NM_054042	70445	Mm.29597	NM_054042	ENSMUSG00000056481	Cd248	2610111G01Rik|AI842296|Cd164l1|Tem1	CD248 antigen, endosialin	protein-coding	Gata2-L359V-unique
chr19	28774615	28775060	-60329	NM_009199	20510	Mm.246670	NM_009199	ENSMUSG00000024935	Slc1a1	D130048G10Rik|EAAC1|EAAC2|EAAT3|MEAAC1	solute carrier family 1 (neuronal/epithelial high affinity glutamate transporter, system Xag), member 1	protein-coding	Gata2-L359V-unique
chr12	71292565	71293010	-17097	NM_021532	59036	Mm.46662	NM_021532	ENSMUSG00000044548	Dact1	4921528D17Rik|AI115603|DAPPER|DAPPER1|FRODO|Frd1|Frodo1|MDpr1|MTNG3|THYEX3	dishevelled-binding antagonist of beta-catenin 1	protein-coding	Gata2-L359V-unique
chr1	153780998	153781443	31794	NM_011882	24014	Mm.259254	NM_011882	ENSMUSG00000066800	Rnasel	E230029I04Rik	ribonuclease L (2', 5'-oligoisoadenylate synthetase-dependent)	protein-coding	Gata2-L359V-unique
chr5	3696326	3696771	39544	NM_029141	75010	Mm.85064	NM_029141	ENSMUSG00000014529	Tmbim7	4930403J02Rik|4930500J03Rik|4930511M11Rik|Lfg5|Lgf5|Tmbim1b	transmembrane BAX inhibitor motif containing 7	protein-coding	Gata2-L359V-unique
chr4	154713515	154713960	-45870	NM_028513	73353	Mm.30958	NM_028513	ENSMUSG00000051276	Actrt2	1700052K15Rik|Arp-T2|Arpm2	actin-related protein T2	protein-coding	Gata2-L359V-unique
chr5	111552510	111552955	-28829	NR_015546	330164	Mm.193276	NM_177875	ENSMUSG00000052848	C130026L21Rik	-	RIKEN cDNA C130026L21 gene	ncRNA	Gata2-L359V-unique
chr4	44981100	44981545	-72	NM_001312880	76238	Mm.196574	NM_080289	ENSMUSG00000035637	Grhpr	1110059D05Rik|6430629L09Rik|Glxr	glyoxylate reductase/hydroxypyruvate reductase	protein-coding	Gata2-L359V-unique
chr4	142945929	142946374	190011	NR_105988	102465618		NR_105988	ENSMUSG00000106597	Mir7021	mmu-mir-7021	microRNA 7021	ncRNA	Gata2-L359V-unique
chr4	130847764	130848209	55449	NM_011520	20970	Mm.206536	NM_011520	ENSMUSG00000025743	Sdc3	Synd3|mKIAA0468|syn-3	syndecan 3	protein-coding	Gata2-L359V-unique
chr2	84753214	84753659	-12258	NR_029544	387149		NR_029544	ENSMUSG00000065484	Mir130a	Mirn130|Mirn130a|mir-130a	microRNA 130a	ncRNA	Gata2-L359V-unique
chr5	136351847	136352292	23734	NR_030500	723975		NR_030500	ENSMUSG00000106479	Mir721	Mirn721|miRY|mir-721|mmu-mir-721	microRNA 721	ncRNA	Gata2-L359V-unique
chr18	81618234	81618679	373624	NR_039589	100628596		NR_039589	ENSMUSG00000093036	Mir5127	mmu-mir-5127|mu-mir-5127	microRNA 5127	ncRNA	Gata2-L359V-unique
chr19	13106597	13107042	-11173	NM_146575	258568	Mm.329750	NM_146575	ENSMUSG00000061637	Olfr1457	MOR202-20	olfactory receptor 1457	protein-coding	Gata2-L359V-unique
chr9	95425735	95426180	-18687	NM_018763	54371	Mm.212446	NM_018763	ENSMUSG00000033350	Chst2	AI428561|AW121776|C130041E03Rik|Chts2|GST-2|GlcNAc6ST|Gn6st	carbohydrate sulfotransferase 2	protein-coding	Gata2-L359V-unique
chr8	62054661	62055106	68310	NM_001136089	26359	Mm.42179	NM_011922	ENSMUSG00000031635	Anxa10	-	annexin A10	protein-coding	Overlapped
chr5	119212578	119213023	-12782	NR_046033	665194	Mm.491047	NR_046033	ENSMUSG00000107334	Gm7538	EG665194	predicted gene 7538	ncRNA	Overlapped
chr3	8793830	8794275	-127014	NM_010423	15213	Mm.29581	NM_010423	ENSMUSG00000040289	Hey1	AI316788|AI414254|CHF2|HRT1|Herp2|Hesr1|bHLHb31|hesr-1	hairy/enhancer-of-split related with YRPW motif 1	protein-coding	Overlapped
chr2	165513853	165514298	10178	NM_130451	170441	Mm.34147	NM_130451	ENSMUSG00000027661	Slc2a10	AA450473|Glut10	solute carrier family 2 (facilitated glucose transporter), member 10	protein-coding	Overlapped
chr7	131107078	131107523	38983	NM_173409	233918	Mm.78341	NM_173409	ENSMUSG00000013668	4933402N03Rik	4930412O05	RIKEN cDNA 4933402N03 gene	protein-coding	Overlapped
chr5	63939131	63939576	29544	NM_145923	100532	Mm.243632	NM_145923	ENSMUSG00000047881	Rell1	AA536743	RELT-like 1	protein-coding	Overlapped
chr18	83585624	83586069	-259962	NR_045361	70960	Mm.410834	NR_045361		4921531P14Rik	1700108N05Rik	RIKEN cDNA 4921531P14 gene	ncRNA	Overlapped
chr14	103809427	103809872	34052	NM_001276296	13618	Mm.229532	NM_007904	ENSMUSG00000022122	Ednrb	ET-B|ET-BR|ETR-b|ETb|Sox10m1	endothelin receptor type B	protein-coding	Overlapped
chr7	138926300	138926745	-14208	NM_028708	74004	Mm.334298	NM_028708		Jakmip3	6330417G02Rik|AI593226|mKIAA4091	janus kinase and microtubule interacting protein 3	protein-coding	Overlapped
chr11	35353221	35353666	231987	NM_011412	20564	Mm.478604	NM_011412	ENSMUSG00000056427	Slit3	Slil2|Slit1|b2b2362.1Clo	slit guidance ligand 3	protein-coding	Overlapped
chr2	105793568	105794013	110774	NM_023876	77766	Mm.3608	NM_023876	ENSMUSG00000027167	Elp4	A330107A17Rik|Paxneb	elongator acetyltransferase complex subunit 4	protein-coding	Overlapped
chr6	102170837	102171282	-95041	NR_131017	75893	Mm.2968	NR_131017	ENSMUSG00000107563	4930587E11Rik	4930523E13Rik|Gm44188	RIKEN cDNA 4930587E11 gene	ncRNA	Overlapped
chr8	47105255	47105700	118590	NM_177304	320981	Mm.211429	NM_177304	ENSMUSG00000038173	Enpp6	4833421B01Rik|B830047L21Rik|D8Ertd514e|E-NPP 6|GPC-Cpde|Npp6	ectonucleotide pyrophosphatase/phosphodiesterase 6	protein-coding	Overlapped
chr11	117774397	117774842	5029	NR_154387	217353	Mm.286963	NM_145439	ENSMUSG00000025572	Tmc6	D11Ertd204e|EVER1	transmembrane channel-like gene family 6	protein-coding	Overlapped
chr18	76575675	76576120	-280508	NM_001109743	664805	Mm.329543	NM_001109743	ENSMUSG00000091519	Skor2	Corl2|EG664805|Fussel18|Gm7348	SKI family transcriptional corepressor 2	protein-coding	Overlapped
chr5	146666493	146666938	-81476	NM_001359055	14738	Mm.153539	NM_008151	ENSMUSG00000041468	Gpr12	Gpcr01|Gpcr12|Gpcr20|Gpcr21	G-protein coupled receptor 12	protein-coding	Overlapped
chr10	91543933	91544378	-323536	NR_151510	102633753	Mm.416936	NR_151510		4930534H03Rik	-	RIKEN cDNA 4930534H03 gene	ncRNA	Overlapped
chr11	103708058	103708503	10556	NR_102396	399609	Mm.351922	NR_102388		C130046K22Rik	-	RIKEN cDNA C130046K22 gene	ncRNA	Overlapped
chr11	118052842	118053287	50794	NR_105898	102466768		NR_105898	ENSMUSG00000098958	Mir6933	Gm27856|mmu-mir-6933	microRNA 6933	ncRNA	Overlapped
chr4	140096780	140097225	-45871	NR_153821	102636673	Mm.449180	NR_153821		Gm13029	Gm33676	predicted gene 13029	ncRNA	Overlapped
chr8	87924878	87925323	34495	NM_033327	94187	Mm.23452	NM_033327	ENSMUSG00000045333	Zfp423	Ebfaz|Roaz|Zfp104|Znf423|ataxia1|mKIAA0760|nur12	zinc finger protein 423	protein-coding	Overlapped
chr1	9825749	9826194	-22310	NM_001037759	170755	Mm.336410	NM_133220	ENSMUSG00000025915	Sgk3	2510015P22Rik|A330005P07Rik|Cisk|fy|fz	serum/glucocorticoid regulated kinase 3	protein-coding	Overlapped
chr9	95335404	95335849	71644	NM_018763	54371	Mm.212446	NM_018763	ENSMUSG00000033350	Chst2	AI428561|AW121776|C130041E03Rik|Chts2|GST-2|GlcNAc6ST|Gn6st	carbohydrate sulfotransferase 2	protein-coding	Overlapped
chr16	75960639	75961084	-39923	NR_155447	102632240	Mm.417237	NR_155447	ENSMUSG00000087214	Gm15555	-	predicted gene 15555	ncRNA	Overlapped
chr8	72698386	72698831	-24662	NM_001113248	20467	Mm.2137	NM_009188	ENSMUSG00000031622	Sin3b	2810430C10Rik	transcriptional regulator, SIN3B (yeast)	protein-coding	Overlapped
chr6	112678503	112678948	17945	NM_021385	58186	Mm.103812	NM_021385	ENSMUSG00000030254	Rad18	2810024C04Rik|Rad18sc	RAD18 E3 ubiquitin protein ligase	protein-coding	Overlapped
chr5	36036400	36036845	143303	NM_027373	70292	Mm.125167	NM_027373	ENSMUSG00000029094	Afap1	2600003E23Rik|9630044L16Rik|AI848729|Afap|mKIAA3018	actin filament associated protein 1	protein-coding	Overlapped
chr2	178706821	178707266	276528	NM_198656	381409	Mm.330860	NM_198656	ENSMUSG00000039155	Cdh26	Gm1010	cadherin-like 26	protein-coding	Overlapped
chr10	105596369	105596814	22040	NR_038032	327812	Mm.191660	NR_038032	ENSMUSG00000085282	Gm15663	9330159K06	predicted gene 15663	ncRNA	Overlapped
chr4	140660378	140660823	5287	NM_001290803	72754	Mm.29329	NM_172415	ENSMUSG00000040964	Arhgef10l	2810441C07Rik	Rho guanine nucleotide exchange factor (GEF) 10-like	protein-coding	Overlapped
chr11	33727946	33728391	115417	NM_027398	70357	Mm.252514	NM_027398	ENSMUSG00000053519	Kcnip1	KCHIP1|Kchip1.2	Kv channel-interacting protein 1	protein-coding	Overlapped
chr17	56128668	56129113	4962	NM_013662	20359	Mm.8029	NM_013662	ENSMUSG00000001227	Sema6b	Sema|Seman|VIb|semaZ	sema domain, transmembrane domain (TM), and cytoplasmic domain, (semaphorin) 6B	protein-coding	Overlapped
chr10	69877240	69877685	-48070	NM_170687	11735	Mm.235960	NM_009670	ENSMUSG00000069601	Ank3	2900054D09Rik|AI314020|Ank-3|AnkG|Ankyrin-3|Ankyrin-G	ankyrin 3, epithelial	protein-coding	Overlapped
chr17	31822726	31823171	32856	NM_010831	17691	Mm.290941	NM_010831	ENSMUSG00000024042	Sik1	Hrt-20|Msk|Sik|Sik-1|Snf1lk	salt inducible kinase 1	protein-coding	Overlapped
chr5	21920857	21921302	-55475	NM_030727	80979	Mm.160370	NM_030727	ENSMUSG00000029015	Slc26a5	Pres|prestin	solute carrier family 26, member 5	protein-coding	Overlapped
chr10	94930864	94931309	13492	NM_018797	54712	Mm.256712	NM_018797	ENSMUSG00000074785	Plxnc1	2510048K12Rik|AW742158|CD232|Vespr	plexin C1	protein-coding	Overlapped
chr9	21041599	21042044	-9493	NR_035438	100316681		NR_035438	ENSMUSG00000084663	Mir1900	Mirn1900|mmu-mir-1900	microRNA 1900	ncRNA	Overlapped
chr8	110126314	110126759	41670	NM_007586	12308	Mm.2755	NM_007586	ENSMUSG00000003657	Calb2	CR	calbindin 2	protein-coding	Overlapped
chr2	167061947	167062392	-765	NR_138563	68949	Mm.391959	NM_001081005		Zfas1	1500012F01Rik|Zfos1	zinc finger, NFX1-type containing 1, antisense RNA 1	ncRNA	Overlapped
chr8	95515617	95516062	-18261	NM_172914	244608	Mm.248902	NM_172914	ENSMUSG00000036598	Ccdc113	4933409I22|BC060957	coiled-coil domain containing 113	protein-coding	Overlapped
chr5	144167612	144168057	-22452	NM_010800	17341	Mm.386767	NM_010800	ENSMUSG00000052271	Bhlha15	1810009C13Rik|Bhlhb8|MIST-1|Mist1	basic helix-loop-helix family, member a15	protein-coding	Overlapped
chr4	125178940	125179385	-51281	NM_153159	230738	Mm.402	NM_153159	ENSMUSG00000042677	Zc3h12a	BC036563|MCPIP|MCPIP-1|Mcpip1|Reg1	zinc finger CCCH type containing 12A	protein-coding	Overlapped
chr7	141750578	141751023	-38211	NM_010844	17833	Mm.334332	NM_010844	ENSMUSG00000037974	Muc5ac	2210005L13Rik|MGM	mucin 5, subtypes A and C, tracheobronchial/gastric	protein-coding	Overlapped
chr12	75237309	75237754	-60199	NM_172805	238271	Mm.44465	NM_172805	ENSMUSG00000034402	Kcnh5	Eag2	potassium voltage-gated channel, subfamily H (eag-related), member 5	protein-coding	Overlapped
chr8	120841929	120842374	103512	NM_001301811	15900	Mm.334861	NM_008320	ENSMUSG00000041515	Irf8	AI893568|ICSBP|IRF-8|Icsbp1|Myls	interferon regulatory factor 8	protein-coding	Overlapped
chr6	40126687	40127132	16656	NM_001004182	434008	Mm.53915	NM_001004182	ENSMUSG00000057716	Tmem178b	A930009E05Rik|EG434008|Gm5567	transmembrane protein 178B	protein-coding	Overlapped
chr2	172301130	172301575	-44225	NM_025912	67017	Mm.30013	NM_025912	ENSMUSG00000027495	Fam210b	2010011I20Rik|AI430961|AV108736	family with sequence similarity 210, member B	protein-coding	Overlapped
chr16	95854102	95854547	44389	NR_040485	69776	Mm.120470	NR_040484	ENSMUSG00000086899	1600002D24Rik	-	RIKEN cDNA 1600002D24 gene	ncRNA	Overlapped
chr4	31353904	31354349	-609981	NM_172688	26409	Mm.258589	NM_009316	ENSMUSG00000028284	Map3k7	B430101B05|C87327|Tak1	mitogen-activated protein kinase kinase kinase 7	protein-coding	Overlapped
chr4	154254839	154255284	44834	NM_001112744	230972	Mm.38481	NM_001112744	ENSMUSG00000029032	Arhgef16	-	Rho guanine nucleotide exchange factor (GEF) 16	protein-coding	Overlapped
chr12	31659957	31660402	5310	NM_001163126	238123	Mm.173068	NM_001163126	ENSMUSG00000035933	Cog5	5430405C01Rik|C87247|D18362|GOLTC1|GTC90	component of oligomeric golgi complex 5	protein-coding	Overlapped
chr12	75949655	75950100	40774	NR_039560	100628610		NR_039560	ENSMUSG00000092922	Mir5101	mmu-mir-5101|mu-mir-5101	microRNA 5101	ncRNA	Overlapped
chr10	57843068	57843513	48746	NM_020561	57319	Mm.2379	NM_020561	ENSMUSG00000019872	Smpdl3a	0610010C24Rik|AI529588|ASM3A|ASML3|ASML3A	sphingomyelin phosphodiesterase, acid-like 3A	protein-coding	Overlapped
chr11	61952704	61953149	-3837	NM_001281818	432572	Mm.438022	NM_001029936	ENSMUSG00000042331	Specc1	2810012G08Rik|B230396K10Rik|Cytsb	sperm antigen with calponin homology and coiled-coil domains 1	protein-coding	Overlapped
chr6	110121736	110122181	-523554	NM_001346640	108073	Mm.240881	NM_177328	ENSMUSG00000056755	Grm7	6330570A01Rik|BB176677|C030018L03|E130018M02Rik|Gpr1g|Gprc1g|SMN2|Tg(SMN2)89Ahmb|mGluR7	glutamate receptor, metabotropic 7	protein-coding	Overlapped
chr4	7856692	7857137	296226	NR_040645	71510	Mm.410775	NR_040645	ENSMUSG00000086070	8430436N08Rik	-	RIKEN cDNA 8430436N08 gene	ncRNA	Overlapped
chr8	110571420	110571865	-46925	NM_146216	234729	Mm.274894	NM_146216	ENSMUSG00000010936	Vac14	AA959718|BC032215|D8Wsu151e|Tax1bp2|Trx|ingls	Vac14 homolog (S. cerevisiae)	protein-coding	Overlapped
chr2	28183957	28184402	-8914	NM_001038613	56177	Mm.43278	NM_019498	ENSMUSG00000026833	Olfm1	AMY|AW742568|Noe1|OlfA|Pancortin|Pancortin3	olfactomedin 1	protein-coding	Overlapped
chr12	99492334	99492779	-42482	NM_183186	71375	Mm.341972	NM_183186	ENSMUSG00000033713	Foxn3	5430426H20Rik|AA589593|AW556347|Ches1|Ches1l|HTLFL1	forkhead box N3	protein-coding	Overlapped
chr7	24960043	24960488	9810	NR_106013	102465633		NR_106013	ENSMUSG00000098802	Mir7046	Gm27469|mmu-mir-7046	microRNA 7046	ncRNA	Overlapped
chr2	178912854	178913299	482561	NM_198656	381409	Mm.330860	NM_198656	ENSMUSG00000039155	Cdh26	Gm1010	cadherin-like 26	protein-coding	Overlapped
chr10	81520523	81520968	3480	NM_010304	14676	Mm.1546	NM_010304	ENSMUSG00000034792	Gna15	G[a]15|Galpha15	guanine nucleotide binding protein, alpha 15	protein-coding	Overlapped
chr3	52109818	52110263	-5034	NM_001004176	433586	Mm.234972	NM_001004176	ENSMUSG00000061143	Maml3	AV234550|BC049812|Mam-2|mKIAA1816	mastermind like transcriptional coactivator 3	protein-coding	Overlapped
chr11	6647617	6648062	-9190	NM_011709	22373	Mm.268094	NM_011709	ENSMUSG00000000381	Wap	-	whey acidic protein	protein-coding	Overlapped
chr5	113657583	113658028	-7415	NM_008153	14747	Mm.5196	NM_008153	ENSMUSG00000042190	Cmklr1	ChemR23|DEZ|Gpcr27|mcmklr1	chemokine-like receptor 1	protein-coding	Overlapped
chr6	29830216	29830661	-23303	NM_001347084	74340	Mm.210899	NM_021414	ENSMUSG00000029772	Ahcyl2	4631427C17Rik|AI227036|Adohcyase3|mKIAA0828	S-adenosylhomocysteine hydrolase-like 2	protein-coding	Overlapped
chr6	144816838	144817283	144192	NR_040519	66760	Mm.233631	NR_040519	ENSMUSG00000085785	Sox5os3	4933425H06Rik	SRY (sex determining region Y)-box 5, opposite strand 3	ncRNA	Overlapped
chr18	31624887	31625332	-9259	NM_001357554	269003	Mm.194538	NM_172965	ENSMUSG00000024260	Sap130	2610304F09Rik|6720406D06	Sin3A associated protein	protein-coding	Overlapped
chr12	109062892	109063337	5103	NM_001163175	380785	Mm.342085	NM_001163175	ENSMUSG00000040867	Begain	BM948371|Gm897	brain-enriched guanylate kinase-associated	protein-coding	Overlapped
chr10	87929843	87930288	-36606	NR_000040	22172	Mm.391420	NR_000040		Tyms-ps	-	thymidylate synthase, pseudogene	pseudo	Overlapped
chr5	116377784	116378229	44858	NM_030704	80888	Mm.21549	NM_030704	ENSMUSG00000041548	Hspb8	AU018630|AW413033|Cryac|D5Ucla4|E2IG1|H11|H11K|HSP20-like|HSP22	heat shock protein 8	protein-coding	Overlapped
chr4	136087674	136088119	-34525	NM_025919	67025	Mm.276856	NM_025919	ENSMUSG00000059291	Rpl11	2010203J19Rik	ribosomal protein L11	protein-coding	Overlapped
chr6	125639263	125639708	-50934	NM_153589	243634	Mm.333398	NM_153589	ENSMUSG00000038115	Ano2	BC033409|Tmem16b	anoctamin 2	protein-coding	Overlapped
chr14	107953965	107954410	960052	NM_199065	76965	Mm.257268	NM_199065	ENSMUSG00000075478	Slitrk1	3200001I04Rik	SLIT and NTRK-like family, member 1	protein-coding	Overlapped
chr5	116514445	116514890	75945	NR_015595	76798	Mm.444322	NR_015595	ENSMUSG00000086219	Srrm4os	2410137F16Rik	serine/arginine repetitive matrix 4, opposite strand	ncRNA	Overlapped
chr12	105435946	105436391	-17688	NM_001252508	268595	Mm.2388	NM_001252508	ENSMUSG00000094910	D430019H16Rik	AI852661	RIKEN cDNA D430019H16 gene	protein-coding	Overlapped
chr11	52320848	52321293	-38056	NM_001313981	21414	Mm.31630	NM_009331	ENSMUSG00000000782	Tcf7	AI465550|TCF-1|Tcf1	transcription factor 7, T cell specific	protein-coding	Overlapped
chr14	25325100	25325545	-133863	NM_183208	328365	Mm.227484	NM_183208	ENSMUSG00000007817	Zmiz1	BC065120|E330020C23|Gm10397|I920194n01|Rai17|Zimp10	zinc finger, MIZ-type containing 1	protein-coding	Overlapped
chr17	24096964	24097409	-23701	NM_027008	69259	Mm.28171	NM_027008	ENSMUSG00000016946	Kctd5	2610030N08Rik|mKIAA0176	potassium channel tetramerisation domain containing 5	protein-coding	Overlapped
chr2	28339228	28339673	-108491	NM_001005420	241289	Mm.330095	NM_001005420	ENSMUSG00000035829	Ppp1r26	Gm347|Kiaa0649|mKIAA0649	protein phosphatase 1, regulatory subunit 26	protein-coding	Overlapped
chr7	28283324	28283769	5840	NM_001177427	434156	Mm.118535	NM_001177427	ENSMUSG00000070705	Eid2b	3010005C08Rik	EP300 interacting inhibitor of differentiation 2B	protein-coding	Overlapped
chr13	81046653	81047098	82801	NR_015587	319983	Mm.343027	NR_015587	ENSMUSG00000097098	9330111N05Rik	-	RIKEN cDNA 9330111N05 gene	ncRNA	Overlapped
chr5	138937333	138937778	57398	NM_008808	18590	Mm.2675	NM_008808	ENSMUSG00000025856	Pdgfa	-	platelet derived growth factor, alpha	protein-coding	Overlapped
chr5	3526170	3526615	-17441	NM_001042501	68152	Mm.240265	NM_026583	ENSMUSG00000058503	Fam133b	2900022K02Rik|5830415L20Rik	family with sequence similarity 133, member B	protein-coding	Overlapped
chr2	166752185	166752630	-38575	NM_177782	277360	Mm.34420	NM_177782	ENSMUSG00000039621	Prex1	G630042G04|P-REX1|Setd6	phosphatidylinositol-3,4,5-trisphosphate-dependent Rac exchange factor 1	protein-coding	Overlapped
chr8	121158103	121158548	30640	NM_008024	14241	Mm.5111	NM_008024	ENSMUSG00000097084	Foxl1	FREAC7|Fkh6|fkh-6	forkhead box L1	protein-coding	Overlapped
chr5	145201910	145202355	-250	NM_023322	67235	Mm.432480	NM_023322	ENSMUSG00000029627	Zkscan14	2310046C23Rik|2810437E14Rik|Zfp99|Znf394	zinc finger with KRAB and SCAN domains 14	protein-coding	Overlapped
chr17	3705488	3705933	-9449	NM_198958	224480	Mm.328756	NM_198958	ENSMUSG00000023802	Nox3	GP91-3|het|nmf250	NADPH oxidase 3	protein-coding	Overlapped
chr4	139020975	139021420	48292	NM_029857	77056	Mm.122336	NM_029857	ENSMUSG00000041143	Tmco4	4632413C14Rik|AI430825	transmembrane and coiled-coil domains 4	protein-coding	Overlapped
chr2	169427027	169427472	-206397	NM_080455	228911	Mm.315789	NM_080455	ENSMUSG00000047907	Tshz2	2900073F20Rik|B830045G17|Mtsh2|Sdccag33l|Tsh2|Zfp218|mKIAA4248|teashirt2	teashirt zinc finger family member 2	protein-coding	Overlapped
chr11	121893722	121894167	63726	NM_029049	74675	Mm.61213	NM_029049	ENSMUSG00000039198	Ptchd3	4930451E13Rik|4933440L20Rik|RNDEu-3	patched domain containing 3	protein-coding	Overlapped
chr5	120747336	120747781	2290	NM_145227	246728	Mm.260926	NM_145227	ENSMUSG00000032690	Oas2	Oasl11	2'-5' oligoadenylate synthetase 2	protein-coding	Overlapped
chr5	149494943	149495388	-33514	NM_029440	381693	Mm.136919	NM_029440	ENSMUSG00000029658	Wdr95	4930434E21Rik	WD40 repeat domain 95	protein-coding	Overlapped
chr12	24974610	24975055	-100	NM_001081378	77480	Mm.250641	NM_001081378	ENSMUSG00000036333	Kidins220	3110039L19Rik|AI194387|AI316525|C330002I19Rik|mKIAA1250	kinase D-interacting substrate 220	protein-coding	Overlapped
chr3	103675636	103676081	62143	NM_133859	99543	Mm.211535	NM_133859	ENSMUSG00000027848	Olfml3	2810002E22Rik|AI115209|AW550633|HNOEL-iso|ONT3|mONT3	olfactomedin-like 3	protein-coding	Overlapped
chr9	78002559	78003004	-49177	NM_008103	14531	Mm.1400	NM_008103	ENSMUSG00000023333	Gcm1	GCMa|Gcm-rs2|Gcm1-rs1|glide	glial cells missing homolog 1	protein-coding	Overlapped
chr16	15101564	15102009	195140	NM_025769	66793	Mm.100270	NM_025769	ENSMUSG00000068617	Efcab1	4930449A16Rik|5430404L10Rik	EF-hand calcium binding domain 1	protein-coding	Overlapped
chr12	102383987	102384432	55604	NM_011175	19141	Mm.17185	NM_011175	ENSMUSG00000021190	Lgmn	AEP|AI746452|AU022324|Prsc1	legumain	protein-coding	Overlapped
chr2	167750723	167751168	59768	NR_015500	329562	Mm.123101	NM_177851	ENSMUSG00000006462	A530013C23Rik	-	RIKEN cDNA A530013C23 gene	ncRNA	Overlapped
chr8	114970178	114970623	530748	NM_019573	80707	Mm.440420	NM_019573	ENSMUSG00000004637	Wwox	5330426P09Rik|9030416C10Rik|WOX1	WW domain-containing oxidoreductase	protein-coding	Overlapped
chr13	44210726	44211171	5539	NR_045088	100503592	Mm.184925	NR_045088	ENSMUSG00000113186	A330076C08Rik	-	RIKEN cDNA A330076C08 gene	ncRNA	Overlapped
chr2	168611644	168612089	-10209	NM_001291174	18019	Mm.116802	NM_010899	ENSMUSG00000027544	Nfatc2	AI607462|NF-ATc2|NF-ATp|NFAT1|NFAT1-D|Nfatp	nuclear factor of activated T cells, cytoplasmic, calcineurin dependent 2	protein-coding	Overlapped
chr8	119684167	119684612	-15620	NM_026922	69047	Mm.46251	NM_026922	ENSMUSG00000034112	Atp2c2	1810010G06Rik|Spca2|mKIAA0703	ATPase, Ca++ transporting, type 2C, member 2	protein-coding	Overlapped
chr3	138758516	138758961	16530	NR_121195	56224	Mm.31927	NM_019571	ENSMUSG00000028152	Tspan5	2810455A09Rik|4930505M03Rik|NET-4|Tm4sf9	tetraspanin 5	protein-coding	Overlapped
chr1	22584576	22585021	221205	NM_183018	116837	Mm.60061	NM_053270	ENSMUSG00000041670	Rims1	C030033M19Rik|RIM1|RIM1a|RIM1alpha|Rab3ip1|Rim|Serg1	regulating synaptic membrane exocytosis 1	protein-coding	Overlapped
chr2	153939114	153939559	-1526	NM_001034875	381399	Mm.315572	NM_001034875	ENSMUSG00000074665	Bpifb4	Gm1006|Lplunc4	BPI fold containing family B, member 4	protein-coding	Overlapped
chr4	153685605	153686050	-202997	NM_001099299	230959	Mm.318874	NM_001099299	ENSMUSG00000039546	Ajap1	Gm573	adherens junction associated protein 1	protein-coding	Overlapped
chr5	115917324	115917769	71890	NM_007708	12704	Mm.8321	NM_007708	ENSMUSG00000029516	Cit	C030025P15Rik|CRIK|CRIK-SK|Cit-k	citron	protein-coding	Overlapped
chr18	82631595	82632040	60917	NM_177832	329002	Mm.34438	NM_177832	ENSMUSG00000041258	Zfp236	AI447957|Gm335	zinc finger protein 236	protein-coding	Overlapped
chr15	72568501	72568946	-22444	NM_001033876	223604	Mm.386856	NM_001033876	ENSMUSG00000036760	Kcnk9	Task3	potassium channel, subfamily K, member 9	protein-coding	Overlapped
chr11	82316591	82317036	-72087	NM_001304439	270893	Mm.341593	NM_023438	ENSMUSG00000020701	Tmem132e	Gm644	transmembrane protein 132E	protein-coding	Overlapped
chr5	114643887	114644332	14312	NM_022017	63873	Mm.266450	NM_022017	ENSMUSG00000014158	Trpv4	0610033B08Rik|OTRPC4|Trp12|VR-OAC|VRL-2|VROAC	transient receptor potential cation channel, subfamily V, member 4	protein-coding	Overlapped
chr18	83118805	83119250	-198467	NR_033307	75853	Mm.420737	NR_033307		4930592I03Rik	-	RIKEN cDNA 4930592I03 gene	ncRNA	Overlapped
chr17	84049639	84050084	-28799	NR_045458	74473	Mm.399575	NR_045458		4933433H22Rik	-	RIKEN cDNA 4933433H22 gene	ncRNA	Overlapped
chr1	190568496	190568941	165070	NR_151624	433390	Mm.331295	NR_151624	ENSMUSG00000103644	Gm29678	-	predicted gene, 29678	ncRNA	Overlapped
chr11	89261529	89261974	40808	NM_008711	18121	Mm.135266	NM_008711	ENSMUSG00000048616	Nog	-	noggin	protein-coding	Overlapped
chr5	136401823	136402268	-26242	NR_030500	723975		NR_030500	ENSMUSG00000106479	Mir721	Mirn721|miRY|mir-721|mmu-mir-721	microRNA 721	ncRNA	Overlapped
chr17	82254353	82254798	-516188	NM_001112798	20541	Mm.265834	NM_011406	ENSMUSG00000054640	Slc8a1	AI852629|AV344025|D930008O12Rik|Ncx1	solute carrier family 8 (sodium/calcium exchanger), member 1	protein-coding	Overlapped
chr18	83747006	83747451	339334	NM_001081300	110796	Mm.102136	NM_001081300	ENSMUSG00000046982	Tshz1	5730407I04Rik|D18Bwg1409e|Mtsh1|NY-CO-33|Sdccag33|Tsh1|mKIAA4206|teashirt1	teashirt zinc finger family member 1	protein-coding	Overlapped
chr11	100745024	100745469	-7031	NM_024456	19345	Mm.29829	NM_024456	ENSMUSG00000019173	Rab5c	AI326010|Rabl	RAB5C, member RAS oncogene family	protein-coding	Overlapped
chr6	6244594	6245039	-3843	NR_136906	101056138	Mm.389085	NR_136904	ENSMUSG00000093482	Gm20619	-	predicted gene 20619	ncRNA	Overlapped
chr8	120336448	120336893	-108440	NR_110496	434353	Mm.411793	NR_110496	ENSMUSG00000097960	A330074K22Rik	-	RIKEN cDNA A330074K22 gene	ncRNA	Overlapped
chr5	141760870	141761315	519558	NM_177879	330222	Mm.151931	NM_177879	ENSMUSG00000039683	Sdk1	5330440E10|6720466O15Rik	sidekick cell adhesion molecule 1	protein-coding	Overlapped
chr7	125889159	125889604	181511	NM_001358287	233865	Mm.274389	NM_001081022	ENSMUSG00000032743	D430042O09Rik	Kiaa0556	RIKEN cDNA D430042O09 gene	protein-coding	Overlapped
chr2	163508710	163509155	2075	NM_001312907	15378	Mm.202383	NM_008261	ENSMUSG00000017950	Hnf4a	HNF-4|Hnf4|Hnf4alpha|MODY1|Nr2a1|TCF-14|Tcf14	hepatic nuclear factor 4, alpha	protein-coding	Overlapped
chr4	130962722	130963167	18559	NM_010769	17180	Mm.271796	NM_010769	ENSMUSG00000040533	Matn1	CMP|Crtm|Mat1|matrilin-1	matrilin 1, cartilage matrix protein	protein-coding	Overlapped
chr18	34240064	34240509	-7408	NM_001360979	11789	Mm.384171	NM_007462	ENSMUSG00000005871	Apc	AI047805|AU020952|AW124434|CC1|Min|mAPC	adenomatosis polyposis coli	protein-coding	Overlapped
chr18	12411072	12411517	77270	NM_010680	16774	Mm.42012	NM_010680	ENSMUSG00000024421	Lama3	Lama3B|[a]3B	laminin, alpha 3	protein-coding	Overlapped
chr17	24168356	24168801	231	NM_001361535	11984	Mm.30155	NM_009729	ENSMUSG00000024121	Atp6v0c	Atp6c|Atp6c2|Atp6l|Atpl|Atpl-rs1|PL16|VATL|Vma3	ATPase, H+ transporting, lysosomal V0 subunit C	protein-coding	Overlapped
chr8	91821332	91821777	-19900	NM_001253822	16373	Mm.238044	NM_008393	ENSMUSG00000031734	Irx3	AI894186	Iroquois related homeobox 3	protein-coding	Overlapped
chr2	93078730	93079175	-32808	NM_001177536	100042784	Mm.102816	NM_001177536	ENSMUSG00000075028	Prdm11	8030443D09Rik|AA163972|Gm707	PR domain containing 11	protein-coding	Overlapped
chr11	121861507	121861952	31511	NM_029049	74675	Mm.61213	NM_029049	ENSMUSG00000039198	Ptchd3	4930451E13Rik|4933440L20Rik|RNDEu-3	patched domain containing 3	protein-coding	Overlapped
chr8	81340640	81341085	-1700	NM_001297596	234515	Mm.324468	NM_001024617	ENSMUSG00000037940	Inpp4b	E130107I17Rik	inositol polyphosphate-4-phosphatase, type II	protein-coding	Overlapped
chr2	30710205	30710650	-10783	NR_037272	100526499		NR_037272	ENSMUSG00000093091	Mir3089	mir-3089|mmu-mir-3089	microRNA 3089	ncRNA	Overlapped
chr5	149239119	149239564	-25663	NM_001308462	11690	Mm.19844	NM_009663	ENSMUSG00000060063	Alox5ap	Flap	arachidonate 5-lipoxygenase activating protein	protein-coding	Overlapped
chr11	31343083	31343528	26756	NM_011491	20856	Mm.32506	NM_011491	ENSMUSG00000020303	Stc2	AW125853|Stc-2|Stc2l|mustc2	stanniocalcin 2	protein-coding	Overlapped
chr2	91102401	91102846	5945	NM_011355	20375	Mm.1302	NM_011355	ENSMUSG00000002111	Spi1	Dis-1|Dis1|PU.1|Sfpi-1|Sfpi1|Spi-1|Tcfpu1|Tfpu.1	spleen focus forming virus (SFFV) proviral integration oncogene	protein-coding	Overlapped
chr5	37370883	37371328	32627	NM_145920	68525	Mm.25506	NM_145920	ENSMUSG00000050248	Evc2	1110017L09Rik|Lbn|limbin	EvC ciliary complex subunit 2	protein-coding	Overlapped
chr4	152652822	152653267	-44496	NR_033138	330004	Mm.291863	NM_001033414		Gm833	-	predicted gene 833	ncRNA	Overlapped
chr1	119039429	119039874	13968	NM_001081125	14633	Mm.273292	NM_001081125	ENSMUSG00000048402	Gli2	-	GLI-Kruppel family member GLI2	protein-coding	Overlapped
chr5	3403216	3403661	59545	NM_009873	12571	Mm.31672	NM_009873	ENSMUSG00000040274	Cdk6	AI504062|Crk2	cyclin-dependent kinase 6	protein-coding	Overlapped
chr7	16185381	16185826	10208	NM_008627	17537	Mm.360516	NM_008627	ENSMUSG00000041420	Meis3	AI573393|Mrg2	Meis homeobox 3	protein-coding	Overlapped
chr10	90692875	90693320	116406	NM_001359242	77531	Mm.440605	NM_181398	ENSMUSG00000058589	Anks1b	AIDA-1|AIDA-1b|C030032C09Rik|E530015N03Rik|EB-1|Gm10937|Gm1555	ankyrin repeat and sterile alpha motif domain containing 1B	protein-coding	Overlapped
chr4	119920376	119920821	105920	NM_010657	16656	Mm.302758	NM_010657	ENSMUSG00000028634	Hivep3	2900056N03Rik|A130075N07|AI848000|E030045D18Rik|KBP-1|KBP1|Krc|Rc|Schnurri-3|Shn3|Zas3	human immunodeficiency virus type I enhancer binding protein 3	protein-coding	Overlapped
chr1	182629557	182630002	64772	NM_001145806	170725	Mm.189201	NM_130890	ENSMUSG00000038599	Capn8	nCL-2|nCL-2'	calpain 8	protein-coding	Overlapped
chr2	14203909	14204354	-25283	NM_008625	17533	Mm.2019	NM_008625	ENSMUSG00000026712	Mrc1	AW259686|CD206|MR	mannose receptor, C type 1	protein-coding	Overlapped
chr7	84776059	84776504	-77290	NM_146415	258410	Mm.484702	NM_146415	ENSMUSG00000070460	Olfr291	MOR254-2	olfactory receptor 291	protein-coding	Overlapped
chr3	94443261	94443706	147	NM_030116	78523	Mm.218515	NM_030116	ENSMUSG00000028140	Mrpl9	8030480E20Rik|AA409733|C330013D18Rik|L9mt	mitochondrial ribosomal protein L9	protein-coding	Overlapped
chr10	57862235	57862680	67913	NM_020561	57319	Mm.2379	NM_020561	ENSMUSG00000019872	Smpdl3a	0610010C24Rik|AI529588|ASM3A|ASML3|ASML3A	sphingomyelin phosphodiesterase, acid-like 3A	protein-coding	Overlapped
chr6	121366520	121366965	20045	NM_133661	14411	Mm.274506	NM_133661	ENSMUSG00000030109	Slc6a12	BGT1|GAT-2|GAT2|Gabt2	solute carrier family 6 (neurotransmitter transporter, betaine/GABA), member 12	protein-coding	Overlapped
chr11	70640525	70640970	1625	NM_010326	14723	Mm.377085	NM_010326	ENSMUSG00000050675	Gp1ba	GP-Ib alpha|GPIba|GPIbalpha	glycoprotein 1b, alpha polypeptide	protein-coding	Overlapped
chr6	98719858	98720303	308218	NM_001197322	108655	Mm.234965	NM_053202	ENSMUSG00000030067	Foxp1	3110052D19Rik|4932443N09Rik|AI461938|AW494214	forkhead box P1	protein-coding	Overlapped
chr13	114153035	114153480	-1665	NR_045836	319803	Mm.386896	NM_177004	ENSMUSG00000114213	A430090L17Rik	-	RIKEN cDNA A430090L17 gene	ncRNA	Overlapped
chr3	137311150	137311595	-29706	NM_001163522	59308	Mm.27343	NM_016885	ENSMUSG00000054690	Emcn	0610012K22Rik|AI315669|Muc14	endomucin	protein-coding	Overlapped
chr15	66810312	66810757	21295	NM_001029841	20491	Mm.7601	NM_009192	ENSMUSG00000022372	Sla	Slap|Slap-1	src-like adaptor	protein-coding	Overlapped
chr5	111646868	111647313	65529	NR_015546	330164	Mm.193276	NM_177875	ENSMUSG00000052848	C130026L21Rik	-	RIKEN cDNA C130026L21 gene	ncRNA	Overlapped
chr14	22937861	22938306	156488	NR_033550	791307	Mm.364384	NR_033550	ENSMUSG00000068680	Gm10248	-	predicted gene 10248	ncRNA	Overlapped
chr7	46539668	46540113	99917	NM_013789	27414	Mm.76659	NM_013789	ENSMUSG00000030839	Sergef	DelGEF|Gef|Gnef|Gnefr	secretion regulating guanine nucleotide exchange factor	protein-coding	Overlapped
chr5	118885030	118885475	-67087	NR_040694	74627	Mm.410828	NR_040694	ENSMUSG00000107144	4930413E15Rik	-	RIKEN cDNA 4930413E15 gene	ncRNA	Overlapped
chr7	143841761	143842206	18816	NM_007856	13360	Mm.249342	NM_007856	ENSMUSG00000058454	Dhcr7	AA409147	7-dehydrocholesterol reductase	protein-coding	Overlapped
chr5	118625277	118625722	64780	NM_001347445	76199	Mm.206238	NM_172424	ENSMUSG00000018076	Med13l	2210413I17Rik|6330591G05Rik|9030618F05Rik|Thrap2|Trap240L|mKIAA1025	mediator complex subunit 13-like	protein-coding	Overlapped
chr18	75567499	75567944	53076	NR_045879	100038353	Mm.440724	NR_045879	ENSMUSG00000097712	Gm10532	-	predicted gene 10532	ncRNA	Overlapped
chr5	140876899	140877344	-46690	NM_010302	14673	Mm.370185	NM_010302	ENSMUSG00000000149	Gna12	AI414047|AI504261|Galpha12	guanine nucleotide binding protein, alpha 12	protein-coding	Overlapped
chr7	34719202	34719647	-63915	NM_001360818	233107	Mm.76761	NM_146188	ENSMUSG00000030499	Kctd15	BC031749	potassium channel tetramerisation domain containing 15	protein-coding	Overlapped
chr5	118345853	118346298	100848	NM_001081236	76792	Mm.103428	NM_001081236	ENSMUSG00000032840	2410131K14Rik	-	RIKEN cDNA 2410131K14 gene	protein-coding	Overlapped
chr15	74775981	74776426	2656	NR_027836	78725	Mm.171357	NM_172433	ENSMUSG00000101026	D730001G18Rik	Ly6g6g	RIKEN cDNA D730001G18 gene	ncRNA	Overlapped
chr18	78197984	78198429	8234	NM_001110274	27411	Mm.44158	NM_030683	ENSMUSG00000024552	Slc14a2	UT-A1|UT-A3	solute carrier family 14 (urea transporter), member 2	protein-coding	Overlapped
chr7	144028549	144028994	19517	NR_037292	100526562		NR_037292	ENSMUSG00000093221	Mir3105	mmu-mir-3105	microRNA 3105	ncRNA	Overlapped
chr5	147611408	147611853	114358	NM_010228	14254	Mm.389712	NM_010228	ENSMUSG00000029648	Flt1	AI323757|Flt-1|VEGFR-1|VEGFR1|sFlt1	FMS-like tyrosine kinase 1	protein-coding	Overlapped
chr14	68491713	68492158	41754	NM_007402	11500	Mm.261495	NM_007402	ENSMUSG00000022056	Adam7	ADAM 7|EAP1|EAPI	a disintegrin and metallopeptidase domain 7	protein-coding	Overlapped
chr4	134099688	134100133	-2673	NR_045571	67586	Mm.282029	NM_026257	ENSMUSG00000012126	Ubxn11	4930506L07Rik|D4Bwg1540e|Soc|Soci|Ubxd5	UBX domain protein 11	protein-coding	Overlapped
chr12	5153497	5153942	221963	NM_001164493	208439	Mm.388281	NM_001164493	ENSMUSG00000020627	Klhl29	A230106N14Rik|Gm68|Kbtbd9|mKIAA1921	kelch-like 29	protein-coding	Overlapped
chr18	80592893	80593338	-48569	NR_028424	100039348	Mm.254722	NR_028424		Gm2176	A430076E10Rik	glucosamine-6-phosphate deaminase 1 pseudogene	pseudo	Overlapped
chr8	79131524	79131969	103309	NM_178267	622675	Mm.48724	NM_178267	ENSMUSG00000071064	Zfp827	2810449M09Rik|D630040G17Rik|Znf827	zinc finger protein 827	protein-coding	Overlapped
chr8	114747003	114747448	307573	NM_019573	80707	Mm.440420	NM_019573	ENSMUSG00000004637	Wwox	5330426P09Rik|9030416C10Rik|WOX1	WW domain-containing oxidoreductase	protein-coding	Overlapped
chr7	123249059	123249504	34415	NM_146198	233836	Mm.211838	NM_146198	ENSMUSG00000030769	Slc5a11	2010013B02Rik|Kst1|RKST2|SMIT2|Slc5a10	solute carrier family 5 (sodium/glucose cotransporter), member 11	protein-coding	Overlapped
chr17	48472275	48472720	17596	NM_152823	76589	Mm.311629	NM_152823	ENSMUSG00000043592	Unc5cl	2510009H09Rik|BB155270|Zud	unc-5 family C-terminal like	protein-coding	Overlapped
chr4	130933141	130933586	-11022	NM_010769	17180	Mm.271796	NM_010769	ENSMUSG00000040533	Matn1	CMP|Crtm|Mat1|matrilin-1	matrilin 1, cartilage matrix protein	protein-coding	Overlapped
chr4	150647469	150647914	4483	NM_001355737	242773	Mm.29280	NM_173774	ENSMUSG00000039838	Slc45a1	C230078B22|Dnb5	solute carrier family 45, member 1	protein-coding	Overlapped
chr13	47545809	47546254	-121519	NR_153835	74939	Mm.342710	NR_153835	ENSMUSG00000114509	4930471G24Rik	-	RIKEN cDNA 4930471G24 gene	ncRNA	Overlapped
chr15	81447387	81447832	-18707	NM_019712	56438	Mm.29405	NM_019712	ENSMUSG00000022400	Rbx1	1500002P15Rik|AA517855|ROC1	ring-box 1	protein-coding	Overlapped
chr5	149373648	149374093	-37879	NR_151595	70717	Mm.252139	NM_027519	ENSMUSG00000029659	Medag	6330406I15Rik|Awms3|MEDA-4|Meda4|mAWMS3	mesenteric estrogen dependent adipogenesis	protein-coding	Overlapped
chr4	154695438	154695883	-27793	NM_028513	73353	Mm.30958	NM_028513	ENSMUSG00000051276	Actrt2	1700052K15Rik|Arp-T2|Arpm2	actin-related protein T2	protein-coding	Overlapped
chr6	124407215	124407660	7426	NM_001277330	19305	Mm.22418	NM_008995	ENSMUSG00000005069	Pex5	AW212715|ESTM1|PTS1-BP|PTS1R|PXR1P|Pxr1|X83306	peroxisomal biogenesis factor 5	protein-coding	Overlapped
chr9	121393430	121393875	-9794	NM_001357968	67095	Mm.491112	NM_175114	ENSMUSG00000032536	Trak1	2310001H13Rik|AI413908|AI467545|hyrt|mKIAA1042	trafficking protein, kinesin binding 1	protein-coding	Overlapped
chr15	28039030	28039475	-13404	NM_001081302	223435	Mm.485422	NM_001081302	ENSMUSG00000022263	Trio	6720464I07Rik|AA408740|Solo	triple functional domain (PTPRF interacting)	protein-coding	Overlapped
chr18	39370492	39370937	116531	NM_008173	14815	Mm.129481	NM_008173	ENSMUSG00000024431	Nr3c1	GR|Grl-1|Grl1	nuclear receptor subfamily 3, group C, member 1	protein-coding	Overlapped
chr11	5298766	5299211	-37378	NM_032396	84035	Mm.209989	NM_032396	ENSMUSG00000020393	Kremen1	AV002070|Kremen|Krm1	kringle containing transmembrane protein 1	protein-coding	Overlapped
chr19	57891685	57892130	-159260	NR_049196	100885835		NR_049196	ENSMUSG00000093757	Mir5623	Gm26068|mir-5623|mmu-mir-5623	microRNA 5623	ncRNA	Overlapped
chr2	63748584	63749029	-173518	NR_152174	667257	Mm.417007	NR_152174		Gm8541	EG667257	predicted gene 8541	ncRNA	Overlapped
chr1	171574998	171575443	16027	NM_018729	18106	Mm.2299	NM_018729	ENSMUSG00000004709	Cd244	2B4|C9.1|F730046O15Rik|Ly90|NAIL|NKR2B4|Nmrk|SLAMF4	CD244 natural killer cell receptor 2B4	protein-coding	Overlapped
chr13	110744116	110744561	-159161	NR_131193	75139	Mm.490931	NR_131193	ENSMUSG00000114472	Gm38397	-	predicted gene, 38397	ncRNA	Overlapped
chr18	25611268	25611713	68258	NM_001362337	108013	Mm.266435	NM_133195	ENSMUSG00000024268	Celf4	A230070D14Rik|BRUNOL-4|Brul4|Brunol4|C130060B05Rik	CUGBP, Elav-like family member 4	protein-coding	Overlapped
chr8	117330371	117330816	-18577	NM_028941	74440	Mm.233181	NM_028941	ENSMUSG00000034390	Cmip	4933407C03Rik|5830471E12Rik|AI314065|AI464126	c-Maf inducing protein	protein-coding	Overlapped
chr4	154672582	154673027	-4937	NM_028513	73353	Mm.30958	NM_028513	ENSMUSG00000051276	Actrt2	1700052K15Rik|Arp-T2|Arpm2	actin-related protein T2	protein-coding	Overlapped
chr12	77874081	77874526	-352352	NM_145965	268566	Mm.341742	NM_145965	ENSMUSG00000047454	Gphn	5730552E08Rik|AI662856|BC027112|C230040D23|GPH|GPHRYN|geph	gephyrin	protein-coding	Overlapped
chr18	11288503	11288948	-236158	NR_105022	68434	Mm.57626	NR_105022	ENSMUSG00000097222	1010001N08Rik	Gata6as	RIKEN cDNA 1010001N08 gene	ncRNA	Overlapped
chr5	32716027	32716472	30093	NM_001347332	320951	Mm.273765	NM_177298	ENSMUSG00000023452	Pisd	9030221M09Rik	phosphatidylserine decarboxylase	protein-coding	Overlapped
chr7	120242031	120242476	38289	NM_026458	67928	Mm.158178	NM_026458	ENSMUSG00000062017	Abca14	1700110B15Rik|4930539G24Rik	ATP-binding cassette, sub-family A (ABC1), member 14	protein-coding	Overlapped
chr17	45563646	45564091	-68	NM_001357105	73836	Mm.289716	NM_028662	ENSMUSG00000037089	Slc35b2	1110003M08Rik|AA407792|AI842275|PAPST1|Slc35b1	solute carrier family 35, member B2	protein-coding	Overlapped
chr11	120202698	120203143	-13064	NR_030682	100042332	Mm.269766	NR_030682		2810410L24Rik	-	RIKEN cDNA 2810410L24 gene	ncRNA	Overlapped
chr8	120944962	120945407	137926	NR_045471	68790	Mm.246916	NR_045471	ENSMUSG00000097336	Fendrr	1110050K14Rik|LL66|linc-Foxf1a|lincFoxf1	Foxf1 adjacent non-coding developmental regulatory RNA	ncRNA	Overlapped
chr18	84182453	84182898	94517	NM_146090	225791	Mm.147052	NM_146090	ENSMUSG00000049090	Zadh2	C530046K17Rik|PTGR-3|Pthr3	zinc binding alcohol dehydrogenase, domain containing 2	protein-coding	Overlapped
chr12	100818675	100819120	39840	NM_001361023	217830	Mm.218590	NM_145448	ENSMUSG00000021185	Dglucy	9030617O03Rik	D-glutamate cyclase	protein-coding	Overlapped
chr12	79594695	79595140	297566	NM_001252562	19363	Mm.341756	NM_009014	ENSMUSG00000059060	Rad51b	AI553500|R51H2|Rad51l1|mREC2	RAD51 paralog B	protein-coding	Overlapped
chr4	134970358	134970803	39600	NM_026780	68592	Mm.29989	NM_026780	ENSMUSG00000028821	Syf2	1110018L13Rik|Cbpin|D4Bwg1551e|Gcipip|Ntc31|mp29|p29	SYF2 homolog, RNA splicing factor (S. cerevisiae)	protein-coding	Overlapped
chr2	167269396	167269841	-29081	NM_008968	19223	Mm.2339	NM_008968	ENSMUSG00000017969	Ptgis	Cyp8|Cyp8a1|Pgis	prostaglandin I2 (prostacyclin) synthase	protein-coding	Overlapped
chr8	11567449	11567894	9261	NM_001302459	26356	Mm.25709	NM_011919	ENSMUSG00000045969	Ing1	2610028J21Rik|AA407184|AI875420|mING1h|p33Ing1|p37Ing1b	inhibitor of growth family, member 1	protein-coding	Overlapped
chr12	106365230	106365675	82214	NR_036593	76639	Mm.375609	NR_036593	ENSMUSG00000092066	1700121N20Rik	-	RIKEN cDNA 1700121N20 gene	ncRNA	Overlapped
chr12	54224142	54224587	-9251	NR_108033	73592	Mm.416874	NR_108033	ENSMUSG00000112821	1700104L18Rik	-	RIKEN cDNA 1700104L18 gene	ncRNA	Overlapped
chr2	158235838	158236283	-6836	NM_001131021	228846	Mm.187574	NM_177657	ENSMUSG00000037813	D630003M21Rik	-	RIKEN cDNA D630003M21 gene	protein-coding	Overlapped
chr12	74883923	74884368	293187	NM_172805	238271	Mm.44465	NM_172805	ENSMUSG00000034402	Kcnh5	Eag2	potassium voltage-gated channel, subfamily H (eag-related), member 5	protein-coding	Overlapped
chr4	154538007	154538452	-12053	NR_151634	102634405		NR_151634		Gm13133	-	predicted gene 13133	ncRNA	Overlapped
chr8	120785995	120786440	47578	NM_001301811	15900	Mm.334861	NM_008320	ENSMUSG00000041515	Irf8	AI893568|ICSBP|IRF-8|Icsbp1|Myls	interferon regulatory factor 8	protein-coding	Overlapped
chr2	166613663	166614108	49363	NR_152154	433503	Mm.491336	NR_152154		Gm29679	-	predicted gene, 29679	ncRNA	Overlapped
chr3	69345138	69345583	28442	NM_178726	242083	Mm.40577	NM_178726	ENSMUSG00000027784	Ppm1l	3222401G13|5930404J21Rik|AI481720|AW045850|PP2C|PP2Cepsilon|Pp2ce|Ppp2ce|mKIAA4175	protein phosphatase 1 (formerly 2C)-like	protein-coding	Overlapped
chr5	117036273	117036718	79498	NM_178622	71954	Mm.34456	NM_178622	ENSMUSG00000066900	Suds3	2400003N08Rik|2410008L21Rik|AU067672|mSds3	suppressor of defective silencing 3 homolog (S. cerevisiae)	protein-coding	Overlapped
chr14	56320269	56320714	-44577	NM_138652	192113	Mm.273271	NM_138652	ENSMUSG00000022229	Atp12a	Atp1al1|HKalpha2|cHKA	ATPase, H+/K+ transporting, nongastric, alpha polypeptide	protein-coding	Overlapped
chr2	169516523	169516968	-116901	NM_080455	228911	Mm.315789	NM_080455	ENSMUSG00000047907	Tshz2	2900073F20Rik|B830045G17|Mtsh2|Sdccag33l|Tsh2|Zfp218|mKIAA4248|teashirt2	teashirt zinc finger family member 2	protein-coding	Overlapped
chr4	138976364	138976809	3681	NM_029857	77056	Mm.122336	NM_029857	ENSMUSG00000041143	Tmco4	4632413C14Rik|AI430825	transmembrane and coiled-coil domains 4	protein-coding	Overlapped
chr8	3605275	3605720	15799	NM_026156	67439	Mm.23739	NM_026156	ENSMUSG00000019470	Xab2	0610041O14Rik|AV025587	XPA binding protein 2	protein-coding	Overlapped
chr2	33018015	33018460	-36154	NR_151460	56017	Mm.305754	NM_019488	ENSMUSG00000026791	Slc2a8	D2Ertd44e|GLUT8|GlutX1	solute carrier family 2, (facilitated glucose transporter), member 8	protein-coding	Overlapped
chr8	92622529	92622974	-51538	NM_022428	64379	Mm.137247	NM_022428	ENSMUSG00000031738	Irx6	-	Iroquois homeobox 6	protein-coding	Overlapped
chr7	51791892	51792337	-69901	NM_001330608	14453	Mm.207360	NM_008087	ENSMUSG00000030498	Gas2	Gas-2	growth arrest specific 2	protein-coding	Overlapped
chr15	58511314	58511759	96068	NM_145959	210998	Mm.3224	NM_145959	ENSMUSG00000037119	Fam91a1	AV220772|BC033609|D15Ertd621e|SKIN|mKIAA0493	family with sequence similarity 91, member A1	protein-coding	Overlapped
chr2	57620234	57620679	-377699	NM_172855	241391	Mm.484118	NM_172855	ENSMUSG00000026828	Galnt5	4832424J23	polypeptide N-acetylgalactosaminyltransferase 5	protein-coding	Overlapped
chr9	73209578	73210023	96331	NM_198609	225215	Mm.379366	NM_198609	ENSMUSG00000032215	Rsl24d1	2410159K22Rik	ribosomal L24 domain containing 1	protein-coding	Overlapped
chr1	172994329	172994774	37783	NM_008763	18313	Mm.377103	NM_008763	ENSMUSG00000037924	Olfr16	MOR23|MOR26713	olfactory receptor 16	protein-coding	Overlapped
chr8	120906386	120906831	167969	NM_001301811	15900	Mm.334861	NM_008320	ENSMUSG00000041515	Irf8	AI893568|ICSBP|IRF-8|Icsbp1|Myls	interferon regulatory factor 8	protein-coding	Overlapped
chr13	109512273	109512718	187751	NR_030644	100124489		NR_030644	ENSMUSG00000076946	Mir582	Mirn582|mir-582|mmu-mir-582	microRNA 582	ncRNA	Overlapped
chr12	111064788	111065233	25212	NM_198023	217864	Mm.23808	NM_198023	ENSMUSG00000037896	Rcor1	5730409O11|6720480E22Rik|AU042633|D12Wsu95e|Rocr1|mKIAA0071	REST corepressor 1	protein-coding	Overlapped
chr8	11956669	11957114	116370	NM_029326	75528	Mm.440342	NM_029326	ENSMUSG00000031512	Tex29	1700018L24Rik	testis expressed 29	protein-coding	Overlapped
chr15	80377454	80377899	60927	NR_155275	102633578	Mm.397484	NR_155274	ENSMUSG00000115888	Gm31369	-	predicted gene, 31369	ncRNA	Overlapped
chr18	70418768	70419213	-53464	NM_029019	170461	Mm.83623	NM_029019	ENSMUSG00000079608	Stard6	1700011K09Rik|4833424I06Rik|4933429L05Rik|AI644424	StAR-related lipid transfer (START) domain containing 6	protein-coding	Overlapped
chr4	140217292	140217737	29297	NM_198610	230868	Mm.298731	NM_198610	ENSMUSG00000040972	Igsf21	BC055811|Gm141	immunoglobulin superfamily, member 21	protein-coding	Overlapped
chr5	142707236	142707681	5357	NM_146257	243328	Mm.125942	NM_146257	ENSMUSG00000050822	Slc29a4	ENT4|mPMAT	solute carrier family 29 (nucleoside transporters), member 4	protein-coding	Overlapped
chr15	5116425	5116870	34	NM_026069	67281	Mm.10474	NM_026069	ENSMUSG00000041841	Rpl37	3110005M08Rik	ribosomal protein L37	protein-coding	Overlapped
chr5	113400384	113400829	43312	NM_001012726	503692	Mm.348794	NM_001012726	ENSMUSG00000053873	Aym1	-	activator of yeast meiotic promoters 1	protein-coding	Overlapped
chr18	76456819	76457264	194596	NM_001311070	17126	Mm.152699	NM_010754	ENSMUSG00000024563	Smad2	7120426M23Rik|Madh2|Madr2|Smad-2|mMad2	SMAD family member 2	protein-coding	Overlapped
chr5	65044387	65044832	-62959	NM_001347355	71778	Mm.10281	NM_175174	ENSMUSG00000054920	Klhl5	1300013C10Rik	kelch-like 5	protein-coding	Overlapped
chr4	140417506	140417951	37261	NR_151509	329970	Mm.404705	NR_151508		Gm13016	A830025M08	predicted gene 13016	ncRNA	Overlapped
chr2	92093379	92093824	-69431	NM_011957	26427	Mm.10353	NM_011957	ENSMUSG00000027230	Creb3l1	Oasis	cAMP responsive element binding protein 3-like 1	protein-coding	Overlapped
chr2	57629379	57629824	-368554	NM_172855	241391	Mm.484118	NM_172855	ENSMUSG00000026828	Galnt5	4832424J23	polypeptide N-acetylgalactosaminyltransferase 5	protein-coding	Overlapped
chr2	169726891	169727336	93467	NM_080455	228911	Mm.315789	NM_080455	ENSMUSG00000047907	Tshz2	2900073F20Rik|B830045G17|Mtsh2|Sdccag33l|Tsh2|Zfp218|mKIAA4248|teashirt2	teashirt zinc finger family member 2	protein-coding	Overlapped
chr14	31526477	31526922	31620	NM_028932	74427	Mm.491208	NM_028932	ENSMUSG00000021890	Eaf1	4933403C17Rik|AI666536	ELL associated factor 1	protein-coding	Overlapped
chr11	68646950	68647395	-44743	NM_175260	77579	Mm.218233	NM_175260	ENSMUSG00000020900	Myh10	5730504C04Rik|9330167F11Rik|Fltn|Myhn-2|Myhn2|NMHC II-B|NMHC-B|NMHCII-B|NMMHC II-b|NMMHC-B|NMMHC-IIB|SMemb|mKIAA3005	myosin, heavy polypeptide 10, non-muscle	protein-coding	Overlapped
chr18	85299492	85299937	-348190	NM_025969	67105	Mm.250617	NM_025969	ENSMUSG00000024645	Timm21	1700034H14Rik|2700002I20Rik	translocase of inner mitochondrial membrane 21	protein-coding	Overlapped
chr5	36405956	36406401	-8039	NM_030889	81840	Mm.34113	NM_030889	ENSMUSG00000029093	Sorcs2	N28137|mKIAA1329	sortilin-related VPS10 domain containing receptor 2	protein-coding	Overlapped
chr17	25629383	25629828	50431	NR_045520	76483	Mm.12787	NM_029624	ENSMUSG00000002279	Lmf1	2400010G15Rik|AW822050|Tmem112|cld	lipase maturation factor 1	protein-coding	Overlapped
chr15	86770985	86771430	493532	NM_001358062	223754	Mm.28904	NM_145476	ENSMUSG00000051864	Tbc1d22a	BC023106|D15Ertd781e	TBC1 domain family, member 22a	protein-coding	Overlapped
chr5	117793229	117793674	-73388	NM_008712	18125	Mm.44249	NM_008712	ENSMUSG00000029361	Nos1	2310005C01Rik|N-NOS|NC-NOS|NO|NOS|NOS-I|Nos-1|bNOS|nNOS	nitric oxide synthase 1, neuronal	protein-coding	Overlapped
chr16	24583490	24583935	54398	NR_038091	624582	Mm.439775	NR_038091		Morf4l1-ps1	A730098P11Rik	mortality factor 4 like 1, pseudogene 1	pseudo	Overlapped
chr19	28690370	28690815	-10515	NM_001305671	226075	Mm.223508	NM_175459	ENSMUSG00000052942	Glis3	4833409N03Rik|E330013K21Rik	GLIS family zinc finger 3	protein-coding	Overlapped
chr3	149052587	149053032	-98174	NM_001081298	99633	Mm.9776	NM_001081298	ENSMUSG00000028184	Adgrl2	AI450192|CIRL-2|Gm619|Lec1|Lphh1|Lphn2|mKIAA0786	adhesion G protein-coupled receptor L2	protein-coding	Overlapped
chr2	181871128	181871573	6990	NM_025901	67005	Mm.271986	NM_025901	ENSMUSG00000038628	Polr3k	12.3kDa|1500004O14Rik|AI196849|AU014893|C11|RPC10|RPC11	polymerase (RNA) III (DNA directed) polypeptide K	protein-coding	Overlapped
chr12	100274796	100275241	-1591	NR_045741	100038713	Mm.470751	NR_045741	ENSMUSG00000113679	Gm10432	-	predicted gene 10432	ncRNA	Overlapped
chr5	111973963	111974408	-212457	NR_045833	269683	Mm.136946	NM_207252	ENSMUSG00000085271	E130006D01Rik	Gm16018|Gm681	RIKEN cDNA E130006D01 gene	ncRNA	Overlapped
chr19	4988935	4989380	814	NM_153553	225872	Mm.287867	NM_153553	ENSMUSG00000045903	Npas4	LE-PAS|Nxf	neuronal PAS domain protein 4	protein-coding	Overlapped
chr5	149541514	149541959	-3706	NR_045423	100415916	Mm.145528	NR_045423	ENSMUSG00000107132	Gm15997	-	predicted gene 15997	ncRNA	Overlapped
chr2	151624955	151625400	7416	NM_001291077	241727	Mm.39312	NM_198214	ENSMUSG00000027457	Snph	6430515A01|AW045671|AW556958|AW743098|mKIAA0374	syntaphilin	protein-coding	Overlapped
chr8	87677943	87678388	-35955	NR_131165	73557		NR_131165		1700096P03Rik	-	RIKEN cDNA 1700096P03 gene	ncRNA	Overlapped
chr14	34923771	34924216	29384	NR_029774	723847		NR_029774	ENSMUSG00000065481	Mir346	Mirn346|mir-346|mmu-mir-346	microRNA 346	ncRNA	Overlapped
chr8	61267088	61267533	21562	NR_045475	69279	Mm.417857	NR_045475	ENSMUSG00000099419	1700001D01Rik	-	RIKEN cDNA 1700001D01 gene	ncRNA	Overlapped
chr4	141009181	141009626	-1021	NM_001161799	17150	Mm.7386	NM_008546	ENSMUSG00000060572	Mfap2	AI893631|Magp|Magp1	microfibrillar-associated protein 2	protein-coding	Overlapped
chr5	114280458	114280903	-6919	NM_148935	116810	Mm.17709	NM_148935	ENSMUSG00000042002	Foxn4	-	forkhead box N4	protein-coding	Overlapped
chr8	126511657	126512102	-36814	NM_001159907	212728	Mm.482479	NM_001159907	ENSMUSG00000090290	Tarbp1	Gm17296|Gm179	TAR RNA binding protein 1	protein-coding	Overlapped
chr4	140587385	140587830	61149	NM_172415	72754	Mm.29329	NM_172415	ENSMUSG00000040964	Arhgef10l	2810441C07Rik	Rho guanine nucleotide exchange factor (GEF) 10-like	protein-coding	Overlapped
chr18	90592752	90593197	13149	NM_001362365	108168395	Mm.391131	NM_001362365	ENSMUSG00000110277	Gm45871	-	predicted gene 45871	protein-coding	Overlapped
chr11	76745167	76745612	18189	NM_001356321	53334	Mm.20931	NM_016810	ENSMUSG00000010392	Gosr1	AI414660|AI426320|BB145494|GOS-28|GOSRI|GS28	golgi SNAP receptor complex member 1	protein-coding	Overlapped
chr19	55033083	55033528	66172	NM_008149	14732	Mm.210196	NM_008149	ENSMUSG00000024978	Gpam	GPAT|GPAT-1|GPAT1|P90	glycerol-3-phosphate acyltransferase, mitochondrial	protein-coding	Overlapped
chr4	152289013	152289458	2427	NM_008237	15207	Mm.3516	NM_008237	ENSMUSG00000028946	Hes3	Hes-3|bHLHb43	hes family bHLH transcription factor 3	protein-coding	Overlapped
chr10	108154461	108154906	-7717	NM_027892	17931	Mm.422959	NM_027892	ENSMUSG00000019907	Ppp1r12a	1200015F06Rik|5730577I22Rik|AA792106|AV099298|D10Ertd625e|Mypt1	protein phosphatase 1, regulatory (inhibitor) subunit 12A	protein-coding	Overlapped
chr10	108274633	108275078	-57334	NM_054056	114774	Mm.391419	NM_054056	ENSMUSG00000035873	Pawr	2310001G03Rik|PAR4|Par-4	PRKC, apoptosis, WT1, regulator	protein-coding	Overlapped
chr8	81541294	81541739	198954	NM_001024617	234515	Mm.324468	NM_001024617	ENSMUSG00000037940	Inpp4b	E130107I17Rik	inositol polyphosphate-4-phosphatase, type II	protein-coding	Overlapped
chr6	84038056	84038501	18892	NM_001310152	26903	Mm.220982	NM_021469	ENSMUSG00000033788	Dysf	2310004N10Rik|AI604795|D6Pas3	dysferlin	protein-coding	Overlapped
chr5	112568170	112568615	8806	NM_019982	56747	Mm.143742	NM_019982	ENSMUSG00000058153	Sez6l	AI843918|AIG1|AW539724|Acig1|BSRP-B|mKIAA0927	seizure related 6 homolog like	protein-coding	Overlapped
chr7	30397723	30398168	-15843	NM_011662	22177	Mm.46301	NM_011662	ENSMUSG00000030579	Tyrobp	DAP12|KARAP|Ly83	TYRO protein tyrosine kinase binding protein	protein-coding	Overlapped
chr10	59900096	59900541	20727	NM_019965	56709	Mm.103610	NM_019965	ENSMUSG00000020109	Dnajb12	Dj10|mDj10	DnaJ heat shock protein family (Hsp40) member B12	protein-coding	Overlapped
chr5	149263803	149264248	-979	NM_001308462	11690	Mm.19844	NM_009663	ENSMUSG00000060063	Alox5ap	Flap	arachidonate 5-lipoxygenase activating protein	protein-coding	Overlapped
chr11	97056698	97057143	6100	NM_001310509	71240	Mm.190450	NM_001081434	ENSMUSG00000038534	Osbpl7	4933437E18Rik	oxysterol binding protein-like 7	protein-coding	Overlapped
chr2	171662966	171663411	299611	NR_040509	75655	Mm.396203	NR_040509	ENSMUSG00000086823	1700028P15Rik	-	RIKEN cDNA 1700028P15 gene	ncRNA	Overlapped
chr11	109274778	109275223	23181	NM_001165934	19739	Mm.38548	NM_011268	ENSMUSG00000020599	Rgs9	RGS9-1|Rgs9-2	regulator of G-protein signaling 9	protein-coding	Overlapped
chr2	167140989	167141434	47607	NM_008420	16500	Mm.205341	NM_008420	ENSMUSG00000050556	Kcnb1	Kcr1-1|Kv2.1|Shab	potassium voltage gated channel, Shab-related subfamily, member 1	protein-coding	Overlapped
chr11	98508541	98508986	37268	NM_011771	22780	Mm.133367	NM_011771	ENSMUSG00000018168	Ikzf3	5830411O07Rik|Aiolos|Zfpn1a3|Znfn1a3	IKAROS family zinc finger 3	protein-coding	Overlapped
chr12	54255133	54255578	21740	NR_108033	73592	Mm.416874	NR_108033	ENSMUSG00000112821	1700104L18Rik	-	RIKEN cDNA 1700104L18 gene	ncRNA	Overlapped
chr6	97368930	97369375	90134	NM_001346639	232288	Mm.27789	NM_145148	ENSMUSG00000030064	Frmd4b	6030440G05Rik|C87375|GOBLIN|GRSP1|R74720	FERM domain containing 4B	protein-coding	Overlapped
chr8	14072521	14072966	17584	NM_001034862	234086	Mm.268896	NM_001034862	ENSMUSG00000051978	Erich1	-	glutamate rich 1	protein-coding	Overlapped
chr1	77233799	77234244	262747	NR_105770	102465180		NR_105770	ENSMUSG00000099141	Mir6352	Gm27481|mmu-mir-6352	microRNA 6352	ncRNA	Overlapped
chr11	34681720	34682165	101963	NM_033374	94176	Mm.380679	NM_033374	ENSMUSG00000020143	Dock2	AI662014|AW122239|CED-5|Hch|MBC	dedicator of cyto-kinesis 2	protein-coding	Overlapped
chr2	127317855	127318300	-18082	NM_010090	13537	Mm.4729	NM_010090	ENSMUSG00000027368	Dusp2	PAC1	dual specificity phosphatase 2	protein-coding	Overlapped
chr11	118111095	118111540	17902	NM_001167746	69926	Mm.473893	NM_001167746	ENSMUSG00000033987	Dnah17	2810003K23Rik|Dnahc17|Dnahcl1|Gm1178|mKIAA3028	dynein, axonemal, heavy chain 17	protein-coding	Overlapped
chr7	37914583	37915028	104747	NM_011274	19777	Mm.387220	NM_011274	ENSMUSG00000030421	Uri1	C80913|NNX3|Rmp	URI1, prefoldin-like chaperone	protein-coding	Overlapped
chr19	46626859	46627304	3680	NM_001177813	226178	Mm.329895	NM_146099	ENSMUSG00000047731	Wbp1l	D19Wsu162e|Opal1	WW domain binding protein 1 like	protein-coding	Overlapped
chr10	84463176	84463621	-22927	NM_001004363	77976	Mm.25874	NM_001004363	ENSMUSG00000020032	Nuak1	AU014801|AW494241|B230104P22Rik|Omphk1	NUAK family, SNF1-like kinase, 1	protein-coding	Overlapped
chr11	110422197	110422642	23317	NM_001356353	26399	Mm.14487	NM_011943	ENSMUSG00000020623	Map2k6	MAPKK 6|MAPKK6|MEK6|MKK6|Prkmk6|SAPKK3	mitogen-activated protein kinase kinase 6	protein-coding	Overlapped
chr11	51501560	51502005	-82975	NM_028398	72947	Mm.256875	NM_028398	ENSMUSG00000020359	Phykpl	2900006B13Rik|Agxt2l2	5-phosphohydroxy-L-lysine phospholyase	protein-coding	Overlapped
chr14	25379645	25380090	-79318	NM_183208	328365	Mm.227484	NM_183208	ENSMUSG00000007817	Zmiz1	BC065120|E330020C23|Gm10397|I920194n01|Rai17|Zimp10	zinc finger, MIZ-type containing 1	protein-coding	Overlapped
chr15	72960636	72961081	94954	NM_029640	76510	Mm.158902	NM_029640	ENSMUSG00000047921	Trappc9	1810044A24Rik|2900005P22Rik|4632408O18Rik|Ibp|Nibp|TRS130|mKIAA1882	trafficking protein particle complex 9	protein-coding	Overlapped
chr4	153153056	153153501	329552	NM_001099299	230959	Mm.318874	NM_001099299	ENSMUSG00000039546	Ajap1	Gm573	adherens junction associated protein 1	protein-coding	Overlapped
chr5	111925043	111925488	-163537	NR_045833	269683	Mm.136946	NM_207252	ENSMUSG00000085271	E130006D01Rik	Gm16018|Gm681	RIKEN cDNA E130006D01 gene	ncRNA	Overlapped
chr16	90603625	90604070	123524	NM_025642	66578	Mm.180363	NM_025642	ENSMUSG00000022978	Mis18a	2610039C10Rik|2810018N07Rik	MIS18 kinetochore protein A	protein-coding	Overlapped
chr16	72258081	72258526	-23976	NR_131115	319533	Mm.373754	NR_131115		8030451O07Rik	-	RIKEN cDNA 8030451O07 gene	ncRNA	Overlapped
chr6	122897776	122898221	23441	NM_026267	67602	Mm.288114	NM_026267	ENSMUSG00000030327	Necap1	1200016B17Rik|AI747569|mFLJ00061	NECAP endocytosis associated 1	protein-coding	Overlapped
chr12	12820794	12821239	120820	NM_008709	18109	Mm.16469	NM_008709	ENSMUSG00000037169	Mycn	N-myc|Nmyc|Nmyc-1|Nmyc1|bHLHe37|c-nmyc	v-myc avian myelocytomatosis viral related oncogene, neuroblastoma derived	protein-coding	Overlapped
chr19	34091529	34091974	-9192	NM_023903	78753	Mm.195937	NM_023903	ENSMUSG00000056078	Lipm	4632427C23Rik|AW227514|Lipl3	lipase, family member M	protein-coding	Overlapped
chr17	56955630	56956075	-20464	NM_022328	64144	Mm.148748	NM_022328	ENSMUSG00000024212	Mllt1	AA407901|BAM11|ENL|LTG19	myeloid/lymphoid or mixed-lineage leukemia; translocated to, 1	protein-coding	Overlapped
chr4	88781341	88781786	-568	NM_197889	319146	Mm.368232	NM_197889	ENSMUSG00000096854	Ifnz	6030405N23Rik|BGIF|Lmtn	interferon zeta	protein-coding	Overlapped
chr5	117527339	117527784	113559	NM_001312914	333050	Mm.437947	NM_001034873	ENSMUSG00000061578	Ksr2	-	kinase suppressor of ras 2	protein-coding	Overlapped
chr1	181794547	181794992	47632	NM_133815	98386	Mm.4538	NM_133815	ENSMUSG00000004880	Lbr	AI505894|ic	lamin B receptor	protein-coding	Overlapped
chr13	17062165	17062610	632378	NM_138654	192136	Mm.364180	NM_138654	ENSMUSG00000055137	Sugct	5033411D12Rik|D17907	succinyl-CoA glutarate-CoA transferase	protein-coding	Overlapped
chr17	88365843	88366288	-74639	NM_001355743	14236	Mm.112824	NM_180974	ENSMUSG00000034998	Foxn2	3230402J05Rik|6030465J18Rik|Fkh19|Foxn1|HTLF	forkhead box N2	protein-coding	Overlapped
chr11	79601611	79602056	10621	NM_175543	268451	Mm.130656	NM_175543	ENSMUSG00000017639	Rab11fip4	A730072L08Rik|RAB11-FIP4|mKIAA1821	RAB11 family interacting protein 4 (class II)	protein-coding	Overlapped
chr6	142937506	142937951	26724	NM_011374	20449	Mm.260838	NM_011374	ENSMUSG00000030283	St8sia1	9330109E03Rik|GD3S|Sia-T|Siat8|Siat8a	ST8 alpha-N-acetyl-neuraminide alpha-2,8-sialyltransferase 1	protein-coding	Overlapped
chr17	41936727	41937172	-378998	NM_028474	627626	Mm.390999	NM_028474	ENSMUSG00000042256	Ptchd4	3110082D06Rik|Gm321	patched domain containing 4	protein-coding	Overlapped
chr4	107357948	107358393	-9614	NM_028355	72787	Mm.28478	NM_028355	ENSMUSG00000028614	Ndc1	2810475A17Rik|AI450313|Tmem48|sks	NDC1 transmembrane nucleoporin	protein-coding	Overlapped
chr6	53084272	53084717	-15870	NM_173406	231986	Mm.386865	NM_173406	ENSMUSG00000063568	Jazf1	AI591476|C820002C15|Jaz1|Tip27	JAZF zinc finger 1	protein-coding	Overlapped
chr10	115602153	115602598	-14595	NM_010195	14160	Mm.42103	NM_010195	ENSMUSG00000020140	Lgr5	FEX|Gpr49	leucine rich repeat containing G protein coupled receptor 5	protein-coding	Overlapped
chr17	31464674	31465119	47591	NM_021322	57773	Mm.143771	NM_021322	ENSMUSG00000024037	Wdr4	AI415180|AI448349|D530049K22Rik|Wh	WD repeat domain 4	protein-coding	Overlapped
chr15	97273876	97274321	-26811	NM_001164602	105827	Mm.24005	NM_178114	ENSMUSG00000048218	Amigo2	AI415330|AMIGO-2|AW208913|Ali1	adhesion molecule with Ig like domain 2	protein-coding	Overlapped
chr5	48747428	48747873	141907	NM_030265	80334	Mm.160172	NM_030265	ENSMUSG00000029088	Kcnip4	AV032399|Calp|Calp250|KChIP4|KChIP4a	Kv channel interacting protein 4	protein-coding	Overlapped
chr5	35663150	35663595	16408	NM_001042615	78558	Mm.274255	NM_030127	ENSMUSG00000029096	Htra3	2210021K23Rik|9530081K03Rik|Prsp|Tasp	HtrA serine peptidase 3	protein-coding	Overlapped
chr8	48862334	48862779	-187866	NM_001145937	23965	Mm.42191	NM_011857	ENSMUSG00000031561	Tenm3	2610100B16Rik|Odz1|Odz3|Ten-m3|mKIAA1455	teneurin transmembrane protein 3	protein-coding	Overlapped
chrY	90732699	90733144	22129	NR_137283	654820	Mm.34441	NM_001039559	ENSMUSG00000072844	G530011O06Rik	-	RIKEN cDNA G530011O06 gene	ncRNA	Overlapped
chr16	22529395	22529840	2567	NR_106170	102465887		NR_106170	ENSMUSG00000099071	Mir8095	Gm27566|mmu-mir-8095	microRNA 8095	ncRNA	Overlapped
chr7	143761539	143761984	5232	NM_203492	381974	Mm.297839	NM_203492	ENSMUSG00000050276	Mrgprg	Gm1098|Mrgg	MAS-related GPR, member G	protein-coding	Overlapped
chr5	109663189	109663634	-104418	NM_001310694	57914	Mm.35771	NM_016715	ENSMUSG00000033467	Crlf2	CRLM2|Ly114|Tpte2|Tslpr	cytokine receptor-like factor 2	protein-coding	Overlapped
chr10	44655546	44655991	-197020	NM_007548	12142	Mm.4800	NM_007548	ENSMUSG00000038151	Prdm1	Blimp-1|Blimp1|PRDI-BF1|ZNFPR1A1|b2b1765Clo	PR domain containing 1, with ZNF domain	protein-coding	Overlapped
chr16	39104625	39105070	84103	NR_153800	102640746		NR_153800		Gm36742	-	predicted gene, 36742	ncRNA	Overlapped
chr8	117048513	117048958	33714	NM_029686	76645	Mm.159753	NM_029686	ENSMUSG00000034416	Pkd1l2	1700126L06Rik	polycystic kidney disease 1 like 2	protein-coding	Overlapped
chr15	7495877	7496322	-97704	NM_001289498	268780	Mm.203208	NM_178748	ENSMUSG00000042961	Egflam	5930412K08|AU040377	EGF-like, fibronectin type III and laminin G domains	protein-coding	Overlapped
chr4	154377698	154378143	-78025	NM_001112744	230972	Mm.38481	NM_001112744	ENSMUSG00000029032	Arhgef16	-	Rho guanine nucleotide exchange factor (GEF) 16	protein-coding	Overlapped
chr5	136759263	136759708	65308	NM_001085387	59310	Mm.5178	NM_021611	ENSMUSG00000005474	Myl10	1700027I08Rik|Mylc2pl|PLRLC	myosin, light chain 10, regulatory	protein-coding	Overlapped
chr3	146910490	146910935	58345	NM_001357217	70892	Mm.187793	NM_027594	ENSMUSG00000036745	Ttll7	1110049N09Rik|4921517B04Rik|C630030B20|mTTLL7	tubulin tyrosine ligase-like family, member 7	protein-coding	Overlapped
chr10	21572805	21573250	-20118	NR_027968	67692	Mm.54306	NM_183266	ENSMUSG00000050844	1700020N01Rik	-	RIKEN cDNA 1700020N01 gene	ncRNA	Overlapped
chr2	159149401	159149846	354816	NM_001291144	71715	Mm.315652	NM_145742	ENSMUSG00000027655	Dhx35	1200009D07Rik|Ddx35	DEAH (Asp-Glu-Ala-His) box polypeptide 35	protein-coding	Overlapped
chr1	185521668	185522113	-15446	NR_030555	100124483		NR_030555	ENSMUSG00000076976	Mir297c	Mirn297c	microRNA 297c	ncRNA	Overlapped
chr12	104918115	104918560	-53261	NM_001040682	94040	Mm.244078	NM_053155	ENSMUSG00000021097	Clmn	9330188N17Rik|AI428889|AI788815|mKIAA1188	calmin	protein-coding	Overlapped
chr2	34040032	34040477	67481	NR_130173	329387	Mm.125817	NR_130173	ENSMUSG00000087461	C230014O12Rik	-	RIKEN cDNA C230014O12 gene	ncRNA	Overlapped
chr2	132015662	132016107	14104	NM_175445	215653	Mm.204737	NM_175445	ENSMUSG00000027339	Rassf2	3830431H01Rik|9030412M04Rik|AI852669|AW495050	Ras association (RalGDS/AF-6) domain family member 2	protein-coding	Overlapped
chr13	45683412	45683857	176190	NM_025508	66355	Mm.290802	NM_025508	ENSMUSG00000000253	Gmpr	2310004P21Rik|AV028449|GMPR 1	guanosine monophosphate reductase	protein-coding	Overlapped
chr2	172574347	172574792	23578	NM_001159696	21420	Mm.3629	NM_009335	ENSMUSG00000028640	Tfap2c	AA409384|AP2gamma|Ap-2.2|Stra2|Tcfap2c	transcription factor AP-2, gamma	protein-coding	Overlapped
chr5	111498453	111498898	80509	NM_001081235	433938	Mm.332576	NM_001081235	ENSMUSG00000070576	Mn1	AA003644|AA009236	meningioma 1	protein-coding	Overlapped
chr8	23195910	23196355	12321	NM_018743	102247	Mm.200898	NM_018743	ENSMUSG00000031545	Gpat4	AU041707|AW545732|Agpat6|Tsarg7	glycerol-3-phosphate acyltransferase 4	protein-coding	Overlapped
chr7	34138024	34138469	-4978	NM_207212	101543	Mm.422738	NM_207212	ENSMUSG00000036459	Wtip	-	WT1-interacting protein	protein-coding	Overlapped
chr3	151648944	151649389	100793	NM_133871	99899	Mm.30756	NM_133871	ENSMUSG00000028037	Ifi44	A430056A10Rik|AW261460|MTAP44|p44	interferon-induced protein 44	protein-coding	Overlapped
chr16	85625682	85626127	-75531	NM_144853	224405	Mm.213203	NM_144853	ENSMUSG00000041134	Cyyr1	-	cysteine and tyrosine-rich protein 1	protein-coding	Overlapped
chr3	135390934	135391379	32277	NM_025902	67006	Mm.269993	NM_025902	ENSMUSG00000028165	Cisd2	1500009M05Rik|1500026J14Rik|1500031D15Rik|AI848398|B630006A20Rik|Miner1|Naf-1|Noxp70|Zcd2	CDGSH iron sulfur domain 2	protein-coding	Overlapped
chr15	72930763	72931208	-120661	NR_002864	353342	Mm.440245	NR_002864	ENSMUSG00000106847	Peg13	-	paternally expressed 13	ncRNA	Overlapped
chr9	119527655	119528100	34801	NM_001253860	20271	Mm.103584	NM_021544	ENSMUSG00000032511	Scn5a	Nav1.5|Nav1.5c|SkM1|SkM2|mH1	sodium channel, voltage-gated, type V, alpha	protein-coding	Overlapped
chr2	179217898	179218343	-196816	NM_026596	68175	Mm.158187	NM_026596		4930591A17Rik	-	RIKEN cDNA 4930591A17 gene	protein-coding	Overlapped
chr2	27342177	27342622	85209	NM_009500	22325	Mm.179011	NM_009500	ENSMUSG00000009621	Vav2	2810040F13Rik|AI847175|Vav-2	vav 2 oncogene	protein-coding	Overlapped
chr2	167185171	167185616	3425	NM_008420	16500	Mm.205341	NM_008420	ENSMUSG00000050556	Kcnb1	Kcr1-1|Kv2.1|Shab	potassium voltage gated channel, Shab-related subfamily, member 1	protein-coding	Overlapped
chr9	98602916	98603361	-1459	NM_025485	64655	Mm.17949	NM_025485	ENSMUSG00000032459	Mrps22	3100002P07Rik|Rpms22	mitochondrial ribosomal protein S22	protein-coding	Overlapped
chr6	53587968	53588413	14816	NM_172728	231991	Mm.227444	NM_172728	ENSMUSG00000053007	Creb5	9430076C15Rik|CRE-BPa|Crebpa|D430026C09Rik	cAMP responsive element binding protein 5	protein-coding	Overlapped
chr15	70971429	70971874	756187	NM_177819	70363	Mm.126450	NM_177819	ENSMUSG00000036800	Fam135b	1700010C24Rik|A830008O07Rik	family with sequence similarity 135, member B	protein-coding	Overlapped
chr8	12378045	12378490	-7504	NR_027975	434280	Mm.447484	NM_001013812	ENSMUSG00000047935	Sox1ot	EG434280|Gm5607	Sox1 overlapping transcript	ncRNA	Overlapped
chr12	106428676	106429121	18768	NR_036593	76639	Mm.375609	NR_036593	ENSMUSG00000092066	1700121N20Rik	-	RIKEN cDNA 1700121N20 gene	ncRNA	Overlapped
chr17	56483723	56484168	-7465	NM_001252455	19280	Mm.258771	NM_011218	ENSMUSG00000013236	Ptprs	AL022616|PTP|PTP-NU3|PTPNU-3|PTPsigma|Ptpt9|R-PTP-S|RPTPsigma	protein tyrosine phosphatase, receptor type, S	protein-coding	Overlapped
chr11	117896731	117897176	-23427	NM_027919	71776	Mm.3200	NM_027919	ENSMUSG00000017713	Tha1	1300017K07Rik|GLY1	threonine aldolase 1	protein-coding	Overlapped
chr19	59506444	59506889	13530	NR_045308	72647	Mm.410849	NR_045308	ENSMUSG00000100119	2700089I24Rik	-	RIKEN cDNA 2700089I24 gene	ncRNA	Overlapped
chr10	117985823	117986268	60586	NR_045342	71067	Mm.410793	NR_045342	ENSMUSG00000112500	4933411E08Rik	-	RIKEN cDNA 4933411E08 gene	ncRNA	Overlapped
chr18	83543680	83544125	-218018	NR_045361	70960	Mm.410834	NR_045361		4921531P14Rik	1700108N05Rik	RIKEN cDNA 4921531P14 gene	ncRNA	Overlapped
chr19	20806311	20806756	-78977	NM_011921	26358	Mm.14609	NM_011921	ENSMUSG00000024747	Aldh1a7	AI987940|Ahd2-like|Aldh-pb|Aldh1a4|Aldhpb	aldehyde dehydrogenase family 1, subfamily A7	protein-coding	Overlapped
chr14	56307577	56308022	-45465	NM_013542	14939	Mm.14874	NM_013542	ENSMUSG00000015437	Gzmb	AI553453|CCP-1/C11|CCP1|Ctla-1|Ctla1|GZB	granzyme B	protein-coding	Overlapped
chr4	11794347	11794792	36412	NM_019753	12557	Mm.33402	NM_019753	ENSMUSG00000028217	Cdh17	HPT-1|HPT-1/LI	cadherin 17	protein-coding	Overlapped
chr16	20740369	20740814	-6080	NM_009379	21832	Mm.3943	NM_009379	ENSMUSG00000022847	Thpo	Mgdf|Ml|Mpllg|Tpo	thrombopoietin	protein-coding	Overlapped
chr7	121155236	121155681	72020	NM_139310	246190	Mm.221073	NM_139310	ENSMUSG00000034990	Otoa	-	otoancorin	protein-coding	Overlapped
chr17	62572248	62572693	308847	NM_207654	13640	Mm.7978	NM_010109	ENSMUSG00000048915	Efna5	AL-1|AV158822|EFL-5|Ephrin-A5|Epl7|LERK-7|RAGS	ephrin A5	protein-coding	Overlapped
chr14	110111094	110111539	643833	NM_175499	239250	Mm.49728	NM_175499	ENSMUSG00000045871	Slitrk6	4832410J21Rik|Sltk6	SLIT and NTRK-like family, member 6	protein-coding	Overlapped
chr6	87457304	87457749	28532	NM_009756	12154	Mm.483321	NM_009756	ENSMUSG00000030046	Bmp10	b2b2711Clo	bone morphogenetic protein 10	protein-coding	Overlapped
chr10	12528277	12528722	333236	NM_011682	22288	Mm.331784	NM_011682	ENSMUSG00000019820	Utrn	AA589569|DRP|Dmdl	utrophin	protein-coding	Overlapped
chr5	36309607	36310052	8259	NR_106162	102465792		NR_106162	ENSMUSG00000098884	Mir7689	Gm27434|mmu-mir-7689	microRNA 7689	ncRNA	Overlapped
chr1	195226819	195227264	-50326	NM_007758	12902	Mm.235387	NM_007758	ENSMUSG00000026616	Cr2	C3DR|CD21|CD35|Cr-1|Cr-2|Cr1	complement receptor 2	protein-coding	Overlapped
chr16	9544139	9544584	448172	NM_008170	14811	Mm.2953	NM_008170	ENSMUSG00000059003	Grin2a	GluN2A|GluRepsilon1|NMDAR2A|NR2A	glutamate receptor, ionotropic, NMDA2A (epsilon 1)	protein-coding	Overlapped
chr12	70934150	70934595	-3485	NM_019785	56444	Mm.29317	NM_019785	ENSMUSG00000021076	Actr10	Actr11|Arp11	ARP10 actin-related protein 10	protein-coding	Overlapped
chr14	58138735	58139180	66271	NM_013518	14180	Mm.8846	NM_013518	ENSMUSG00000021974	Fgf9	Eks	fibroblast growth factor 9	protein-coding	Overlapped
chr15	78388983	78389428	-436	NM_001163613	73376	Mm.73222	NM_028522	ENSMUSG00000062154	Tex33	1700061J05Rik|Ean57	testis expressed 33	protein-coding	Overlapped
chr8	118019260	118019705	-217508	NM_001357232	68533	Mm.181836	NM_026758	ENSMUSG00000031843	Mphosph6	1110001M01Rik|AA536809|C86426	M phase phosphoprotein 6	protein-coding	Overlapped
chr5	139535877	139536322	-7799	NM_013702	22255	Mm.42190	NM_013702	ENSMUSG00000029546	Uncx	Chx4|Uncx4.1	UNC homeobox	protein-coding	Overlapped
chr10	79617429	79617874	-3626	NM_001168624	237397	Mm.334207	NM_198614	ENSMUSG00000045912	C2cd4c	4932409I22Rik|Fam148c|Gm238	C2 calcium-dependent domain containing 4C	protein-coding	Overlapped
chr11	55540892	55541337	39888	NR_106112	102465760		NR_106112	ENSMUSG00000098906	Mir7652	Gm27932|mmu-mir-7652	microRNA 7652	ncRNA	Overlapped
chr6	70862444	70862889	18151	NM_010121	13666	Mm.247167	NM_010121	ENSMUSG00000031668	Eif2ak3	Pek|Perk	eukaryotic translation initiation factor 2 alpha kinase 3	protein-coding	Overlapped
chr14	69161854	69162299	-9726	NM_010920	18092	Mm.390691	NM_010920	ENSMUSG00000044186	Nkx2-6	AV044928|Nkx-2.6|Nkx2.6|Tix|tinman	NK2 homeobox 6	protein-coding	Overlapped
chr4	33073339	33073784	10449	NM_008076	14409	Mm.6227	NM_008076	ENSMUSG00000023267	Gabrr2	-	gamma-aminobutyric acid (GABA) C receptor, subunit rho 2	protein-coding	Overlapped
chr15	84327179	84327624	1282	NM_001162500	64099	Mm.251356	NM_022321	ENSMUSG00000022439	Parvg	AI413459	parvin, gamma	protein-coding	Overlapped
chr4	142111601	142112046	-27519	NM_145402	214359	Mm.27587	NM_145402	ENSMUSG00000040616	Tmem51	BC003277	transmembrane protein 51	protein-coding	Overlapped
chr9	86768938	86769383	25527	NM_178738	244954	Mm.257629	NM_178738	ENSMUSG00000033491	Prss35	6030424L22Rik|P3D9	protease, serine 35	protein-coding	Overlapped
chr19	55197295	55197740	4839	NR_106146	102465990		NR_106146	ENSMUSG00000098289	Mir6715	Gm27474|mmu-mir-6715	microRNA 6715	ncRNA	Overlapped
chr4	151313358	151313803	224010	NM_001308446	105704528	Mm.415128	NM_001308446	ENSMUSG00000078491	Gm13090	-	predicted gene 13090	protein-coding	Overlapped
chr1	51319550	51319995	14007	NR_045151	442821	Mm.118030	NR_045151	ENSMUSG00000101799	9330175M20Rik	-	RIKEN cDNA 9330175M20 gene	ncRNA	Overlapped
chr19	53471435	53471880	-6861	NR_028427	381232	Mm.248624	NR_028427	ENSMUSG00000097636	Mirt1	4833407H14Rik|5430437C04Rik|5830416P10Rik|Gm10758	myocardial infarction associated transcript 1	ncRNA	Overlapped
chr8	116676882	116677327	55887	NM_029441	75796	Mm.159575	NM_029441	ENSMUSG00000031758	Cdyl2	1700029M19Rik|4930453I21Rik|Gm20194	chromodomain protein, Y chromosome-like 2	protein-coding	Overlapped
chr5	125258048	125258493	-79056	NM_001253905	20602	Mm.278646	NM_011424	ENSMUSG00000029478	Ncor2	N-CoR|SMRT|SMRTe	nuclear receptor co-repressor 2	protein-coding	Overlapped
chr5	15522076	15522521	6924	NM_001310449	100861755	Mm.382859	NM_001310449	ENSMUSG00000106445	Gm21190	-	predicted gene, 21190	protein-coding	Overlapped
chr9	118377294	118377739	-52323	NR_040716	71196	Mm.73218	NR_040716	ENSMUSG00000111843	4933432G23Rik	-	RIKEN cDNA 4933432G23 gene	ncRNA	Overlapped
chr5	140474084	140474529	-31303	NM_021528	59031	Mm.28934	NM_021528	ENSMUSG00000036599	Chst12	AI595374|C4S-2|C4ST2	carbohydrate sulfotransferase 12	protein-coding	Overlapped
chr6	125938840	125939285	225898	NM_001164035	18205	Mm.267570	NM_008742	ENSMUSG00000049107	Ntf3	AI316846|AI835689|HDNF|NGF-2|Nt3|Ntf-3	neurotrophin 3	protein-coding	Overlapped
chr5	119876638	119877083	42197	NM_011537	21388	Mm.103636	NM_011537	ENSMUSG00000018263	Tbx5	-	T-box 5	protein-coding	Overlapped
chr11	114903469	114903914	13650	NM_001347654	217303	Mm.294439	NM_170758	ENSMUSG00000034652	Cd300a	B230315M08Rik|Clm8|LMIR1|MAIR-1|MAIR-I|MAIR-Ia|MMAC8|Pigr4|mcpir1	CD300A molecule	protein-coding	Overlapped
chr5	135988597	135989042	-5981	NM_023742	74198	Mm.275574	NM_023742	ENSMUSG00000004947	Dtx2	2610524D08Rik|AA408415|AU022494|Deltex2	deltex 2, E3 ubiquitin ligase	protein-coding	Overlapped
chr4	108510916	108511361	51712	NM_175472	230594	Mm.25181	NM_175472	ENSMUSG00000034610	Zcchc11	6030404K05Rik|9230115F04Rik|PPAPD3|mKIAA0191	zinc finger, CCHC domain containing 11	protein-coding	Overlapped
chr11	41748843	41749288	251649	NM_008073	14406	Mm.5309	NM_008073	ENSMUSG00000020436	Gabrg2	GABAA-R|Gabrg-2|gamma2	gamma-aminobutyric acid (GABA) A receptor, subunit gamma 2	protein-coding	Overlapped
chr1	138509203	138509648	110332	NM_021605	59125	Mm.143817	NM_021605	ENSMUSG00000026393	Nek7	2810460C19Rik|AU020186	NIMA (never in mitosis gene a)-related expressed kinase 7	protein-coding	Overlapped
chr17	56338087	56338532	12259	NM_001357909	193796	Mm.45047	NM_172132	ENSMUSG00000024201	Kdm4b	4732474L06Rik|Jmjd2b	lysine (K)-specific demethylase 4B	protein-coding	Overlapped
chr12	100378788	100379233	102401	NR_045741	100038713	Mm.470751	NR_045741	ENSMUSG00000113679	Gm10432	-	predicted gene 10432	ncRNA	Overlapped
chr7	63728122	63728567	-188513	NM_001256311	381994	Mm.425466	NM_001256311	ENSMUSG00000095061	E030018B13Rik	Gm1697	RIKEN cDNA E030018B13 gene	protein-coding	Overlapped
chr11	82623422	82623867	-9709	NR_033582	791422	Mm.341562	NR_033582	ENSMUSG00000069796	Gm11426	-	predicted gene 11426	ncRNA	Overlapped
chr1	64133885	64134330	-12718	NM_033563	93691	Mm.29466	NM_033563	ENSMUSG00000025959	Klf7	9830124P08Rik	Kruppel-like factor 7 (ubiquitous)	protein-coding	Overlapped
chr4	126014035	126014480	-10402	NR_045561	12986	Mm.271701	NM_007782	ENSMUSG00000028859	Csf3r	Cd114|Csfgr|G-CSF-R|G-CSFR	colony stimulating factor 3 receptor (granulocyte)	protein-coding	Overlapped
chr2	4453792	4454237	53038	NM_001177843	209630	Mm.37932	NM_172475	ENSMUSG00000026657	Frmd4a	2700017I06Rik|5330420J21|AI594879|C230040M21Rik|Frmd4|Gm13190|mKIAA1294	FERM domain containing 4A	protein-coding	Overlapped
chr10	18001042	18001487	21826	NM_001359560	73112	Mm.276041	NM_028440	ENSMUSG00000078453	Abracl	1700028I04Rik|3110003A17Rik	ABRA C-terminal like	protein-coding	Overlapped
chr9	123049049	123049494	14530	NM_177911	331046	Mm.195309	NM_177911	ENSMUSG00000025787	Tgm4	9530008N10Rik|Eapa1|TGP	transglutaminase 4 (prostate)	protein-coding	Overlapped
chr12	105978314	105978759	-31727	NM_011705	22367	Mm.2981	NM_011705	ENSMUSG00000021115	Vrk1	51PK	vaccinia related kinase 1	protein-coding	Overlapped
chr12	69041718	69042163	117246	NM_009093	20090	Mm.379006	NM_009093	ENSMUSG00000034892	Rps29	-	ribosomal protein S29	protein-coding	Overlapped
chr1	189243484	189243929	99647	NM_001159850	16526	Mm.33304	NM_010607	ENSMUSG00000037624	Kcnk2	A430027H14Rik|AI848635|TREK-1	potassium channel, subfamily K, member 2	protein-coding	Overlapped
chr14	101464032	101464477	144937	NM_001081278	210789	Mm.320639	NM_173380	ENSMUSG00000033083	Tbc1d4	5930406J04Rik|A930035N22|AV295684|As160	TBC1 domain family, member 4	protein-coding	Overlapped
chr9	61275776	61276221	17811	NR_045334	622037	Mm.126243	NR_045334	ENSMUSG00000111658	B930092H01Rik	-	RIKEN cDNA B930092H01 gene	ncRNA	Overlapped
chr2	180380257	180380702	-5125	NR_045331	622283	Mm.447602	NR_045331		Mir1a-1hg	EG622283|Gm6307	Mir1a-1 and Mir133a-2 host gene	ncRNA	Overlapped
chr9	120237802	120238247	-66049	NM_144557	245049	Mm.100936	NM_144557	ENSMUSG00000041794	Myrip	A230081N12Rik|Slac2-c|Slac2c	myosin VIIA and Rab interacting protein	protein-coding	Overlapped
chr9	52035898	52036343	-11030	NM_001104616	19684	Mm.245746	NM_009041	ENSMUSG00000032050	Rdx	AA516625	radixin	protein-coding	Overlapped
chr5	111507900	111508345	-73439	NR_015546	330164	Mm.193276	NM_177875	ENSMUSG00000052848	C130026L21Rik	-	RIKEN cDNA C130026L21 gene	ncRNA	Overlapped
chr2	35301423	35301868	19265	NM_146120	227753	Mm.443	NM_146120	ENSMUSG00000026879	Gsn	ADF	gelsolin	protein-coding	Overlapped
chr13	58973269	58973714	165794	NM_001025074	18212	Mm.130054	NM_008745	ENSMUSG00000055254	Ntrk2	GP145-TrkB/GP95-TrkB|Tkrb|trk-B|trkB	neurotrophic tyrosine kinase, receptor, type 2	protein-coding	Overlapped
chr12	27578039	27578484	-235543	NM_009234	20666	Mm.41702	NM_009234	ENSMUSG00000063632	Sox11	1110038H03Rik|6230403H02Rik|AI836553|end1	SRY (sex determining region Y)-box 11	protein-coding	Overlapped
chr5	27648677	27649122	142651	NM_018878	55982	Mm.277190	NM_018878	ENSMUSG00000002221	Paxip1	D5Ertd149e|PTIP	PAX interacting (with transcription-activation domain) protein 1	protein-coding	Overlapped
chr11	107879425	107879870	31715	NM_080644	140723	Mm.87663	NM_080644	ENSMUSG00000040373	Cacng5	-	calcium channel, voltage-dependent, gamma subunit 5	protein-coding	Overlapped
chr5	32717004	32717449	29116	NM_001347332	320951	Mm.273765	NM_177298	ENSMUSG00000023452	Pisd	9030221M09Rik	phosphatidylserine decarboxylase	protein-coding	Overlapped
chr4	114839824	114840269	18326	NR_033617	433746	Mm.388908	NR_033617	ENSMUSG00000055198	Gm12830	-	predicted gene 12830	ncRNA	Overlapped
chr11	119582660	119583105	-20023	NM_001306081	74370	Mm.209933	NM_028898	ENSMUSG00000025583	Rptor	4932417H02Rik|Rap|Raptor|mKIAA1303	regulatory associated protein of MTOR, complex 1	protein-coding	Overlapped
chr9	124330258	124330703	-17786	NM_001243119	630836	Mm.458553	NM_001243117	ENSMUSG00000074829	2010315B03Rik	BC029716	RIKEN cDNA 2010315B03 gene	protein-coding	Overlapped
chr10	83151049	83151494	165774	NM_021439	58250	Mm.360747	NM_021439	ENSMUSG00000034612	Chst11	1110020P09Rik|C4ST|C4ST-1|C4ST1|C4s	carbohydrate sulfotransferase 11	protein-coding	Overlapped
chr5	38958785	38959230	-82314	NM_013748	27278	Mm.440845	NM_013748	ENSMUSG00000039315	Clnk	MIST	cytokine-dependent hematopoietic cell linker	protein-coding	Overlapped
chr14	64174512	64174957	70411	NM_028525	73382	Mm.481055	NM_028525	ENSMUSG00000021966	Prss52	1700049K14Rik|Tesp3	protease, serine 52	protein-coding	Overlapped
chr2	91095467	91095912	-989	NM_011355	20375	Mm.1302	NM_011355	ENSMUSG00000002111	Spi1	Dis-1|Dis1|PU.1|Sfpi-1|Sfpi1|Spi-1|Tcfpu1|Tfpu.1	spleen focus forming virus (SFFV) proviral integration oncogene	protein-coding	Overlapped
chr5	20970974	20971419	-19374	NM_001080977	242860	Mm.254286	NM_001080977	ENSMUSG00000039968	Rsbn1l	8430412F05Rik|AI447441|C330002G24Rik	round spermatid basic protein 1-like	protein-coding	Overlapped
chr2	172894154	172894599	45945	NM_007557	12162	Mm.595	NM_007557	ENSMUSG00000008999	Bmp7	OP1	bone morphogenetic protein 7	protein-coding	Overlapped
chr5	123069928	123070373	-6125	NM_001039723	330189	Mm.391872	NM_001039723	ENSMUSG00000054434	Tmem120b	-	transmembrane protein 120B	protein-coding	Overlapped
chr3	88768732	88769177	3645	NM_018804	229521	Mm.379376	NM_018804	ENSMUSG00000068923	Syt11	1500004A13Rik|3632445O20Rik|5430404N14Rik|6530420C11Rik|AI851970	synaptotagmin XI	protein-coding	Overlapped
chr9	21950302	21950747	-5229	NM_025870	66962	Mm.46647	NM_025870	ENSMUSG00000051238	Swsap1	2310047B19Rik	SWIM type zinc finger 7 associated protein 1	protein-coding	Overlapped
chr1	12279763	12280208	-146001	NR_105759	102465961		NR_105759	ENSMUSG00000098555	Mir6341	Gm27262|mmu-mir-6341	microRNA 6341	ncRNA	Overlapped
chr8	10352542	10352987	198853	NM_001319151	244281	Mm.422761	NM_001081397	ENSMUSG00000039057	Myo16	BM140241|C230040D10Rik|Gm1105|NYAP3|mKIAA0865	myosin XVI	protein-coding	Overlapped
chr5	120372678	120373123	-58986	NM_008499	16873	Mm.5151	NM_008499	ENSMUSG00000029595	Lhx5	Lim2	LIM homeobox protein 5	protein-coding	Overlapped
chr16	91420784	91421229	14771	NM_008349	16155	Mm.4154	NM_008349	ENSMUSG00000022969	Il10rb	6620401D04Rik|AI528744|CRF2-4|Crfb4|D16H21S58|D21S58h|IL-10R2|Il10r2	interleukin 10 receptor, beta	protein-coding	Overlapped
chr5	4967416	4967861	-209422	NM_021457	14362	Mm.246003	NM_021457	ENSMUSG00000044674	Fzd1	AW227548|FZ-1|Fz1	frizzled class receptor 1	protein-coding	Overlapped
chr2	93340671	93341116	-6406	NM_183180	241556	Mm.274159	NM_183180	ENSMUSG00000027217	Tspan18	2610042G18Rik|6720430O15|BB226562	tetraspanin 18	protein-coding	Overlapped
chr2	173381238	173381683	-104927	NM_022995	65112	Mm.73682	NM_022995	ENSMUSG00000038400	Pmepa1	2210418I02Rik|AW455466|Erg1.2|N4wbp4|Stag1|Tmepai	prostate transmembrane protein, androgen induced 1	protein-coding	Overlapped
chr15	78213349	78213794	-7171	NM_013645	19293	Mm.2766	NM_013645	ENSMUSG00000005716	Pvalb	PV|Parv|Pva	parvalbumin	protein-coding	Overlapped
chr6	125876691	125877136	186494	NM_153589	243634	Mm.333398	NM_153589	ENSMUSG00000038115	Ano2	BC033409|Tmem16b	anoctamin 2	protein-coding	Overlapped
chr1	69456634	69457079	229104	NM_011770	22779	Mm.106343	NM_011770	ENSMUSG00000025997	Ikzf2	A730095J18Rik|Helios|Zfpn1a2|Znfn1a2	IKAROS family zinc finger 2	protein-coding	Overlapped
chr6	111842776	111843221	-367710	NR_027865	67336	Mm.378014	NR_027865	ENSMUSG00000100219	1700054K19Rik	-	RIKEN cDNA 1700054K19 gene	ncRNA	Overlapped
chr1	56801994	56802439	-164765	NM_027661	71066	Mm.152656	NM_027661	ENSMUSG00000045336	Hsfy2	4933413G11Rik|Hspy2l	heat shock transcription factor, Y-linked 2	protein-coding	Overlapped
chr13	21590747	21591192	-16515	NM_146540	258533	Mm.271445	NM_146540	ENSMUSG00000046016	Olfr1364	MOR256-13	olfactory receptor 1364	protein-coding	Overlapped
chr4	152853236	152853681	155918	NR_033138	330004	Mm.291863	NM_001033414		Gm833	-	predicted gene 833	ncRNA	Overlapped
chr4	140392748	140393193	12503	NR_151509	329970	Mm.404705	NR_151508		Gm13016	A830025M08	predicted gene 13016	ncRNA	Overlapped
chr2	168512812	168513257	77331	NM_001037177	18019	Mm.116802	NM_010899	ENSMUSG00000027544	Nfatc2	AI607462|NF-ATc2|NF-ATp|NFAT1|NFAT1-D|Nfatp	nuclear factor of activated T cells, cytoplasmic, calcineurin dependent 2	protein-coding	Overlapped
chr1	73832687	73833132	22666	NR_105769	102465179		NR_105769	ENSMUSG00000098504	Mir6351	Gm27936|mmu-mir-6351	microRNA 6351	ncRNA	Overlapped
chr4	107300689	107301134	6257	NM_007860	13370	Mm.148342	NM_007860	ENSMUSG00000034785	Dio1	5DI|D1|ITDI1|TXDI1	deiodinase, iodothyronine, type I	protein-coding	Overlapped
chr15	94631862	94632307	2899	NM_178789	320709	Mm.74873	NM_178789	ENSMUSG00000063296	Tmem117	B930062P21Rik	transmembrane protein 117	protein-coding	Overlapped
chr15	55363706	55364151	56178	NM_181277	12818	Mm.297859	NM_181277	ENSMUSG00000022371	Col14a1	5730412L22Rik|AW108078	collagen, type XIV, alpha 1	protein-coding	Overlapped
chr10	77134955	77135400	-21472	NM_001109991	12822	Mm.4352	NM_009929	ENSMUSG00000001435	Col18a1	-	collagen, type XVIII, alpha 1	protein-coding	Overlapped
chr4	103511150	103511595	128872	NR_040673	622167	Mm.244115	NR_040673	ENSMUSG00000086136	Gm12718	-	predicted gene 12718	ncRNA	Overlapped
chr17	62737358	62737803	143737	NM_207654	13640	Mm.7978	NM_010109	ENSMUSG00000048915	Efna5	AL-1|AV158822|EFL-5|Ephrin-A5|Epl7|LERK-7|RAGS	ephrin A5	protein-coding	Overlapped
chr13	103755879	103756324	8481	NM_172592	218543	Mm.458176	NM_172592	ENSMUSG00000032621	Srek1	8430401B01|AI450757|AI462342|SRrp508|SRrp86|Sfrs12|Srsf12	splicing regulatory glutamine/lysine-rich protein 1	protein-coding	Overlapped
chr8	106112059	106112504	-23119	NR_040344	69771	Mm.393274	NR_040344		1810019D21Rik	-	RIKEN cDNA 1810019D21 gene	ncRNA	Overlapped
chr12	108029660	108030105	-26468	NM_021399	58208	Mm.392694	NM_021399	ENSMUSG00000048251	Bcl11b	9130430L19Rik|AI604821|B630002E05Rik|BCL-11B|Ctip2|Rit1	B cell leukemia/lymphoma 11B	protein-coding	Overlapped
chr6	4923823	4924268	20725	NM_181595	243725	Mm.332901	NM_181595	ENSMUSG00000032827	Ppp1r9a	2810430P21Rik|4930518N04Rik|5330407E15|A230094E16Rik|BB181831|NRB|mKIAA1222|neurabin-I	protein phosphatase 1, regulatory (inhibitor) subunit 9A	protein-coding	Overlapped
chr11	100143669	100144114	-192	NM_001313963	16669	Mm.439699	NM_008471	ENSMUSG00000020911	Krt19	AI663979|CK-19|EndoC|K19|Krt-1.19|Krt1-19	keratin 19	protein-coding	Overlapped
chr8	117111195	117111640	15552	NM_001163028	63857	Mm.174133	NM_021486	ENSMUSG00000031845	Bco1	Bcdo|Bcdo1|Bcmo1|CMO1|Cmoi|beta-CD|betaCMOOX	beta-carotene oxygenase 1	protein-coding	Overlapped
chr8	121352472	121352917	189260	NM_001357260	76405	Mm.165697	NM_029597	ENSMUSG00000031809	1700018B08Rik	1700084O22Rik	RIKEN cDNA 1700018B08 gene	protein-coding	Overlapped
chr8	96666663	96667108	-778520	NM_010325	14719	Mm.230169	NM_010325	ENSMUSG00000031672	Got2	AL022787|FABP-pm|Got-2|Kyat4|mAspAT	glutamatic-oxaloacetic transaminase 2, mitochondrial	protein-coding	Overlapped
chr19	32212359	32212804	-1568	NM_001168526	208449	Mm.329810	NM_144792	ENSMUSG00000040451	Sgms1	9530058O11Rik|AI841905|C80702|Mob|Sms1|Sor1|Tmem23	sphingomyelin synthase 1	protein-coding	Overlapped
chr12	4845846	4846291	2765	NM_173416	238037	Mm.146087	NM_173416	ENSMUSG00000051721	Wdcp	A430092C04	WD repeat and coiled coil containing	protein-coding	Overlapped
chr3	19683318	19683757	11859	NM_205769	12918	Mm.290689	NM_205769	ENSMUSG00000049796	Crh	CRF|Gm1347	corticotropin releasing hormone	protein-coding	Gata2-WT-unique
chr5	80500694	80501073	-519688	NM_001347367	319387	Mm.273631	NM_198702	ENSMUSG00000037605	Adgrl3	5430402I23Rik|CIRL-3|D130075K09Rik|Gm1379|LEC3|Lphn3|mKIAA0768	adhesion G protein-coupled receptor L3	protein-coding	Gata2-WT-unique
chr11	105555546	105555985	-34221	NM_181071	77097	Mm.22501	NM_175492	ENSMUSG00000053580	Tanc2	3526402J09Rik|5730590C14Rik	tetratricopeptide repeat, ankyrin repeat and coiled-coil containing 2	protein-coding	Gata2-WT-unique
chrX	129056311	129056750	5006	NR_045441	75274	Mm.108718	NR_045441	ENSMUSG00000086244	4930558G05Rik	-	RIKEN cDNA 4930558G05 gene	ncRNA	Gata2-WT-unique
chr12	53348116	53348555	99903	NM_001370964	27386	Mm.247044	NM_013780	ENSMUSG00000021010	Npas3	4930423H22Rik|bHLHe12	neuronal PAS domain protein 3	protein-coding	Gata2-WT-unique
chr4	140090162	140090601	-52492	NR_153821	102636673	Mm.449180	NR_153821		Gm13029	Gm33676	predicted gene 13029	ncRNA	Gata2-WT-unique
chr4	59045241	59045680	10304	NM_025277	14700	Mm.41780	NM_025277	ENSMUSG00000038607	Gng10	AV006524	guanine nucleotide binding protein (G protein), gamma 10	protein-coding	Gata2-WT-unique
chr17	86200462	86200901	32896	NM_011104	18754	Mm.24614	NM_011104	ENSMUSG00000045038	Prkce	5830406C15Rik|PKC[e]|PKCepsilon|Pkce|R75156	protein kinase C, epsilon	protein-coding	Gata2-WT-unique
chr1	89589601	89590040	94072	NR_015540	74403	Mm.444291	NR_015540		4933400F21Rik	1700091C04Rik|4930565K10Rik	RIKEN cDNA 4933400F21 gene	ncRNA	Gata2-WT-unique
chr11	33689665	33690104	-9202	NM_001363115	70357	Mm.252514	NM_027398	ENSMUSG00000053519	Kcnip1	KCHIP1|Kchip1.2	Kv channel-interacting protein 1	protein-coding	Gata2-WT-unique
chr4	139773918	139774357	58831	NM_011039	18509	Mm.218760	NM_011039	ENSMUSG00000028736	Pax7	Pax-7	paired box 7	protein-coding	Gata2-WT-unique
chr3	21698287	21698726	-378146	NM_030732	81004	Mm.202966	NM_030732	ENSMUSG00000027630	Tbl1xr1	8030499H02Rik|A630076E03Rik|AW539987|C21|C230089I12Rik|DC42|Ira1|TBLR1	transducin (beta)-like 1X-linked receptor 1	protein-coding	Gata2-WT-unique
chr2	168568381	168568820	21765	NM_001291178	18019	Mm.116802	NM_010899	ENSMUSG00000027544	Nfatc2	AI607462|NF-ATc2|NF-ATp|NFAT1|NFAT1-D|Nfatp	nuclear factor of activated T cells, cytoplasmic, calcineurin dependent 2	protein-coding	Gata2-WT-unique
chr9	25691599	25692038	210221	NM_026189	67484	Mm.112977	NM_026189	ENSMUSG00000036611	Eepd1	2310005P05Rik|AI481005	endonuclease/exonuclease/phosphatase family domain containing 1	protein-coding	Gata2-WT-unique
chr8	107454035	107454474	17884	NM_025830	66894	Mm.390058	NM_025830	ENSMUSG00000031930	Wwp2	1300010O06Rik|AA690238|AIP2|AW554328	WW domain containing E3 ubiquitin protein ligase 2	protein-coding	Gata2-WT-unique
chr17	26831315	26831754	10031	NM_008700	18091	Mm.41974	NM_008700	ENSMUSG00000015579	Nkx2-5	Csx|Nkx-2.5|Nkx2.5|tinman	NK2 homeobox 5	protein-coding	Gata2-WT-unique
chr1	123543355	123543794	501985	NM_199021	269109	Mm.417716	NM_199021	ENSMUSG00000036815	Dpp10	6430601K09Rik|DPP X|Dprp3	dipeptidylpeptidase 10	protein-coding	Gata2-WT-unique
chr11	107780654	107781093	13833	NM_019431	54377	Mm.103724	NM_019431	ENSMUSG00000020723	Cacng4	AI413107|AW491861	calcium channel, voltage-dependent, gamma subunit 4	protein-coding	Gata2-WT-unique
chr17	9203577	9204016	-35774	NR_027881	67791	Mm.158175	NR_027881	ENSMUSG00000097049	6530411M01Rik	-	RIKEN cDNA 6530411M01 gene	ncRNA	Gata2-WT-unique
chr12	118043239	118043678	155585	NM_010060	13411	Mm.390540	NM_010060	ENSMUSG00000018581	Dnah11	Dnahc11|avc4|b2b1203Clo|b2b1279Clo|b2b1289Clo|b2b1727Clo|b2b598Clo|iv|lrd	dynein, axonemal, heavy chain 11	protein-coding	Gata2-WT-unique
chr5	112261856	112262295	6255	NM_001312893	12960	Mm.29488	NM_023695	ENSMUSG00000029343	Crybb1	3110006K12Rik|BB1CRY	crystallin, beta B1	protein-coding	Gata2-WT-unique
chr10	93687794	93688233	-4691	NR_038017	100504069	Mm.391412	NR_038017	ENSMUSG00000085723	Gm15915	-	predicted gene 15915	ncRNA	Gata2-WT-unique
chr1	128786373	128786812	-194293	NM_001356509	12767	Mm.1401	NM_009911	ENSMUSG00000045382	Cxcr4	CD184|CXC-R4|CXCR-4|Cmkar4|LESTR|PB-CKR|PBSF/SDF-1|Sdf1r|b2b220Clo	chemokine (C-X-C motif) receptor 4	protein-coding	Gata2-WT-unique
chr19	32501999	32502355	16408	NM_010799	17330	Mm.255116	NM_010799	ENSMUSG00000024896	Minpp1	AA408516	multiple inositol polyphosphate histidine phosphatase 1	protein-coding	Gata2-WT-unique
chr4	140298515	140298954	-51923	NM_198610	230868	Mm.298731	NM_198610	ENSMUSG00000040972	Igsf21	BC055811|Gm141	immunoglobulin superfamily, member 21	protein-coding	Gata2-WT-unique
chr9	115350651	115351090	14709	NR_040730	73856	Mm.399156	NR_040730		4930428G15Rik	-	RIKEN cDNA 4930428G15 gene	ncRNA	Gata2-WT-unique
chr5	119881493	119881932	47049	NM_011537	21388	Mm.103636	NM_011537	ENSMUSG00000018263	Tbx5	-	T-box 5	protein-coding	Gata2-WT-unique
chr2	59252972	59253411	91322	NM_001362996	227937	Mm.260938	NM_026361	ENSMUSG00000026991	Pkp4	5031422I09Rik|9430019K17Rik|Armrp|p0071	plakophilin 4	protein-coding	Gata2-WT-unique
chr13	99160570	99161009	-24034	NM_001004149	238803	Mm.343207	NM_001004149	ENSMUSG00000050919	Zfp366	DC-SCRIPT|Znf366	zinc finger protein 366	protein-coding	Gata2-WT-unique
chr18	33380536	33380975	82879	NM_001267717	27528	Mm.407415	NM_053078	ENSMUSG00000042834	Nrep	AI325076|D0H4S114|Harp|P311|PTZ17|SEZ17	neuronal regeneration related protein	protein-coding	Gata2-WT-unique
chr10	93334358	93334797	-1634	NR_038014	432488	Mm.32833	NR_038014		Gm17745	Gm3546	predicted gene, 17745	ncRNA	Gata2-WT-unique
chr11	117457906	117458345	-26243	NR_130966	432615	Mm.126359	NR_130966	ENSMUSG00000069588	Gm11733	-	predicted gene 11733	ncRNA	Gata2-WT-unique
chr10	121208353	121208792	-5923	NR_152796	74647	Mm.370609	NR_152796	ENSMUSG00000112846	4930432O09Rik	-	RIKEN cDNA 4930432O09 gene	ncRNA	Gata2-WT-unique
chr1	74076955	74077394	47374	NM_027884	21961	Mm.309975	NM_027884	ENSMUSG00000055322	Tns1	1110018I21Rik|1200014E20Rik|AI648117|E030018G17Rik|E030037J05Rik|Tns	tensin 1	protein-coding	Gata2-WT-unique
chr1	73986366	73986805	-122119	NR_045311	109198	Mm.359721	NR_045311	ENSMUSG00000100301	6030407O03Rik	-	RIKEN cDNA 6030407O03 gene	ncRNA	Gata2-WT-unique
chr1	168171944	168172383	260006	NM_001291509	18514	Mm.43358	NM_008783	ENSMUSG00000052534	Pbx1	2310056B04Rik|D230003C07Rik|Pbx-1	pre B cell leukemia homeobox 1	protein-coding	Gata2-WT-unique
chr15	9422148	9422587	-13661	NM_029341	75568	Mm.82143	NM_029341	ENSMUSG00000039676	Capsl	1700028N11Rik|AW125205	calcyphosine-like	protein-coding	Gata2-WT-unique
chr4	136717531	136717970	95129	NM_001243262	242707	Mm.448979	NM_001243262	ENSMUSG00000070683	Lactbl1	-	lactamase, beta-like 1	protein-coding	Gata2-WT-unique
chr9	122530470	122530909	-41812	NR_015610	319626	Mm.186748	NR_015610	ENSMUSG00000097736	9530059O14Rik	-	RIKEN cDNA 9530059O14 gene	ncRNA	Gata2-WT-unique
chr7	44637217	44637656	28067	NM_001271538	71960	Mm.158289	NM_028021	ENSMUSG00000030739	Myh14	2400004E04Rik|II-C|NHMCII|NMHC II-C	myosin, heavy polypeptide 14	protein-coding	Gata2-WT-unique
chr19	24600438	24600877	-44785	NM_008846	18719	Mm.217214	NM_008846	ENSMUSG00000024867	Pip5k1b	PI4P5K-I[b]|PIP5K1-beta|PIP5KIbeta|Pipk5b|STM7	phosphatidylinositol-4-phosphate 5-kinase, type 1 beta	protein-coding	Gata2-WT-unique
chr2	66189049	66189488	-64475	NM_015736	14425	Mm.439760	NM_015736	ENSMUSG00000026994	Galnt3	-	polypeptide N-acetylgalactosaminyltransferase 3	protein-coding	Gata2-WT-unique
chr14	25363702	25364141	-95264	NM_001310666	328365	Mm.227484	NM_183208	ENSMUSG00000007817	Zmiz1	BC065120|E330020C23|Gm10397|I920194n01|Rai17|Zimp10	zinc finger, MIZ-type containing 1	protein-coding	Gata2-WT-unique
chr4	153389794	153390233	92817	NM_001099299	230959	Mm.318874	NM_001099299	ENSMUSG00000039546	Ajap1	Gm573	adherens junction associated protein 1	protein-coding	Gata2-WT-unique
chr15	78616001	78616440	19173	NM_028195	72318	Mm.32911	NM_028195	ENSMUSG00000018008	Cyth4	2510004M07Rik|5830469K17Rik|AI467541|Pscd4|mFLJ00017	cytohesin 4	protein-coding	Gata2-WT-unique
chr13	61806838	61807277	35477	NR_028430	432812	Mm.317358	NR_028430		BC052688	-	cDNA sequence BC052688	pseudo	Gata2-WT-unique
chr17	53152255	53152694	310847	NM_172497	211482	Mm.60887	NM_172497	ENSMUSG00000023931	Efhb	4921525D22Rik	EF hand domain family, member B	protein-coding	Gata2-WT-unique
chr6	134927370	134927809	-1503	NR_037956	381822	Mm.5935	NR_037955	ENSMUSG00000098318	Lockd	1190002F15Rik|AI120476|Droc	lncRNA downstream of Cdkn1b	ncRNA	Gata2-WT-unique
chr13	57752809	57753248	155304	NM_009262	20745	Mm.379020	NM_009262	ENSMUSG00000056222	Spock1	Spock|Ticn1|testican	sparc/osteonectin, cwcv and kazal-like domains proteoglycan 1	protein-coding	Gata2-WT-unique
chr2	41895898	41896337	551451	NR_105754	102465171		NR_105754	ENSMUSG00000098660	Mir6336	Gm27584|mmu-mir-6336	microRNA 6336	ncRNA	Gata2-WT-unique
chr1	36494893	36495332	-16755	NM_001331209	94218	Mm.256323	NM_053186	ENSMUSG00000001138	Cnnm3	Acdp3|Clp3|mACDP3	cyclin M3	protein-coding	Gata2-WT-unique
chr10	81479251	81479690	3239	NM_176954	319586	Mm.152689	NM_176954	ENSMUSG00000034818	Celf5	4930565A21Rik|Brunol5	CUGBP, Elav-like family member 5	protein-coding	Gata2-WT-unique
chr8	121007900	121008339	74991	NR_045471	68790	Mm.246916	NR_045471	ENSMUSG00000097336	Fendrr	1110050K14Rik|LL66|linc-Foxf1a|lincFoxf1	Foxf1 adjacent non-coding developmental regulatory RNA	ncRNA	Gata2-WT-unique
chr7	16140130	16140569	10523	NM_148946	110891	Mm.241147	NM_148946	ENSMUSG00000030376	Slc8a2	Ncx2	solute carrier family 8 (sodium/calcium exchanger), member 2	protein-coding	Gata2-WT-unique
chr3	88829078	88829517	3250	NR_160680	319830	Mm.400394	NR_015498		1500004A13Rik	5430404N14Rik|BB132176	RIKEN cDNA 1500004A13 gene	ncRNA	Gata2-WT-unique
chr4	145315667	145316106	-722	NM_009401	21941	Mm.12810	NM_009401	ENSMUSG00000028602	Tnfrsf8	Cd30|D1S166E|Ki|Ki-1	tumor necrosis factor receptor superfamily, member 8	protein-coding	Gata2-WT-unique
chr4	153897580	153898019	52677	NR_040670	407793	Mm.260950	NR_040670		BC039966	-	cDNA sequence BC039966	ncRNA	Gata2-WT-unique
chr8	83756430	83756869	-15338	NM_001163031	26364	Mm.334648	NM_011925	ENSMUSG00000002885	Adgre5	AA409984|Cd97|TM7LN1	adhesion G protein-coupled receptor E5	protein-coding	Gata2-WT-unique
chr3	6115956	6116395	504268	NM_027048	69347	Mm.45822	NM_027048	ENSMUSG00000069118	1700008P02Rik	-	RIKEN cDNA 1700008P02 gene	protein-coding	Gata2-WT-unique
chr8	94207238	94207677	-7107	NM_001357266	71805	Mm.458170	NM_172410	ENSMUSG00000032939	Nup93	2410008G02Rik	nucleoporin 93	protein-coding	Gata2-WT-unique
chr16	93654042	93654469	-28964	NM_173047	109857	Mm.4512	NM_173047	ENSMUSG00000022947	Cbr3	1110001J05Rik|C81353	carbonyl reductase 3	protein-coding	Gata2-WT-unique
chr18	25313673	25314064	144848	NM_001033532	225289	Mm.391081	NM_001033532	ENSMUSG00000033632	AW554918	4921538P22|AI461742|Kiaa1328|mKIAA1328	expressed sequence AW554918	protein-coding	Gata2-WT-unique
chr4	154120060	154120499	19596	NM_011642	22062	Mm.78015	NM_011642	ENSMUSG00000029026	Trp73	TAp73|Tp73|deltaNp73|p73	transformation related protein 73	protein-coding	Gata2-WT-unique
chr8	67449214	67449653	-41535	NM_008673	17960	Mm.14125	NM_008673	ENSMUSG00000025588	Nat1	Nat-1	N-acetyl transferase 1	protein-coding	Gata2-WT-unique
chr4	140637919	140638358	10618	NM_001112723	72754	Mm.29329	NM_172415	ENSMUSG00000040964	Arhgef10l	2810441C07Rik	Rho guanine nucleotide exchange factor (GEF) 10-like	protein-coding	Gata2-WT-unique
chr10	20459565	20460004	88544	NM_001347366	29863	Mm.425617	NM_013875	ENSMUSG00000019990	Pde7b	-	phosphodiesterase 7B	protein-coding	Gata2-WT-unique
chr7	45761013	45761452	-1620	NM_017465	54200	Mm.271634	NM_017465	ENSMUSG00000003271	Sult2b1	AI326997|BB173635|ST2B1|SULT2B	sulfotransferase family, cytosolic, 2B, member 1	protein-coding	Gata2-WT-unique
chr9	80184980	80185419	20165	NM_001039546	17920	Mm.4040	NM_008662	ENSMUSG00000033577	Myo6	BC029719|Myo6<rsv>|Tlc|rsv|sv	myosin VI	protein-coding	Gata2-WT-unique
chr2	171864092	171864531	98488	NR_040509	75655	Mm.396203	NR_040509	ENSMUSG00000086823	1700028P15Rik	-	RIKEN cDNA 1700028P15 gene	ncRNA	Gata2-WT-unique
chr4	122885620	122886059	237	NM_001358035	12331	Mm.8687	NM_007598	ENSMUSG00000028656	Cap1	-	CAP, adenylate cyclase-associated protein 1 (yeast)	protein-coding	Gata2-WT-unique
chr13	69908862	69909301	-50752	NR_138559	67550	Mm.158159	NR_138559		4933416O17Rik	-	RIKEN cDNA 4933416O17 gene	ncRNA	Gata2-WT-unique
chr2	31404020	31404459	-66031	NM_007494	11898	Mm.3217	NM_007494	ENSMUSG00000076441	Ass1	AA408052|ASS|Ass-1|fold	argininosuccinate synthetase 1	protein-coding	Gata2-WT-unique
chr8	23802226	23802665	132784	NM_177086	320158	Mm.121274	NM_177086	ENSMUSG00000037492	Zmat4	9630048M01Rik	zinc finger, matrin type 4	protein-coding	Gata2-WT-unique
chr6	92284322	92284761	-39891	NM_009426	22044	Mm.1363	NM_009426	ENSMUSG00000005892	Trh	Pro-TRH|Trf	thyrotropin releasing hormone	protein-coding	Gata2-WT-unique
