# Supplementary material for: Gata2-L359V impairs primitive and definitive hematopoiesis and blocks cell differentiation in murine chronic myelogenous leukemia model
Source: Cell Death Dis. 2021 Jun 2;12(6):568. doi: 10.1038/s41419-021-03826-1 (PMC8173010; doi:10.1038/s41419-021-03826-1)
Supplement: Supplementary file 7 — Supplemental Table S6 [file 41419_2021_3826_MOESM7_ESM.xlsx]

## Sheet: Table S6
Table S6. List of Gata2-L359V bound genes, Gata2-WT bound genes, and genes with co-occupancy of GATA1/GATA2
Gata2-L359V target genes	Gata2-WT target genes	GATA switch target genes
Trp53rkb	Cnnm3	Pitx1
Gramd3	Pax7	Slc25a37
Isyna1	Pde7b	Lmo2
Cga	Capsl	Larp1
Tcerg1l	Tbl1xr1	Cntnap1
Ptprb	Pkp4	Pdzk1ip1
4930413E15Rik	Nat1	Epb41
Mvb12b	Zmiz1	Fam117a
Hepacam	Nup93	Laptm5
Irx2	9530059O14Rik	Dnajb6
Gm28822	Wwp2	Bahcc1
Gm833	Gm15915	Reln
Rhoj	Mir6336	Ptprf
Klf4	Myo6	Slc6a9
Gbx2	Gm13029	Cyp11a1
Elmod1	4930558G05Rik	Sgms1
Tjp1	Galnt3	8030462N17Rik
Prkcb	Cxcr4	Fam20b
Npas3	Cbr3	Zfpm1
Flrt1	Minpp1	Zc3hav1
Srpk2	Ass1	Nfe2
Gm10658	Eepd1	Capza2
Csmd3	6530411M01Rik	Lrrn2
G630071F17Rik	Fendrr	E2f2
Taf1b	Npas3	Ahdc1
1700109G15Rik	Pip5k1b	Hspg2
Nos1	Nfatc2	Il1r1
Olfr1253	4933416O17Rik	Abcb10
Nol11	4933400F21Rik	Tshz2
1700049L16Rik	1700008P02Rik	Astn2
Kcnb1	Lockd	Lrrc10
1810013L24Rik	Trh	Hivep1
Otol1	Igsf21	Slamf6
Rrp12	1700028P15Rik	Slc4a1
Snhg20	Zfp366	Rsad2
Kcne4	6030407O03Rik	Pycr2
43900	Zmat4	Cbfa2t3
Sugct	Myh14	Ube2h
Gnl3l	Ajap1	St3gal2
Mir8101	Lactbl1	Col18a1
Birc6	Celf5	Gapvd1
C130026L21Rik	Gabrp	Tescl
Sema4d	Slc8a2	G6pc2
Coprs	Nkx2-5	Tnfaip8
Chodl	BC052688	Ucp3
Ldlrad3	Spock1	Myt1
Gm5859	Crybb1	Vill
Lmx1b	Tbx5	Hmbs
Gm11468	Adgrl3	Slc2a1
Gxylt1	1500004A13Rik	Krt19
Gm20052	Sult2b1	Ube2o
Runx1	Prkce	Txndc2
4930591A17Rik	Gng10	Ppp1r15a
Dr1	Pbx1	Zmynd8
Galns	Trp73	Ppox
2410089E03Rik	Cyth4	AA986860
Ccdc121	Tanc2	Hint1
Adgrl2	Dpp10	Kcnh2
Osbpl10	Cacng4	St8sia6
Dcun1d4	Cap1	Clec16a
Smim24	Tns1	Rap1gap
4933406K04Rik	4930428G15Rik	Wdr92
Gm11681	Efhb	Ubac1
6030469F06Rik	Crh	Chst2
Akap5	Gm17745	Bdh1
Olfr731	4930432O09Rik	Gmpr
Gng4	Arhgef10l	C1galt1
Mir483	Tnfrsf8	Runx1
Rab10	Nrep	Ahi1
Vrk1	Gm11733	Kcnq4
Max	BC039966	Dchs2
Gm10710	AW554918	Col9a1
Crocc2	Dnah11	Mical2
Tunar	Adgre5	Cytl1
Sp3	Anxa10	Fgf5
Mroh5	Gm7538	Fubp3
Elfn1	Hey1	Vps13d
2410131K14Rik	Slc2a10	Gpr182
Gm6408	4933402N03Rik	Slc20a1
Insr	Rell1	Tfr2
Spink2	4921531P14Rik	Dnajc6
Trpc5os	Ednrb	Slc30a10
Gm12718	Jakmip3	Tbc1d22b
Mir6355	Slit3	Spocd1
Gng7	Elp4	Dhrs13
Eif3b	4930587E11Rik	Ccnd3
Mir6341	Enpp6	Epas1
Dnm3	Tmc6	Pttg1ip
Mir582	Skor2	Epm2aip1
Kcnk5	Gpr12	Rxra
Cep164	4930534H03Rik	Gpr137
Ephb2	C130046K22Rik	Fkbpl
1600014C23Rik	Mir6933	Tbc1d2
Maf	Zfp423	Btg2
Ppp1r15b	Sgk3	Ppcdc
Mir6376	Chst2	Nlk
Gm13986	Gm15555	Cdc42ep4
Tmem114	Sin3b	Rtn4
1700061I17Rik	Rad18	Dhx35
Gpx2	Afap1	Hmgcs1
Pde7a	Cdh26	Slc29a1
Hectd2os	Gm15663	Creb3l2
5830428M24Rik	Kcnip1	Asah1
Cdca7l	Sema6b	C77080
Olfr952	Ank3	St6gal1
Shank2	Sik1	Naf1
44083	Slc26a5	Ccdc88b
1700001K19Rik	Plxnc1	Picalm
Tff3	Mir1900	Narf
Ccl24	Calb2	Myh9
Med10	Zfas1	Ctsb
4930406D18Rik	Ccdc113	Vrk1
Cit	Bhlha15	Zfp622
Arl14	Zc3h12a	Cttnbp2
Rnf32	Muc5ac	Smad6
Prr32	Kcnh5	Slc7a5
Dpm2	Irf8	Rai14
Scaf4	Tmem178b	Hk1
Cdh13	Fam210b	Mad2l1bp
Engase	1600002D24Rik	Kcnk1
Celf4	Map3k7	Ric3
A530013C23Rik	Arhgef16	Gm49450
AW549542	Cog5	Bsg
Sfswap	Mir5101	Ankrd55
Oca2	Smpdl3a	Tnip1
Hsbp1	Specc1	Guca1b
Odf3l2	Grm7	Aqp1
Ubp1	8430436N08Rik	Eef1a1
Napg	Vac14	Pigm
Lpcat2b	Olfm1	Nnmt
A730013G03Rik	Foxn3	Crip1
1110002J07Rik	Mir7046	Icam2
Tmem144	Gna15	Fkbp8
Tuba1c	Maml3	Fabp6
Ralb	Wap	Col23a1
Twist1	Cmklr1	Kel
4921536K21Rik	Ahcyl2	Slc7a8
Mir7002	Sox5os3	Blvrb
Myh10	Sap130	Abcb11
D030024E09Rik	Begain	Cox4i2
Hcls1	Tyms-ps	Cdc42ep1
4930401O12Rik	Hspb8	Acsl6
Mir195b	Rpl11	Slc22a23
Greb1	Ano2	Dclre1b
9930021J03Rik	Slitrk1	Rcsd1
Mir8103	Srrm4os	Glul
Eif1	D430019H16Rik	Ncoa4
C230014O12Rik	Tcf7	Dpf1
Usp6nl	Kctd5	Myo3b
Slc18a2	Ppp1r26	Otud3
Itpr2	Eid2b	Ypel4
Cylc2	9330111N05Rik	Otub1
Rnu7	Pdgfa	Rpp25
Olfr1505	Fam133b	Dnah9
A230050P20Rik	Prex1	Gata1
Krt34	Foxl1	Trim67
Kcng1	Zkscan14	Dhh
Gm10416	Nox3	Strn3
4930543N07Rik	Tmco4	Vstm2l
Acsl6	Tshz2	Pard6b
Steap3	Ptchd3	Itpr1
4931429L15Rik	Oas2	Mylip
Peg13	Wdr95	Cyp3a13
Gnb1	Kidins220	Hnrnpf
Hcn2	Olfml3	Serpinh1
2410012E07Rik	Gcm1	Herc1
Krt9	Efcab1	Idh2
Mir7689	Lgmn	Osbpl6
Bpifb4	A530013C23Rik	Tec
Rtn1	Wwox	Slc35f3
Phtf2	A330076C08Rik	Ei24
Unc5cl	Atp2c2	Lyl1
Gm13090	Tspan5	Zfp445
Nop56	Rims1	Iqgap2
Tmem37	Bpifb4	Cox7c
Hacd1	Cit	Phlda1
Tprg	Zfp236	Prkab1
Zfp619	Kcnk9	Cmbl
3110082I17Rik	Tmem132e	Ttc39a
Gm11762	Trpv4	Pik3ap1
Lypd5	4930592I03Rik	Bcdin3d
Pik3r5	4933433H22Rik	Zdhhc7
Nwd1	Gm29678	Tnrc6b
Vmn2r18	Nog	Psen2
Dysf	Mir721	Ankrd27
Bean1	Slc8a1	Dnajb2
Ptgis	Tshz1	Tspan7
Trp53i11	Rab5c	Uchl5
Ttc9	Gm20619	Pcsk7
Tmc1	A330074K22Rik	2610028H24Rik
Tbl2	Sdk1	Orai2
Sergef	D430042O09Rik	Nppb
Impg1	Hnf4a	Arhgap12
Asic4	Matn1	Sh2d4b
1700099I09Rik	Apc	Il1rl1
Tnrc18	Lama3	Bsdc1
Parvb	Atp6v0c	Ddit4
Stk31	Irx3	Hbb-y
CK137956	Prdm11	Tbc1d24
Mir7021	Inpp4b	Pik3r1
Plk2	Mir3089	Psap
4930591E09Rik	Alox5ap	Sox7
Gse1	Stc2	Tfdp2
Tmem119	Spi1	Csf2
Tamm41	Evc2	Fam83a
Zfp982	Gm833	AU040320
Tbccd1	Gli2	Ermap
Adamts2	Cdk6	Slc45a3
Mcm5	Meis3	Asah2
Foxo3	Anks1b	Tcp11l2
Dok5	Hivep3	Cdt1
Mir669h	Capn8	Cyb561
Tcf12	Mrc1	Inpp5d
Nrtn	Olfr291	Commd7
Nudt12	Mrpl9	S100z
Mir3099	Slc6a12	Bcl7b
Rbfox3	Gp1ba	Apex2
Gm11487	Foxp1	Kncn
Foxq1	A430090L17Rik	Flvcr1
1700092K14Rik	Emcn	Epb42
Ly6d	Sla	Lrfn2
Ets1	C130026L21Rik	Arid1a
Shh	Gm10248	Samd4
Psapl1	Sergef	Mark3
4930452G13Rik	4930413E15Rik	Man2a2
Gm13029	Dhcr7	Foxn1
Iffo2	Med13l	Arhgap28
Slc5a11	Gm10532	Dus3l
Ifnk	Gna12	Rinl
Cldn22	Kctd15	Scn10a
Wscd2	2410131K14Rik	Tas2r126
Ntng2	D730001G18Rik	Gsdmc
9530053A07Rik	Slc14a2	Tal1
Prex1	Mir3105	Syde2
Snx13	Flt1	Tmem9
Sorbs2	Adam7	Fosl2
Pax7	Ubxn11	9530068E07Rik
LOC102634389	Klhl29	Ubxn10
Mir6546	Gm2176	Tspan32
Peg10	Zfp827	Krt2
Slamf1	Slc5a11	Chst11
Tmem132b	Unc5cl	Rbm19
Eif3d	Slc45a1	Clk3
Fmo9	4930471G24Rik	Junb
Edn3	Rbx1	Sult2a2
AA387883	Medag	Golim4
Erap1	Actrt2	Hapln2
Nr1i2	Pex5	Sh3pxd2a
Lrtm1	Trak1	Flt1
Gm3244	Trio	Dock9
1700113A16Rik	Nr3c1	Slc25a42
Fam19a5	Kremen1	Serpinb6b
6030407O03Rik	Mir5623	Gcnt2
Gulo	Gm8541	Nsmaf
Ppa2	Cd244	Hemgn
Fam49a	Gm38397	Fam102b
Pdgfa	Celf4	Wee1
Gm1995	Cmip	Nav2
Cdk14	Gphn	BC025920
Sbk2	1010001N08Rik	Cmpk2
Mir6984	Pisd	Spry1
Lrmp	Abca14	Avpr2
Trim69	Slc35b2	Dtl
Mir598	2810410L24Rik	Lims1
Upp2	Zadh2	Tmbim1
Prdx6	Dglucy	Eif2s2
Nkx1-1	Rad51b	Lhfpl2
Sbf2	Syf2	Ssbp3
Skor2	Ptgis	Gadd45a
Gm11733	Ing1	F3
Btnl6	1700121N20Rik	Pkp1
Lpgat1	1700104L18Rik	Dydc2
Slco3a1	D630003M21Rik	Sorbs1
Mcf2l	Gm13133	Ptprj
Lhx2	Gm29679	Med13l
Rara	Ppm1l	Cass4
Arrdc3	Suds3	Rnf170
A330009N23Rik	Atp12a	Kpna6
Il4ra	Xab2	Urod
Rn4.5s	Slc2a8	Hps1
Nova1	Irx6	Plekhg6
Ano1	Gas2	Cit
5930412G12Rik	Fam91a1	Cebpe
Rspo4	Galnt5	Sord
N4bp2	Rsl24d1	Tgm2
Vegfa	Olfr16	Klf6
Cxcr4	Mir582	Fads3
Rpl14-ps1	Rcor1	Fam181b
Dlc1	Tex29	Abcc4
Atp2a2	Gm31369	Snai3
Axin2	Stard6	Hltf
Xkr7	Slc29a4	Ropn1l
Cyp3a44	Rpl37	Nphp4
Tab2	Aym1	Gfi1
Col23a1	Smad2	Il10
5031425F14Rik	Klhl5	Zfp78
Kif26b	Gm13016	Wdr74
Tmprss6	Creb3l1	Nr2f2
4930513D17Rik	Eaf1	Ksr1
Fgf12	Myh10	Slfn14
2310043M15Rik	Timm21	Klf1
Gm6588	Sorcs2	Arrdc2
Apob	Lmf1	Il13
Btrc	Tbc1d22a	Spdef
Tnfrsf23	Nos1	Grin3a
Gm5420	Morf4l1-ps1	Ttll7
D630023F18Rik	Glis3	Scarb1
Lsp1	Adgrl2	Crym
4930543E12Rik	Polr3k	Tmem107
Gm26579	Gm10432	Stk11
Mccc1	E130006D01Rik	Siglece
Nav2	Npas4	Kif3b
Bloc1s4	Gm15997	Pisd
2810032G03Rik	Snph	Lrrc2
Tas1r2	1700096P03Rik	Ccdc12
Pxylp1	Mir346	Ddr1
B3galt5	1700001D01Rik	Crisp3
Rap1gds1	Mfap2	Atp6v1f
Gm29679	Foxn4	Odf1
Mir7211	Tarbp1	Txndc8
Olfr943	Gm45871	Bcar3
Dad1	Gosr1	Xpr1
Prune2	Gpam	Plekha7
Pard6g	Hes3	Serp2
Wnk2	Ppp1r12a	Zfp871
Nup188	Pawr	Lbh
St6galnac1	Dysf	Slc5a3
4930429B21Rik	Sez6l	Id4
4930555G01Rik	Tyrobp	Egfl8
E130006D01Rik	Dnajb12	Fbxw2
Bcas3	Osbpl7	Tor1b
Kazn	Rgs9	Dab1
A430093F15Rik	Kcnb1	Mapkapk2
Vps41	Ikzf3	Scgb1a1
Tmc5	Frmd4b	Fahd1
Gna12	Erich1	Lrp2
Plcxd1	Mir6352	Fam76b
Fam219aos	Dock2	Smad3
4930515G16Rik	Dusp2	Emilin2
Kcnd3	Dnah17	Ltbp1
Ulk1	Uri1	B3gnt2
Map7d1	Wbp1l	Mrap2
Cnot3	Nuak1	Cux1
Unc5a	Map2k6	Zmat4
Cdh26	Phykpl	Zfpm2
Ugt2a1	Trappc9	Xcl1
Pck1	Mis18a	Hpse2
Tnr	8030451O07Rik	Kif5a
Mir3471-2	Necap1	Fos
Psmd5	Mycn	Col1a1
Vash1	Lipm	Zfp521
Rpl38	Mllt1	Fpr3
Mterf1b	Ifnz	Utrn
Phactr2	Ksr2	Erc1
Actr3	Lbr	Gata6
Rtbdn	Sugct	Gdf15
Col22a1	Foxn2	Opa1
Slc15a5	Rab11fip4	Lgi2
Hnrnpll	St8sia1	Elovl6
Tbc1d22a	Ptchd4	Cdyl
1700081H04Rik	Ndc1	Man1a
Gm19303	Jazf1	Rbm18
Mettl22	Lgr5	Gjc2
Cpz	Wdr4	Vwce
Vwa5b1	Amigo2	Hoxc12
2900079G21Rik	Kcnip4	Sh3bp5
Cdh22	Htra3	Cdcp1
Pde4a	Tenm3	Nqo2
Asb2	G530011O06Rik	Mcm3
Dnah17	Mir8095	Ptk2b
1700029J03Rik	Mrgprg	Ebp
Bcam	Crlf2	Atp8b2
Gm10532	Prdm1	Rhobtb1
Snapc3	Gm36742	Tmem135
Tbata	Pkd1l2	Trpc4
Cx3cl1	Egflam	Cmip
Syce1	Myl10	6430548M08Rik
4930579D09Rik	Ttll7	Hs3st3a1
Dglucy	1700020N01Rik	Wdr88
Rpe65	Dhx35	Nup43
Sall4	Mir297c	Daglb
Vmn1r60	Clmn	Osbpl3
Rab7b	C230014O12Rik	St3gal1
Tnnt3	Rassf2	Rhbdl2
Ryr2	Gmpr	Hlx
Soga1	Tfap2c	Map3k8
1810010D01Rik	Mn1	Fzr1
Baz1a	Gpat4	Rbm38
Fubp3	Wtip	Hspa13
Nedd4l	Ifi44	Zfyve28
Tmem132e	Cyyr1	Mapk13
Gm2027	Cisd2	Dmbx1
Adgrd1	Peg13	Adamtsl4
Dld	Scn5a	Edaradd
Twistnb	4930591A17Rik	Lingo1
Zbtb40	Vav2	Slc44a2
Entpd6	Mrps22	Spata9
Xylt1	Creb5	Rhobtb3
Mir6351	Fam135b	Fzd1
Psmd7	Sox1ot	Podxl
Rflna	Ptprs	Bnip3l
Kcnj16	Tha1	Klf4
Mir7086	2700089I24Rik	Gnb1
Hrh2	4933411E08Rik	Slc45a1
Rrm1	Aldh1a7	Galnt2
Cd300ld3	Gzmb	Fam171a1
Gpr139	Cdh17	Tut1
Mir8110	Thpo	Rfx1
Tshz1	Otoa	Ubr3
Slc29a3	Efna5	Slc40a1
Gm10390	Slitrk6	Fam110a
Mmd	Bmp10	Tubb1
Sparc	Utrn	Dnajb8
Gm26685	Mir7689	Abcc5
Dag1	Cr2	Tfrc
Taf4	Grin2a	Ndst1
Tex29	Actr10	Jarid2
Samd4	Fgf9	Polm
Carlr	Tex33	Ache
Fbl	Mphosph6	Sptan1
Pou5f1-rs6	Uncx	Gfi1b
Jun	C2cd4c	Alas2
Lrrc74a	Mir7652	Atg4c
Dnajb9	Eif2ak3	BC034090
Zfp618	Nkx2-6	Yif1b
Foxk1	Gabrr2	Ryr1
Dock9	Parvg	Atp1b3
Zfp521	Tmem51	Pim1
Gm6994	Prss35	Synj2
Amz1	Mir6715	Cldn23
A930031H19Rik	Gm13090	Ephx2
Atic	9330175M20Rik	Stk3
Mllt1	Mirt1	Rragc
Ly86	Cdyl2	Csf1
Cblb	Ncor2	Npl
Colq	Gm21190	Capn2
Utrn	4933432G23Rik	Got2
Gm1647	Chst12	Zfp36l2
Myrip	Ntf3	Mat2a
Fbxw7	Cd300a	Tanc1
B3galt2	Dtx2	Oxnad1
Tns3	Zcchc11	Gm17359
Tbcc	Gabrg2	Slc12a7
Fam120aos	Nek7	Rere
Gm30108	Kdm4b	Usp48
Otop1	E030018B13Rik	Cap1
Myo9b	Gm11426	Rims3
Irf8	Klf7	Slc25a24
Tpra1	Csf3r	Gpr37l1
Slc26a4	Frmd4a	Stam
Mylk	Abracl	Endod1
Shox2	Tgm4	Aqp8
Smim10l1	Vrk1	Mapre3
Rpl37rt	Rps29	Dapp1
Gm5334	Kcnk2	Cmya5
Becn1	Tbc1d4	Rnf182
Fbxo47	B930092H01Rik	Cd83
Klhl25	Mir1a-1hg	Zcchc7
Hgd	Myrip	Nppa
Fabp5	Rdx	Lrrc7
Fshb	Gsn	Tmcc2
Nsmf	Ntrk2	9130409I23Rik
BC006965	Sox11	Lyzl1
Mettl21c	Paxip1	Sfrp5
Mbp	Cacng5	Rab3il1
Cdh4	Gm12830	Ppm1h
Pyy	Rptor	Ficd
Fbln2	2010315B03Rik	Glb1
Ttl	Chst11	Ssr3
4930581F22Rik	Clnk	Prdm8
Gm10640	Prss52	Mboat1
4930579G24Rik	Rsbn1l	Cdc5l
Mir6902	Bmp7	Trmt11
1810041L15Rik	Tmem120b	Ppp1r14c
Vstm2l	Syt11	Tspan33
Snora24	Swsap1	Hpcal4
Pacrg	Mir6341	Kif14
Zdhhc12	Myo16	3425401B19Rik
Mtfp1	Lhx5	Eea1
Tshz3	Il10rb	Clasp1
Tlr5	Fzd1	Asb1
Sspo	Tspan18	Slc32a1
Wdr76	Pmepa1	Zfp148
Anxa6	Pvalb	Snx8
Lhfpl2	Ikzf2	Pglyrp4
Slc23a4	1700054K19Rik	Ampd3
C530005A16Rik	Hsfy2	Ahnak
Exosc2	Olfr1364	Chpt1
Agtpbp1	Mir6351	Ston2
Gan	Dio1	Il16
Dync1li2	Tmem117	Trib2
4930555G21Rik	Col14a1	Slc1a4
Olfr819	Col18a1	Galnt5
Lhx5	Gm12718	Rhag
Eif2b2	Srek1	Mlxipl
Abi1	1810019D21Rik	Ephb4
Smoc1	Bcl11b	Ptch1
Fscn1	Ppp1r9a	Bex6
Upk1b	Krt19	Pip4k2a
Cdc5l	Bco1	Hdc
Mir5108	1700018B08Rik	Adat1
Col6a5	Got2	Vps53
Prkar1b	Sgms1	Rexo1
Gm11747	Wdcp	Dync2li1
Atp5l		Slc39a10
Efcab11		Timp3
Spata18		Col25a1
Shcbp1		Actb
Dmrt1		Lyn
Kcnq1		Lrrc8b
Bcl11b		Ier5
Siae		Lpgat1
Gria2		Creb3l1
4930564C03Rik		Maf
Eya2		Pnmt
Gm5079		Myl4
Ly9		Ywhaq
Ccnd1		Ermn
Scaper		Tgm3
Pdcd1		Cdk5rap1
Dicer1		Paqr9
4930556J02Rik		Exosc9
4930432J09Rik		Smarca5
Platr9		Stk10
E2f8		Trpa1
Smarcad1		Eps15
Sstr3		Smyd3
1700120G07Rik		Dennd4a
Lama5		Tmc5
Adra2c		Hsf5
Zc3h10		Sectm1b
Dab2		Sptbn1
4932414J04Rik		Exoc6b
Gm12296		Gypc
Cyth4		Golga4
Clptm1l		Sypl
Spg11		Nos3
Myl10		Pigv
Xdh		Ptp4a2
Rab11a		Slco2b1
Tcim		Rem2
4930478P22Rik		Fbn1
Olfr1274-ps		Atf7ip2
C1qa		Ndufv2
Slc35e3		Zfy1
Dpysl4		Actn4
Slc6a11		Immt
Auts2		Acvr1
Atad2b		Trf
Rph3a		Dock2
Zfp719		Fignl1
Mlxipl		Rassf10
Syt2		Ehf
Ier2		Olfr1420
Csrp1		Syt10
Atpaf1		Tepp
Sdr42e1		Fech
F830002L21Rik		Gpx1
Fbxo21		Cpox
Atxn10		Rbm27
Nell1		Nfib
Olfr366		Arv1
3830408C21Rik		Hmx3
Ptpru		Cd59b
Zfp607b		St3gal4
Ky		Galc
Wipi1		Mex3b
Klf6		Ap1m1
Fignl2		Adig
Nrxn3		Rapgef5
Nckap5		Tbxas1
Tbx21		Mthfr
Taok3		Adamts14
Tfap2c		Coro1c
Tfip11		Gabrg3
Tpst1		Ppp1r14d
Greb1l		Lat
Mir1929		Slc1a5
Polr2a		Hpcal1
Slc38a2		Edem1
Cass4		Cnot10
1700108F19Rik		Tnik
Syt16		Tyw1
Itga4		Cldn3
Coro2b		Trim63
Thbs2		Igsf3
Nupr1		Kif26b
Mir330		Abtb2
Parp8		Pold4
Vmn1r34		Exph5
Il6st		Tnrc6c
Zmiz1		Arid3a
Mir7075		Ptprh
Acat2		Fbln2
Arhgef16		Ccr9
A930007A09Rik		Fscn1
Fam53b		Bpgm
Trhr2		Efhc2
Plek2		Birc2
Lrrn4		Acvr1b
Slc15a4		Nudt4
Psd4		Nfyb
Gprin1		Mmd
Tmem230		Tmem217
Zfp536		Rnf217
Oxsm		Tiam2
Gm9871		Stx1a
Rad18		Tal2
Cdkn1c		Enox2
Tnfaip8l1		Epha2
Zfp954		Cdc14a
Rgl2		Mef2d
Ccdc175		Plxna2
Ptgr2		Gp6
Cbln2		Nostrin
App		Plcb4
6430562O15Rik		Cryba4
Zfp277		Samm50
1700085C21Rik		Prr5
1700018B08Rik		Hdac11
Nf1		Mme
Ankle1		Trpc3
Pramef12		Slc25a4
Fam91a1		Arl15
Plat		Actbl2
Ntn1		Map1b
Camk2g		P4ha2
Adgrg3		Ezr
Jdp2		Elmo1
Sympk		Slc9a1
Tenm3		Tspan1
2010010A06Rik		Pigc
Fgd2		Alx4
Rnf138		Galnt6
Ccdc92		Amfr
Micall2		Myh10
Lin28a		Mocos
Mgat5b		Epb41l1
Tagln		Atp11b
4930568E12Rik		Cpeb4
Megf6		Cav2
Impdh1		Fer1l6
Vstm4		Trib1
Sox5		Rcl1
Atxn7l1		Adipor1
Barhl1		Calml3
Mfsd2b		Fads2
Slc35c2		Amotl1
Dynlrb1		Kidins220
Cyth1		Agpat3
Rras2		Oxtr
Zfp704		Pfkfb4
Grid1		Elovl5
Gatsl2		Nrcam
Gm6093		Lrguk
Arid3a		Gsr
Ddn		Ankrd46
Cldn10		Acot7
Lactbl1		Gpx7
C920006O11Rik		Etv3
Ubiad1		Usp6nl
Sncaip		Slc3a2
Pllp		Gns
Phf21b		Ssh1
Tbc1d2b		Axin1
Atp5g3		Orai3
Arhgap26		Specc1
Sval3		Myo1d
Slc36a1		Itga2b
Adra1b		Hoxb2
Sh3bgrl3		Sec14l1
Cbfa2t3		Icam5
Olfr1214		B3gnt8
Nenf		Apob
Ctdspl		Nif3l1
Arid1a		Srebf2
Lpar5		Zfp518b
Celf2		Nudt3
Gm4632		Ltv1
Rgs2		Dlc1
Slc4a1		Ank1
Sp7		Nsmce2
Cd247		Coro2a
Cyp4f39		Polr3e
Rbm47		Hs3st4
Cacna1c		Cyld
Poc5		Limd2
P2rx2		Ino80c
Olfr945		Bcas1
2610318M16Rik		Rac2
Ssc5d		Iqsec1
D16Ertd472e		Mitf
Dnajc19		Rapgef2
Gm13016		Tfap2b
Asb1		Zfp451
Ass1		Tnrc18
A630089N07Rik		Psmb7
Arhgef26		Frmd4a
Cnpy1		Ehbp1l1
Gm3285		Shank2
Slain1os		Thbs1
Mir6359		Dmxl2
Sstr2		Ube2q2
Sostdc1		Crispld2
Tmem131		Cct6b
Gm4432		Pcgf1
Chtf18		Mybl2
Slc38a7		Nfatc2
Homer2		Spata16
Hmcn1		Tbc1d7
Hk1		Tbl2
Ank		Kcnd2
BB123696		Arhgap6
Esr2		Cited4
Fam43a		Lipa
Gja5		Cntn5
Sorcs1		Dusp6
Vmn1r77		Aven
Map3k20		Cspg4
Tipin		Fsd2
Ankrd27		Thumpd1
43891		Acyp2
Tram2		Inha
Dhx35		Cldn14
Tox		Parvb
Ak2		Fgfr3
Pebp4		Chrna9
Trim29		Tspan13
Bdp1		Ccm2
BC030500		Vav3
Ttll11		Il20
Rftn1		Hephl1
Mtch1		Sh2b3
Aym1		Mphosph9
Glipr2		Wdfy2
Slco4a1		Lipc
Mir6403		Zfp609
Spata19		Mrm1
Tnks2		Slc14a1
Armc3		Gzmm
Fhit		Psmc4
Smim17		Ppp1cb
Mis18a		Fam178b
Cngb1		Galnt10
Ptpn9		Tspan17
Chst10		Napepld
Pde3b		Col4a5
Gm34184		Fbxo6
1700125H03Rik		Tnfrsf1b
Pudp		Ivns1abp
Btbd3		Atp2b4
9530059O14Rik		Lrrc4c
Kcna6		Homez
Pcp4		Ccdc113
Zfand4		Traf4
Fut8		Csf3
Dlgap3		Mrpl35
L1cam		Ttc30b
Mir6937		Vil1
Sfta3-ps		Rhbdd1
LOC100043315		Pdrg1
Marf1		Klhl18
N4bp3		Rnf130
Ccni		Kctd20
Dcaf4		Il6
Plxnc1		Nrf1
Hist2h2be		Tgfbr1
Rnf165		Otud5
Sik1		Ece1
Elp5		Pou3f1
1700020N01Rik		Timm10
Gm5294		Ccdc91
Adam32		Cmklr1
Slc4a3		Map2k3
Tmem229b		Sdk2
Klhl40		Abca7
Sptssa		Olfm2
Cacna1g		Kcng3
Fmnl2		Calm2
Senp2		Exosc7
2900041M22Rik		Rhoh
Lmntd1		Serinc5
Mir3105		Tpd52l1
Asic2		Ica1
Slc9b1		Sp4
Spopl		Phtf2
Nnat		Vps37a
Afap1		Cops5
Srgap2		Zbtb17
Sypl		Cep350
Lrpprc		Rrp15
Mrgprb4		1700016C15Rik
A930007I19Rik		Stim1
Muc20		Ccpg1
Amer2		Oaz2
Tas1r3		Arl6ip1
Terf2ip		Spn
Ppp2r1b		Ankfy1
Mir21c		Nek8
Nr4a3		Myo18a
Adap1		Ezh1
Mybpc2		Ceacam16
Tnfaip2		Tbc1d5
Adcy8		Siah2
Bach2		Kif2a
Adam10		Cdkal1
4930474N09Rik		Sgk1
Sez6l		Map3k5
Rin3		Cldn15
Ros1		Ubr5
Cops8		Klf9
Capn9		Gadd45g
Susd5		Tbl1x
Nptx2		Mfn2
Apoa5		Cept1
4930404H11Rik		Pou2f1
Igsf5		Elf3
5031434C07Rik		Nudt5
Vrk3		Poll
Stard13		Sox5
Eml4		Sptb
Rab8b		Kif26a
Olfr951		Pde8a
Ppif		Tmem219
Igdcc4		Wnk4
Meox1		Gna15
6530411M01Rik		Trak2
6330407A03Rik		Pard3b
A130077B15Rik		Abhd5
Tfam		Ell2
Gdnf		Cxxc5
Osbpl5		Lca5
9330199G10Rik		Tnfaip3
Vwf		Car1
Calcrl		Rnf139
4930596D02Rik		Clcnka
Gm12669		Ptpn7
Gata4		Mdm4
Fbxw4		Olfr211
Bloodlinc		Ldb1
Pi4k2b		Tead1
4933438B17Rik		Polr3b
Gm28453		Fntb
Neat1		Mmp2
1700101O22Rik		Zfp612
Fam109a		Map3k14
Car8		Nfic
Fuca1		Rfx2
Iqgap2		Paf1
Zranb1		Cd33
Slc45a1		Rps9
Sh2d4b		Tet3
Mir8117		Cab39
Ceacam20		C2cd2
Htr6		Emid1
Gm13582		Cp
Plekho2		Rasgef1b
Man1a2		Tppp
Ptbp3		Fbxl17
Phactr3		Wipf3
Mir7661		Cald1
Exoc6		Zfp703
Fhod3		Ywhaz
Glra1		Zfat
1700008C04Rik		Spink4
Dpf1		Ace2
Ifng		Rab33a
Por		Nfia
Ccdc167		Sfmbt2
Ift57		Rhog
Flnb		Bbox1
Psmg3		Clpb
Cacna1i		Bicd1
3425401B19Rik		Adck1
Tiam2		Uaca
Pdxk-ps		Myo1c
Pla2g16		Tmc6
Rad51b		Crtc1
Mex3b		Lpin1
Mmp20		Thrb
Ptbp2		Tbl1xr1
Ldlrad4		Gc
C130074G19Rik		Aldh7a1
Faah		Rmnd5b
Myo1h		Mocs1
Rpl34		Dapk1
Rad17		Opn1mw
Arhgef10l		Scd2
Map3k21		Osbpl5
Dusp6		Atm
Stap2		Tmem120b
Plin2		4931414P19Rik
Myo7a		Adcy7
Tbc1d4		Acsf3
Pqlc2		Psmd3
Rheb		Ceacam18
Clstn3		Hnmt
D230030E09Rik		Id1
Mir7237		Slc13a3
Shank1		Grap2
Rai1		Gata2
Zfp975		Lef1
Dmwd		Mef2c
Pik3cd		Unc5cl
Cd248		Hip1
Slc1a1		Cln8
Dact1		9130401M01Rik
Rnasel		Macf1
Tmbim7		F11r
Actrt2		Dnhd1
Grhpr		Fen1
Sdc3		Hoxb1
Mir130a		Cyb5a
Mir721		Rad51ap2
Mir5127		Thnsl2
Olfr1457		Pdk1
Chst2		Samsn1
Anxa10		Ubash3a
Gm7538		Utp3
Hey1		Tspan5
Slc2a10		Slc6a19
4933402N03Rik		Man2a1
Rell1		Glp1r
4921531P14Rik		Mthfd1l
Ednrb		Mrpl32
Jakmip3		Blvra
Slit3		Mtss1
Elp4		Gabbr2
4930587E11Rik		Fam102a
Enpp6		Vav2
Tmc6		Mid1
Gpr12		Tctex1d1
4930534H03Rik		Efna3
C130046K22Rik		Dlg5
Mir6933		Pdzd8
Zfp423		Pik3c2a
Sgk3		Vps11
Gm15555		Ntf3
Sin3b		Acvrl1
Gm15663		Map1lc3b
Kcnip1		Furin
Sema6b		Pcsk6
Ank3		Znrf1
Slc26a5		Slc38a8
Mir1900		Hlf
Calb2		Tex2
Zfas1		Rgs9
Ccdc113		Foxn2
Bhlha15		Pdxk
Zc3h12a		Stk31
Muc5ac		Flnc
Kcnh5		Efcab1
Tmem178b		Zhx2
Fam210b		Akap4
1600002D24Rik		Elovl1
Map3k7		Itga8
Cog5		Dnajc9
Mir5101		Synpo2l
Smpdl3a		Cttn
Specc1		Il18bp
Grm7		Lgr5
8430436N08Rik		Pxn
Vac14		Snx22
Olfm1		Dhrs7b
Foxn3		Ypel2
Mir7046		Fam32a
Gna15		Tank
Maml3		Snx5
Wap		Tmcc1
Cmklr1		Mfsd1
Ahcyl2		Add1
Sox5os3		Gprin1
Sap130		Tmem63b
Begain		Fyn
Tyms-ps		Ndufa4
Hspb8		Cd52
Rpl11		Rab42
Ano2		Alg14
Slitrk1		Tgfb2
Srrm4os		Trim58
D430019H16Rik		Il15ra
Tcf7		Sec23ip
Kctd5		Prg2
Ppp1r26		Rab20
Eid2b		Eef2k
9330111N05Rik		Fhl2
Fam133b		Arl5a
Foxl1		Cd93
Zkscan14		Zhx3
Nox3		Cdh22
Tmco4		Eya2
Tshz2		Ywhah
Ptchd3		6430571L13Rik
Oas2		Hes1
Wdr95		Mfap3l
Kidins220		Kif13a
Olfml3		Pi16
Gcm1		Cnr1
Efcab1		Col27a1
Lgmn		Iqsec2
Wwox		Smap2
A330076C08Rik		Lrrc8d
Nfatc2		S1pr1
Atp2c2		Ifi204
Tspan5		Prkcq
Rims1		Zmiz1
Ajap1		Gdpd5
Zfp236		Tm6sf1
Kcnk9		Abca9
Trpv4		Nfatc1
4930592I03Rik		Tpm4
4933433H22Rik		Klf2
Gm29678		Zfp787
Nog		Tmem87b
Slc8a1		Rbm45
Rab5c		Cdh4
Gm20619		Zbtb38
A330074K22Rik		Ranbp9
Sdk1		Pcmt1
D430042O09Rik		Map3k4
Hnf4a		Vipr2
Matn1		Tusc3
Apc		Runx1t1
Lama3		Cpsf1
Atp6v0c		Usf1
Irx3		Dhx9
Prdm11		Dusp10
Inpp4b		Lhpp
Mir3089		P2ry2
Alox5ap		Mpzl3
Stc2		Usp12
Spi1		Phkb
Evc2		Cpne2
Gli2		Dnaic2
Cdk6		Ercc1
Meis3		Ap2s1
Anks1b		Ifngr2
Hivep3		Lztfl1
Capn8		Adamts3
Mrc1		Hpgd
Olfr291		Chd1
Mrpl9		Cd2ap
Slc6a12		Gna12
Gp1ba		Fbxl13
Foxp1		Tln1
A430090L17Rik		Bcor
Emcn		Usp9x
Sla		Thoc2
Gm10248		Prrg3
Dhcr7		Aldh4a1
Med13l		Sdc3
Kctd15		Tarbp1
D730001G18Rik		Tsku
Slc14a2		Arhgef12
Flt1		Vwa5a
Adam7		Amn1
Ubxn11		Dctn2
Klhl29		Fgd6
Gm2176		Selplg
Zfp827		Taok3
4930471G24Rik		Zfp36l1
Rbx1		Aqp9
Medag		Cflar
Pex5		Adnp
Trak1		Dyrk1a
Trio		Nbeal2
Nr3c1		Zxdc
Kremen1		Riok1
Mir5623		Sh3bgrl2
Gm8541		Slc26a5
Cd244		Arfgef1
Gm38397		Tjp2
Cmip		Ror2
Gphn		Hdhd3
1010001N08Rik		Tspan18
Pisd		Grip1
Abca14		Zbtb16
Slc35b2		Tmprss13
2810410L24Rik		Rpl6
Fendrr		Hpd
Zadh2		Anpep
Syf2		Chsy1
Ing1		Trap1
1700121N20Rik		Krt10
1700104L18Rik		Tex14
D630003M21Rik		Rasgrp4
Gm13133		Htra2
Ppm1l		Cnnm3
Suds3		Map3k2
Atp12a		Tlk1
Xab2		Pid1
Slc2a8		Nfam1
Irx6		Stbd1
Gas2		Hmgb2
Galnt5		Il4
Rsl24d1		Stxbp5
Olfr16		Snd1
Rcor1		Dok2
Gm31369		Rab11fip1
Stard6		Rfk
Igsf21		Pdik1l
Slc29a4		Sh3bgrl3
Rpl37		Sesn2
Smad2		Atp1a1
Klhl5		Snx27
Creb3l1		Ntrk1
Eaf1		Nek7
Timm21		Ptprc
Sorcs2		Ppfia4
Lmf1		Cdc42bpa
Morf4l1-ps1		Cubn
Glis3		Pcbd1
Polr3k		Cnnm2
Gm10432		Morn3
Npas4		Tgm1
Gm15997		Cdca4
Snph		Ubn1
1700096P03Rik		Abcc1
Mir346		Skap1
1700001D01Rik		Spint2
Mfap2		Asprv1
Foxn4		Defb34
Tarbp1		Dsn1
Gm45871		Pck1
Gosr1		Gata5
Gpam		Cbs
Hes3		Gramd4
Ppp1r12a		Arl8b
Pawr		Magi1
Tyrobp		Tnfsf10
Dnajb12		Clcn3
Osbpl7		Chchd2
1700028P15Rik		Qsox2
Rgs9		Nxf3
Ikzf3		F8a
Frmd4b		Stmn1
Erich1		Scmh1
Mir6352		Dhcr24
Dock2		Il12rb2
Dusp2		Palmd
Uri1		Nme7
Wbp1l		Rgs18
Nuak1		Bms1
Map2k6		Nrip3
Phykpl		Spi1
Trappc9		Atp6v0a2
8030451O07Rik		Rora
Necap1		Prpsap1
Mycn		Dsc3
Lipm		Dapk3
Ifnz		Alkbh7
Ksr2		Man2b1
Lbr		Gas2l1
Foxn2		Cpne9
Rab11fip4		Rft1
St8sia1		Slc36a1
Ptchd4		Lsm11
Ndc1		Prdm1
Jazf1		Hddc2
Lgr5		Ncoa7
Wdr4		Ccdc136
Amigo2		Ptafr
Kcnip4		Rnf220
Htra3		Rabgap1l
G530011O06Rik		Tnr
Mir8095		Golt1a
Mrgprg		Ppp1r15b
Crlf2		Lbr
Prdm1		Itprip
Gm36742		Cd82
Pkd1l2		Atp8a2
Egflam		Foxn3
Ttll7		Lactb
Mir297c		Lasp1
Clmn		Snx11
Rassf2		Cacna1a
Gmpr		Meis1
Mn1		Polr1a
Gpat4		Mgat5
Wtip		Nckap1
Ifi44		Pcif1
Cyyr1		Slc22a13b
Cisd2		Alas1
Scn5a		Rybp
Vav2		Gp9
Mrps22		Tbc1d14
Creb5		Art3
Fam135b		Aff1
Sox1ot		Slc7a11
Ptprs		Txndc5
Tha1		Smurf1
2700089I24Rik		St7
4933411E08Rik		Atp6v0e2
Aldh1a7		Angpt1
Gzmb		Aldh1a1
Cdh17		Cnksr1
Thpo		Ptpn14
Otoa		Ctbp2
Efna5		Crtam
Slitrk6		Rnf10
Bmp10		Vps37b
Cr2		Itsn2
Grin2a		Fn1
Actr10		Ube2e1
Fgf9		Srp72
Tex33		Cdc42se2
Mphosph6		Synpo
Uncx		Grk6
C2cd4c		Myb
Mir7652		Mafk
Eif2ak3		Tmod1
Nkx2-6		Susd1
Gabrr2		Crb2
Parvg		Lhx2
Tmem51		Nek6
Prss35		Mid1ip1
Mir6715		Dhrs3
9330175M20Rik		Gpn2
Mirt1		Osbpl9
Cdyl2		S100a11
Ncor2		Calm4
Gm21190		Cat
4933432G23Rik		Mtmr2
Chst12		Csl
Ntf3		Pdp2
Tbx5		Supt4a
Cd300a		Kif19a
Dtx2		Mppe1
Zcchc11		En1
Gabrg2		Sp3
Nek7		Stk17b
Kdm4b		Slc37a1
E030018B13Rik		Grpel1
Gm11426		Stim2
Klf7		Cd14
Csf3r		E2f3
Frmd4a		BC004004
Abracl		Hbs1l
Tgm4		Ddc
Rps29		Lamb1
Kcnk2		Mkrn1
B930092H01Rik		Trappc9
Mir1a-1hg		Eng
Rdx		Brd3
Gsn		Heph
Ntrk2		Efhd2
Sox11		Mrpl37
Paxip1		Clca1
Cacng5		Rab4a
Gm12830		Ctr9
Rptor		Eed
2010315B03Rik		Lrp6
Chst11		Krt8
Clnk		Egln3
Prss52		Rasgrp1
Rsbn1l		Crebbp
Bmp7		Rabep2
Tmem120b		Rab11fip4
Syt11		Dedd2
Swsap1		Add2
Myo16		Lonrf2
Il10rb		Pdcl3
Fzd1		Fam118a
Tspan18		Myd88
Pmepa1		Limd1
Pvalb		Htt
Ikzf2		Bbs12
1700054K19Rik		Trio
Hsfy2		Mcc
Olfr1364		Igf2bp3
Dio1		Cnot7
Tmem117		Car8
Col14a1		2610301B20Rik
Col18a1		Pip5k1b
Srek1		Galnt12
1810019D21Rik		Lmx1b
Ppp1r9a		Jun
Krt19		Ikbke
Bco1		Efcab2
Got2		Ppif
Sgms1		Nuak1
Wdcp		Cilp
		Cdh1
		Cpsf4l
		Dpy19l3
		Lgals7
		Cyp26b1
		Il18rap
		Gtdc1
		Sdc4
		Mn1
		Ranbp3l
		Tmem174
		Trim38
		Gm20547
		Pnpla8
		Trps1
		L1cam
		Klhdc7a
		Dnali1
		Fhl3
		Spta1
		Nek2
		Obscn
		Sorcs1
		Mrgpre
		Prmt3
		Klc2
		Tnfrsf1a
		Atp2a2
		Rlbp1
		Cdrt4
		Adora2b
		Spag9
		Tubb6
		Mro
		Mllt1
		Sertad2
		Cd8a
		Gpr35
		Ctnnbl1
		Morc3
		Ascc2
		Pcdh7
		Klf3
		Fryl
		Mtrr
		Cdkn2aipnl
		Cplx2
		Fars2
		Rreb1
		Psph
		Immp2l
		Cnot4
		Phf2
		Nkain1
		Nup210l
		Cd46
		Cd34
		Tomm20
		Gdf2
		Ppa1
		1110051M20Rik
		Maml2
		Copz1
		Myo1a
		Best3
		Tspan8
		Myo16
		Pllp
		Plcg2
		Rilp
		Ppp1r9b
		Abca6
		Hmg20b
		Fbl
		4932415D10Rik
		Satb2
		Cebpb
		Dok5
		Mgat3
		Pacsin2
		Tmem158
		Nme6
		Mfn1
		Intu
		Rab33b
		Scamp1
		Zfp354a
		Tbx18
		Zfp398
		Dctn6
		Aptx
		Fnbp1l
		Uck2
		Tnfsf18
		Zfp692
		Gad2
		Mat1a
		Loxl4
		Tnni2
		Olfr66
		Rab21
		Oxa1l
		Batf
		Stoml1
		Abhd2
		Mrpl27
		Sh3gl1
		Cox7a2l
		Asb3
		Aak1
		Inpp4a
		Tsn
		Cerkl
		Dcp1a
		Ccdc125
		Zfp474
		Ergic1
		Uimc1
		Micall2
		Ikzf1
		Luc7l2
		Evi5
		Fcrl5
		Pdcd4
		Ehd1
		Cmas
		Ipo8
		Dpf3
		Scg3
		Tle3
		Mark4
		Hk2
		Limk2
		Cacna1i
		Ift122
		Pls1
		Igsf10
		Mynn
		Slc39a8
		Prkaa1
		Htr4
		Ppargc1b
		Tmem14c
		Ier3
		Ppard
		Fgd2
		Agpat4
		Tac1
		Acot10
		Suv39h1
		Hivep3
		Adar
		Aida
		Fbxo28
		Ifitm2
		Pygm
		Cdc42bpg
		Cryab
		Itpr2
		Ndufa12
		Ankrd10
		Dlk1
		Ckb
		Arid3b
		Zfp688
		Usp32
		Abhd3
		Pde4a
		Odc1
		Bin1
		Neb
		Dync1i2
		Prnp
		Myo18b
		Adsl
		Nup210
		Ulk4
		Spon2
		Elmod2
		Tnpo1
		Mad1l1
		Purg
		Sh3glb2
		Fhad1
		Capzb
		Sh2d1b1
		Rgs2
		Rassf5
		Zfp457
		Tsga10ip
		Txnrd1
		Atp11a
		Slc38a6
		Plek2
		Rcor1
		Dpep3
		Hexim1
		Prkca
		Unc13d
		Zfp414
		Hs1bp3
		Slc30a3
		Ttc27
		Sh2d6
		Plcl1
		Dnajc28
		Celsr1
		Ccr4
		Sec22c
		Rab6b
		Txk
		Tbpl1
		Gtf2ird2
		Zc3hav1l
		Xpo7
		Pde7a
		Xiap
		Trim33
		Kcnn3
		4930558K02Rik
		Wdr64
		Ccny
		Samd8
		Lgr4
		Acp2
		Cd69
		Daam1
		Mtmr10
		Plk1
		Itgb3
		Dnm2
		Agbl5
		Eml4
		Scn9a
		E2f1
		Lama5
		Efhb
		Itgb5
		Slc10a4l
		Nudt9
		Dctd
		Rad1
		F2r
		Psmg4
		Gm50253
		Gja10
		Lats1
		Plekhg1
		Pdia4
		Abcf2
		Sharpin
		Lhx6
		Magea10
		Nadk
		Csf3r
		Mpzl1
		Nfasc
		Tatdn3
		Olfr69
		Ctnnd1
		Larp4
		Stat6
		Ankrd9
		Gm13547
		Tekt5
		Samd14
		Lpin2
		Vapa
		Tnpo2
		Olfr1354
		Mrpl34
		Umodl1
		Plcl2
		Abcf3
		Gab1
		Glra3
		Cast
		Snx9
		Ndufa5
		Bin3
		Rgs20
		Rhpn1
		Ctnnal1
		Tmem164
		Spata6
		Zbtb7b
		Smg5
		B3galt2
		Arf1
		Cdh23
		Ndst2
		Cyp26a1
		Rrm1
		Wt1
		Ambra1
		Lhx5
		1700017B05Rik
		Mylk3
		Wnt3
		Yes1
		Slc39a3
		Map2k2
		Clip3
		Sipa1l3
		a
		Ddx27
		Osbp2
		Pparg
		Nfkbiz
		Arl9
		Trpv5
		Htra4
		Tox
		Rgs3
		Ccdc27
		Agtrap
		Cd2
		Shisa4
		Lgals8
		Stx3
		Il10ra
		Racgap1
		Nfatc3
		Slc6a4
		Socs7
		Hoxb9
		Rnf43
		Med13
		Cd300a
		Thoc1
		Atp8b1
		Ltbp4
		Tnni3
		Khk
		Fmnl2
		Tox2
		Mtmr3
		Ttll12
		Irak2
		Rtp3
		Pdia5
		Arhgap24
		Dcp2
		Nsd1
		Gstk1
		Lrrc61
		Insig1
		Ash2l
		Tmem68
		Vps13b
		Lrp12
		Golga1
		Egfl7
		Rps6ka1
		Cacybp
		Grid1
		Clcf1
		Rnf121
		Tuba1b
		Wscd2
		Stoml3
		Gpr176
		Chp2
		Slc5a11
		Nfatc2ip
		Ttc25
		Tgif1
		Evi5l
		Ccdc130
		Sphk2
		Lrrtm1
		Zc3h15
		Gm45618
		Sfi1
		Tmem39a
		Zdhhc19
		B230219D22Rik
		Psd2
		Tubb2b
		Gfod1
		Kcnk5
		Pgc
		Arhgap18
		Rfc2
		Opn1sw
		Ppp1r3b
		Sh2d4a
		Slc24a2
		Ugcg
		Atp6ap2
		Hes5
		Spsb1
		Inpp5b
		Klf17
		Selenbp2
		Lamb3
		Slc30a1
		Gm17455
		Capn1
		Olfr520
		Klhl35
		Osbpl8
		Dct
		Cul4a
		Atp6v0d1
		Agrp
		Bptf
		Slc39a11
		Rpl38
		4930432K21Rik
		Psmd8
		Cybrd1
		Plcg1
		Kcns1
		Pdgfb
		Pccb
		Nudt12
		Hus1b
		Polr1c
		Ibtk
		Dock4
		Plxna4
		Ezh2
		Asb10
		Star
		Kcns2
		Bmx
		Tprgl
		Ptpru
		Usp24
		Wnt2b
		Dhtkd1
		Ank3
		Swap70
		Prpf19
		Slc37a2
		Prdm10
		Caprin2
		Timeless
		Pitpnm2
		Gpr18
		Zfp219
		Baz1a
		Peli2
		Ahsa1
		Ctsh
		St6galnac1
		Ptbp1
		Ncln
		Prr19
		Mboat2
		Dctn1
		Fgd5
		Nckipsd
		Dhx15
		Hmgcr
		Tbca
		Tifab
		Serpinb1a
		Gpx6
		Rac1
		Srpk2
		Cntnap2
		Ppp2r2a
		Trim55
		Ermp1
		Cited1
		Phc2
		Pogk
		Dars2
		Syt2
		Pigr
		Dnajc1
		Msrb2
		Tead4
		Art4
		Tmcc3
		Lrrc43
		Clip1
		Ap4e1
		Rab27a
		Snapc5
		Gm5244
		Epn2
		Angptl4
		Snrpd2
		Sae1
		Pih1d1
		Zap70
		Kcnj3
		Mlh1
		Plcd1
		Htra3
		Dab2
		Hspa9
		Cyb5r4
		Rnf19a
		Mlana
		Odf2
		Lhx3
		Syf2
		Il6ra
		Zfp648
		Ccdc6
		Oat
		Mgmt
		Harbi1
		Psma4
		Atp2a3
		Mapre2
		Vrk2
		Dhrs9
		Hjurp
		Cstf1
		Kat2b
		Klhdc8b
		Atp2c1
		Ttc23l
		Canx
		Crisp4
		Akirin2
		Gpr146
		Cbll1
		Kif13b
		Zfp706
		Svep1
		St6galnac4
		Mpl
		Cyp2j13
		Zfp644
		Rap1a
		Ptgfrn
		Exo1
		Gpr158
		Bmpr1a
		Lrrc55
		Stard10
		Apof
		Ltbp2
		Gpr68
		Snap23
		Eid1
		Sv2b
		Il21r
		Gngt2
		Gm3854
		Zscan22
		Dgkd
		H13
		Acot8
		Snai1
		Cmtm6
		Mcm2
		Tnk2
		Btc
		Ppa2
		Ipo11
		Dmxl1
		Rapgef6
		Egr1
		Trem1
		Kcnq5
		Traf3ip2
		Enpp3
		Ifrd1
		Lep
		Abcb8
		Calb1
		Tspyl5
		Shb
		S100g
		Stard8
		Fam122c
		Zmym4
		Wnt9a
		Egln1
		Fxyd4
		Fzd4
		Mettl7a1
		Atpaf2
		Gjd3
		Dysf
		Ptpn18
		Edem2
		Chic2
		Pgrmc2
		Cpe
		Prpf4b
		Lta
		Mdga1
		Vegfa
		Gck
		Dnajb9
		Calu
		Plat
		Grhpr
		Notch1
		Foxo4
		Chm
		Tsc22d3
		Elf4
		Eno1b
		Nr0b2
		Rnf19b
		Nfyc
		Dmap1
		Ptch2
		Syt6
		Ccdc34
		Slc43a1
		Sipa1
		Nfkbia
		Bmf
		Snupn
		Ldhd
		Pecam1
		Adcyap1
		Creb3l3
		Icam4
		Ilf3
		Ndufb7
		Npas2
		Steap3
		Phospho2
		Gad1
		Nfe2l2
		Pde11a
		Adamts9
		Nr1i2
		Rbm47
		Fcho2
		Fbxw11
		Rgs14
		Map3k7
		Sema3c
		Lrrn3
		Zc3hc1
		Slc13a4
		Zfp395
		Npr2
		Abo
		Itm2a
		Eif4g3
		Tinagl1
		Faf1
		Mybphl
		Adam30
		Slc29a3
		Ap3m1
		Pcgf5
		Nucb2
		Gm45837
		Gdpd4
		Usp2
		Acsm4
		Bbs10
		Suds3
		Cdc16
		Lcmt2
		Car12
		Acsbg1
		Arrdc4
		Slc7a6
		Zfp763
		Pyy
		Ccdc47
		Slc9a3r1
		Cbx4
		Wdr18
		Rfxank
		Dact3
		Spr
		Actr1b
		Trp53inp2
		Mapkapk3
		Slc9a9
		Mxd4
		Aasdh
		Mrpl1
		4930579G24Rik
		Btf3
		Rfesd
		Stc2
		Nup153
		Abt1
		Uhrf1bp1
		Cyp51
		Gpr85
		Csmd1
		Angpt2
		Myc
		Asb9
		Ctnnbip1
		Lrrc8c
		Eps8l3
		Vangl1
		Foxo1
		Pigq
		Gga2
		Rhbdl3
		Baiap2
		Mia2
		Tle2
		Epor
		Pik3r2
		Lsr
		Fkrp
		Rnf144a
		Ccdc115
		Wdsub1
		Tm9sf4
		Stx16
		Tcfl5
		Pcolce2
		Gpx3
		Pnrc1
[truncated: 526 more rows]
